# Supplementary material for: Deep Sequencing of the Murine Olfactory Receptor Neuron Transcriptome
Source: PLoS One. 2015 Jan 15;10(1):e0113170. doi: 10.1371/journal.pone.0113170 (PMC4295871; doi:10.1371/journal.pone.0113170)
Supplement: S1 Table — (XLSX) [file pone.0113170.s014.xlsx]

## Sheet: Tabelle1
	ORNs		OE CD1 male				OE CD1 female					OE C57BL6 female
Gene	homozygous	heterozygous	OE1	OE2	OE3	OE4	OE1	OE2	OE3	OE4	OE5	OE1	OE2	OE3	OE4
Stoml3	2365.38	2272.08	1045.54	2217.52	1148.21	1668.63	844.986	2145.22	1635.98	1484.94	2319.6	1009.43	1113	1151.05	1270.97
S100a5	1912.19	2636.97	1245.68	5363.87	3848.39	3549.77	943.254	3476.85	8823.75	2524.67	5284.14	1151.34	1575.87	2450.02	2100.88
Stom	1727.56	1779.71	913.169	1585.41	814.676	1144.33	644.28	1659.76	1077.29	1043.79	1550.78	815.359	847.016	853.288	873.531
Gnb1	1673.26	1698.25	716.093	931.349	501.196	739.155	696.819	1086.34	624.523	700.541	943.34	612.93	556.191	690.82	643.653
Gm581	1453.06	2134.42	920.357	738.631	163.715	568.189	1055.79	1134.92	382.068	536.764	796.469	508.264	406.917	541.71	508.849
Calm1	1195.12	1701.84	989.816	1632.73	1023.3	1280.91	587.135	1484.03	1214.28	1123.11	1591.82	802.065	939.034	1031.19	916.578
Omp	1188.02	2518.65	1370.58	3420.11	1904.39	2769.71	1502.02	3407.3	2683.47	2179.54	3553.08	1600.44	1751.49	2002.6	1983.9
Gng13	1112.37	883.801	381.027	1569.44	1296.4	1182.86	257.124	1344.09	2144.09	984.81	2070.4	565.265	952.088	1002.98	789.559
Gnal	1072.74	985.179	399.296	481.214	181.464	387.184	359.822	660.806	236.009	404.731	488.532	337.805	267.176	317.242	362.585
Umodl1	921.362	663.862	221.387	121.073	36.6065	108.882	218.924	295.273	84.6586	114.658	159.504	117.781	99.313	114.214	131.454
Atf5	884.869	901.799	493.836	885.67	441.918	761.252	481.001	1122.14	695.501	661.093	960.493	604.537	530.963	792.189	664.679
Calm2	869.377	910.496	613.595	1469.01	1006.2	1099.56	396.412	1267.82	1411.43	1000.61	1558.45	701.643	856.513	960.656	776.649
Cyp2a5	866.512	2956.03	4580.86	10091.7	4352.1	6516.42	2120.79	6384.26	8193.65	5996.38	9362.31	9541.68	6526.57	6220.06	4901.07
Adcy3	748.418	659.424	281.488	238.475	82.2723	197.569	253.227	361.595	151.797	198.673	267.177	167.7	153.631	160.814	192.798
Plekhb1	727.822	1109.09	435.447	1095.31	211.951	852.26	500.213	1211.79	993.125	701.194	1138.04	535.847	641.949	694.322	669.823
Ric8b	717.405	589.695	208.063	279.318	134.526	219.634	174.134	323.361	176.078	180.765	246.494	152.555	157.95	162.138	200.881
Ckb	705.597	788.071	401.484	789.018	368.289	619.726	363.865	912.723	702.621	534.351	900.437	416.179	464.352	542.322	493.407
Atp1a1	695.631	958.742	491.446	518.658	207.251	445.594	407.992	690.021	339.274	440.756	545.332	630.222	477.711	540.466	530.943
Nsg1	654.977	620.895	319.996	656.335	424.492	501.967	256.149	610.331	532.842	418.618	612.555	330.807	375.426	454.531	408.974
Fstl5	653.689	713.575	341.654	436.813	188.209	363.341	215.101	513.458	224.365	349.306	448.521	315.038	307.446	357.954	353.51
Tmsb4x	619.906	1717.03	771.597	3425.41	3071.5	2430.58	443.626	3100.58	6023.66	2135.27	3927.72	1740.02	2364.53	2824.18	1999.85
Hsp90ab1	585.916	708.083	393.472	690.294	377.991	598.91	327.895	742.109	468.377	601.932	783.856	556.943	534.267	577.675	462.605
Tmbim6	579.881	733.629	609.372	734.803	381.984	603.066	483.316	873.152	650.929	565.057	804.447	604.72	515.609	545.121	526.303
Ddx5	573.882	548.916	325.69	469.927	225.478	358.771	226.59	571.315	376.877	345.109	436.631	399.439	379.404	403.584	354.565
Chga	571.077	714.85	293.142	415.166	169.259	359.835	267.794	702.406	307.564	314.152	497.49	255.144	286.724	307.256	309.953
Cyp2g1	564.795	2017.15	2713.95	5462.75	2299.75	3238.14	1531.14	3278.12	3087.7	2386.08	4595.06	1765.68	1816.45	1743.9	1561.48
Psap	545.344	619.013	541.597	691.259	203.198	554.117	407.407	851.024	568.431	536.866	732.353	687.319	570.074	599.656	545.037
Actb	523.747	745.904	671.974	443.988	347.188	399.917	482.823	508.577	443.488	380.499	554.221	638.393	497.417	618.982	510.778
Cnga2	489.508	480.313	256.717	412.531	259.206	322.983	231.524	419.382	373.677	280.584	414.326	216.747	215.057	242.474	247.649
Atp1b1	481.009	684.991	387.621	666.619	381.601	553.764	319.601	694.733	468.119	493.141	700.767	534.321	507.491	531.489	460.497
Mtap1b	479.418	398.923	182.249	44.6968	14.0547	35.2888	163.263	100.042	23.5233	47.3199	41.0634	55.9313	39.4185	62.1428	63.1571
Pde4a	478.566	209.017	70.4279	72.0712	30.5946	65.1327	90.9271	137.936	51.9211	68.3907	80.5395	64.2592	52.0335	66.9111	70.4507
4933407C03Rik	467.902	525.103	203.935	240.56	69.8508	206.911	242.314	381.512	122.684	180.801	229.234	144.217	141.054	162.586	171.608
Ivns1abp	461.507	404.851	230.449	270.123	136.073	198.565	164.123	341.416	235.507	198.555	269.103	182.799	161.948	197.051	182.196
Aplp2	456.774	572.031	321.249	419.636	178.321	350.366	286.985	582.797	257.512	358.419	457.25	328.857	304.271	334.172	324.096
Aplp1	443.749	513.865	222.852	404.717	205.788	322.714	226.254	556.208	291.127	292.485	468.169	234.079	254.912	302.507	296.898
Pde7b	435.779	166.031	60.0394	48.9071	14.1826	47.0931	58.6503	84.0119	36.5635	48.4686	57.0299	50.4448	46.9729	64.2058	74.8163
Ugt2a1	429.231	1421.29	1473.69	3526.11	1813.8	2252.16	770.826	2257.59	2913.28	1913.29	2925.55	2341.95	2037.36	2005.6	1634.04
Carns1	428.15	266.277	91.4196	102.573	43.1907	76.2891	121.902	219.697	138.141	75.7324	112.248	80.0789	73.3233	92.4988	90.4567
Hspa8	421.58	715.152	132.392	1004.27	631.134	991.642	54.7081	964.84	772.665	934.715	1189.12	706.658	680.694	710.227	527.229
Tmem66	414.194	419.665	326.541	632.039	407.341	454.509	262.347	576.468	610.105	390.562	632.275	325.461	343.85	443.763	380.73
Tpt1	407.677	795.853	390.197	2090.04	2717.84	1671.7	290.106	1593.76	3611.65	1491.29	2036.42	1549.66	1625.19	1712.68	1357.95
Sgpl1	400.06	359.253	214.209	235.379	96.6645	178.329	158.189	314.378	142.441	180.823	238.162	174.933	143.4	158.38	159.803
Cbr2	392.775	1300.22	2310.14	4177.34	1954.69	2831.63	1266.88	2776.36	3838.18	2386.41	3953.13	2753.41	2592.61	1904.75	1935.04
Ptma	388.085	598.599	126.546	1249.86	1068.74	1087.12	98.9264	1081.98	1197.3	1028.47	1420.8	1076.32	1086.99	1390.61	1117.38
Tubb2c	381.573	501.05	350.921	682.244	424.726	575.451	215.953	565.385	616.269	526.236	809.367	421.034	471.285	513.123	433.491
Sec14l3	360.82	986.269	682.181	1613.82	765.021	1124.07	396.98	1118.56	841.439	995.713	1441.54	763.549	810.878	617.838	742.411
Kcnc4	355.329	315.501	134.499	106.774	34.7467	92.5813	150.521	196.918	71.1013	89.6096	110.046	88.2357	63.6911	87.4949	102.21
Clstn1	350.881	442.813	267.615	274.441	104.729	225.088	215.95	293.492	153.028	208.998	283.358	238.924	193.248	241.741	240.33
Rtn1	342.01	386.571	217.864	359.312	188.572	281.801	175.47	360.271	214.165	258.065	345.772	196.651	228.479	279.1	258.578
2810405K02Rik	340.233	274.9	164.608	333.072	273.22	240.942	112.233	328.677	503.153	220.09	366.975	209.887	233.107	284.536	258.091
Ubb	338.647	940.527	61.2163	1467.09	1208.18	1146.37	55.3466	1314.55	1348.06	1063.45	1027.07	1004.17	1338.88	1420.58	1182.02
Ano2	338.595	183.034	67.4614	92.8371	40.3751	63.5563	64.6513	115.073	64.3894	81.0867	111.811	57.4468	59.131	62.0791	67.0306
Pcp4l1	330.691	458.375	238.387	629.753	445.35	386.426	215.965	610.5	703.013	305.431	531.043	194.195	279.008	341.882	314.413
Hnrnpa2b1	327.691	278.351	268.796	354.159	208.135	270.537	168.078	352.182	272.202	255.724	336.127	320.569	281.691	322.145	283.303
Ormdl3	317.761	201.078	127.31	246.565	161.004	181.397	96.8536	272.252	195.325	179.499	251.157	141.32	148.837	142.715	151.029
H3f3b	309.708	415.033	331.078	762.939	590.585	567.403	225.226	620.072	764.998	523.118	679.287	546.961	532.266	662.281	603.33
Glo1	305.465	121.772	130.811	143.842	128.812	162.5	91.4084	220.994	191.041	155.721	225.251	82.7696	92.3211	106.417	92.38
Neat1	304.82	127.844	148.511	70.6383	33.9227	33.5353	107.294	153.195	192.595	38.9609	57.1622	140.347	90.0772	129.915	116.639
Ak1	304.428	335.364	129.564	240.414	139.101	193.005	121.355	249.53	204.546	170.177	261.943	152.923	147.746	176.118	172.38
Flrt1	304.166	243.363	104.821	19.9079	7.522	17.1274	104.773	40.5941	12.5877	20.9012	21.4083	28.6455	17.6631	27.3602	28.9494
Pkm2	300.942	430.651	167.725	367.545	174.692	308.277	133.727	441.214	288.793	277.505	423.379	323.622	307.727	317.256	292.145
Mslnl	297.311	248.51	81.3145	107.914	43.1799	96.0519	99.0073	175.464	102.672	76.0652	105.773	75.1711	75.5417	93.0993	100.42
Prrc2b	295.972	296.475	115.3	68.3109	24.1691	59.7914	119.926	151.924	41.8446	75.9273	69.2044	95.3604	63.2312	99.7012	106.976
Adipor1	288.525	343.701	209.362	445.078	269.841	322.535	176.922	439.027	445.836	285.582	446.525	245.021	241.612	284.57	268.811
Fth1	286.055	529.763	1036.29	1566.55	1240.05	1241.24	596.341	1382.18	2298.76	1056.3	1647.93	1452.2	1297.81	1338.75	1074.64
Tspan7	284.217	381.266	218.759	386.947	206.977	331.817	209.006	433.965	275.754	281.557	432.047	213.912	242.139	256.57	236.623
Dynll2	283.944	249.707	164.867	226.574	139.813	179.442	141.608	275.525	160.236	194.372	211.956	219.997	173.392	212.571	201.365
Sult1d1	282.783	307.367	74.2024	310.047	205.566	202.215	47.4155	182.134	323.847	174.977	248.461	164.066	175.239	232.871	167.879
Rtp1	281.619	326.652	132.152	259.827	138.704	215.709	120.38	275.389	195.017	203.587	292.62	165.051	147.635	206.045	199.115
Igsf8	280.54	292.024	110.349	176.023	87.0459	147.056	110.856	251.803	142.778	133.809	208.793	145.499	145.335	178.366	166.652
Atp5b	277.939	359.191	367.001	664.268	501.804	548.303	225.252	540.078	637.395	468.863	675.248	569.913	520.349	576.941	473.314
Hsp90aa1	277.736	326.474	140.999	296.21	167.716	285.914	112.172	331.29	182.558	271.201	317.415	232.567	230.753	213.51	194.969
A330021E22Rik	276.226	152.47	49.2345	76.6929	39.3819	53.3117	35.7843	78.2767	50.5259	55.2456	71.7036	50.6746	57.4177	64.1419	62.1825
Tuba1a	275.998	733.495	138.722	1222.6	776.812	921.072	118.461	892.1	973.143	852.124	1143.53	722.817	901.964	1263.08	950.761
2810407C02Rik	272.63	260.117	151.541	250.917	212.188	198.01	101.119	206.866	244.487	168.951	213.928	156.684	161.014	196.221	166.166
Ncam1	272.478	289.851	129.145	38.4963	13.9742	30.5268	122.526	67.4058	21.945	33.5451	40.2317	40.4459	32.8465	45.5713	42.8
Olfm1	263.809	437.838	152.314	326.401	183.202	270.161	180.151	443.76	0	216.836	366.698	180.74	183.43	230.115	205.547
Mcf2l	263.603	186.287	88.4536	79.3466	44.9733	61.1333	83.1283	122.625	70.1432	55.9866	84.146	63.4737	58.5355	76.1604	67.5514
Impdh1	262.802	260.939	92.9073	172.325	85.9033	143.196	98.4024	239.95	136.422	134.238	192.309	121.615	119.483	156.385	152.303
Cntn4	262.494	243.443	128.719	97.327	36.4418	82.8562	91.6512	147.987	49.2918	84.3485	100.307	82.6227	77.3798	108.719	106.839
Acsl6	260.576	299.124	94.8748	148.639	82.7964	113.766	85.007	173.572	132.247	108.693	164.499	93.2725	100.735	118.243	116.147
Faim2	256.441	286.115	126.78	174.16	69.5882	149.372	132.745	219.263	96.9279	138.114	183.872	103.897	92.5135	115.224	125.665
Gramd1c	254.527	220.693	57.0879	156.737	99.5451	143.473	59.9752	188.394	136.823	121.115	158.23	78.0804	95.5389	109.329	112.298
Cnga4	254.281	304.888	115.922	176.063	72.672	136.488	111.258	212.968	141.016	122.121	149.268	91.2609	95.6479	101.332	117.842
App	247.34	365.399	241.785	300.366	154.274	271.11	219.323	415.698	234.897	256.145	334.306	312.812	303.297	334.006	332.986
Ddx17	246.563	194.847	118.769	94.1057	56.5704	71.5636	88.3442	129.66	108.273	67.6115	90.4461	115.652	108.712	131.759	99.9315
Myo6	240.988	292.149	121.942	93.2873	36.7078	78.1863	103.06	163.139	62.419	83.8468	97.2931	70.0533	64.3184	67.4351	80.9115
Aldoa	240.536	313.88	170.25	476.842	321.852	412.906	131.44	446.828	532.111	306.833	499.794	458.627	401.236	388.517	300.217
Atp6v0c	239.425	238.649	238.081	408.842	287.265	333.947	182.123	439.056	364.893	289.253	435.058	335.23	338.718	348.591	303.305
Eef2	238.914	336.292	372.878	408.451	345.716	393.285	260.617	444.143	314.377	380.333	425.117	499.623	428.623	457.989	471.016
Pde1c	238.526	203.852	56.6619	80.5455	46.9687	67.0025	59.3552	107.677	61.6243	66.6132	101.064	54.4156	54.883	58.1508	74.7121
Unc45a	237.615	114.812	89.0196	88.4653	47.6904	73.9595	72.7642	143.02	72.2143	77.2707	126.148	58.5051	50.0639	58.211	52.0817
Rap1gds1	235.218	233.887	115.784	131.243	51.1566	116.259	85.8826	180.568	70.4869	111.805	146.132	105.607	92.7675	116.018	116.801
Ubl3	232.172	199.578	63.512	168.57	136.524	129.331	61.9439	149.171	160.126	112.155	164.482	91.0157	115.345	102.664	94.7878
Sec14l5	231.284	94.0648	42.4191	23.5223	7.60108	17.2145	34.9345	40.6584	23.2313	20.441	26.2762	23.719	17.6605	24.0858	25.4051
Clgn	229.188	224.91	107.148	118.27	42.9215	98.2662	82.1959	139.186	59.1254	92.3549	142.348	86.257	86.163	106.206	113.682
Calm3	228.631	290.022	240.102	302.485	203.269	247.137	196.861	324.028	257.734	227.27	326.384	236.283	230.023	293.038	244.652
Efr3b	228.502	97.4568	34.0225	38.3413	16.9393	28.9272	31.0235	52.816	20.3987	37.1832	48.5988	33.1016	28.1385	35.5138	36.2004
Sod1	226.166	316.703	716.916	1187.76	952.275	849.879	309.055	781.485	1746.79	762.365	1376.38	903.827	816.549	888.986	658.53
Rplp1	224.279	215.031	278.615	1385.72	2134.84	1328.36	141.078	1325.41	3383.57	1210.65	1853.88	1172.04	1522.43	1537.01	1273.83
Ebf4	223.338	156.777	50.8605	49.0224	21.3522	36.6751	61.9197	104.088	63.2379	32.3307	56.2885	44.2992	40.2547	65.0671	54.6886
Eml2	219.926	213.323	90.2954	109.784	40.39	90.3338	83.0841	176.614	113.002	90.9475	128.186	96.037	91.0785	97.3564	118.451
Rtp2	216.762	213.673	83.6651	226.506	136.065	186.276	80.9631	215.759	195.187	157.081	241.659	104.465	115.893	145.762	131.817
Ebf3	216.444	193.182	70.6913	85.612	30.302	70.0876	74.1767	130.138	48.3234	76.1523	82.9257	78.9113	58.9888	83.4154	91.0582
Eif4g2	216.161	235.041	152.556	249.439	185.139	215.161	101.749	235.82	164.162	202.59	245.863	216.401	182.315	197	185.035
Ptprs	213.715	180.225	78.3109	46.3401	26.0934	44.1833	93.2453	74.4063	31.2404	43.2496	52.5266	55.0517	44.6051	69.5748	61.7025
Msi2	210.789	186.564	105.437	68.7156	39.0391	58.6249	85.2261	89.0683	42.6083	56.6097	62.2696	80.5908	64.7615	78.1017	81.3541
Id4	210.735	195.59	27.1123	106.859	60.8733	93.0419	42.6992	132.329	72.3568	99.2269	117.358	103.91	88.1913	105.164	133.104
Nrn1l	209.509	205.07	139.938	338.308	232.504	231.279	113.85	319.342	409.192	173.109	388.79	87.024	161.958	163.693	137.205
Gpm6a	209.423	233.116	104.155	192.344	122.739	128.694	81.2919	166.643	166.211	126.651	161.155	111.979	111.793	99.6827	92.8598
Cd81	207.793	285.746	387.952	330.467	235.987	269.139	266.924	319.764	327.287	248.08	372.325	308.187	277.216	317.566	261.326
Ttll7	207.136	201.649	56.7537	78.8091	37.2174	61.5426	52.2888	94.0176	41.0351	65.5058	76.2768	50.7147	46.8354	47.3174	59.0855
Hnrnph1	206.517	186.686	138.016	184.578	103.458	144.464	106.749	219.436	158.827	138.961	177.573	133.932	130.377	146.447	137.272
Ttc21a	205.534	145.992	61.8366	37.3355	12.5386	32.8716	54.9906	65.749	32.0102	35.09	41.9122	35.9674	30.7296	38.4061	43.6078
Fam179a	203.863	106.985	32.8472	55.0053	27.195	47.1018	33.1383	75.4931	47.5711	41.0599	66.3424	38.5655	38.6788	45.0365	46.8639
Serpine2	203.651	372.302	228.9	361.526	196.882	333.195	187.751	431.761	239.344	269.962	378.835	202.825	252.353	299.059	276.926
Hint1	200.488	217.744	167.754	600.43	569.959	429.51	93.3932	400.85	1067.77	327.466	562.394	267.164	343.901	435.126	320.654
Clstn2	199.475	211.826	78.9099	57.2143	14.0271	47.344	59.6589	92.059	42.3542	37.2121	46.7503	50.1349	47.3355	56.4764	59.0321
Ccdc157	194.205	131.076	41.1053	58.4671	26.1026	48.801	43.2437	87.5588	50.5807	45.0733	60.8985	46.5062	40.7628	50.7536	49.7684
Hnrnpu	193.985	216.336	84.8835	99.127	46.3637	86.6381	87.8213	139.805	70.3134	89.2656	107.774	118.188	92.5032	108.133	105.673
Rps29	192.958	377.552	86.1455	936.131	1138.84	912.273	58.6258	978.694	1986.95	735.231	1319.08	666.935	933.98	980.046	788.484
Abhd16a	192.425	178.827	101.073	168.634	116.321	137.179	72.8231	177.514	207.358	116.494	196.835	101.549	113.172	126.393	114.774
Hnrnpk	191.81	252.748	159.447	317.346	193.02	244.497	102.028	295.919	263.036	249.572	341.387	269.117	266.15	283.369	258.671
Efna3	190.635	207.937	88.8231	193.414	98.7104	164.721	83.884	227.739	158.538	170.733	253.771	110.56	110.086	135.123	128.914
Ywhae	189.922	278.146	236.03	364.211	260.557	287.632	175.465	320.614	316.811	274.27	392.242	260.366	274.885	305.663	247.371
Slc25a5	187.779	348.781	93.063	529.991	389.651	426.7	57.7383	421.282	557.037	369.958	539.806	426.774	394.197	409.299	350.731
Manea	187.711	199.591	53.4229	76.2801	46.552	64.546	43.7714	77.2633	49.9426	68.5324	71.0491	54.4412	38.2492	53.6451	61.3807
Glb1l2	186.388	164.821	77.5329	151.796	79.3004	116.79	55.5808	146.229	133.765	86.9394	142.837	68.4184	85.7766	116.883	104.02
Scn9a	186.16	186.295	68.4798	41.7234	17.9175	35.8075	62.363	71.2154	26.1245	41.5196	41.3536	36.2615	31.9659	41.4246	46.6872
Eef1a1	185.761	598.089	89.3623	2438.83	3251.79	2116.92	74.9197	1618.17	3895.73	1916.21	2536.18	2040.07	2240.92	2354.84	1921.85
Ebf2	184.886	205.733	75.0188	85.8214	33.1299	65.423	68.5426	98.6933	38.6054	67.4326	83.7904	64.368	55.0628	79.3787	83.1786
Cox4i1	184.326	232.324	267.376	622.627	636.34	464.37	120.354	419.775	1021.17	367.248	673.905	366.559	449.822	560.797	353.426
Ldhb	183.009	250.838	198.518	475.586	336.812	357.287	135.366	391.305	521.533	278.265	463.448	316.476	327.265	363.822	286.108
Ttll3	180.397	92.4528	33.2094	19.5028	8.50637	11.9985	33.4389	40.883	42.9818	16.5424	28.1847	23.7438	25.9712	35.7664	30.1058
Cyp2f2	179.656	728.439	1179.73	1597.39	709.868	1116.81	748.424	1233.29	1469.42	1221.67	1856.58	1556.58	1353.24	1035.11	995.485
Endod1	179.49	243.416	104.673	146.338	85.1495	123.439	99.7353	170.187	101.7	111.028	143.777	110.433	96.3484	98.2938	106.184
Mt1	179.187	319.617	392.051	590.383	343.965	397.871	265.017	637.091	875.26	411.853	784.421	773.07	589.101	642.597	552.605
Ywhaz	177.27	262.769	166.771	170.449	105.462	138.527	135.593	155.842	108.32	136.633	168.149	156.136	152.432	156.614	138.711
Kif5b	176.09	176.554	80.4943	95.9737	59.3829	78.2771	58.3329	104.574	56.8169	82.1887	87.6914	79.3257	66.7386	79.5548	79.3675
Pde6d	175.117	180.225	80.6709	250.038	186.489	171.634	55.6499	229.158	321.742	170.993	292.01	115.596	141.764	183.896	147.44
1700012B09Rik	175.055	193.79	50.7635	192.428	159.829	147.615	39.9503	189.374	282.711	114.511	213.374	87.9686	106.935	114.225	106.926
Ndfip1	174.996	314.917	142.683	510.975	390.811	398.902	98.75	366	554.191	286.871	447.148	277.094	306.779	318.253	253.393
Skp1a	174.945	300.517	269.029	559.957	480.909	401.787	140.699	382.694	645.354	322.76	503.183	365.559	367.896	394.363	296.339
Scn4b	174.053	164.285	85.3152	70.4624	24.3079	55.5196	67.6813	90.4139	35.7873	47.2996	66.897	47.0162	41.5239	46.4535	51.1816
Spef2	173.841	123.595	32.8642	47.0061	14.8599	32.8316	23.7217	51.8569	30.4668	38.2626	52.8434	33.4766	37.2149	40.137	47.5943
Cacna1h	173.234	98.2476	43.1758	21.7579	7.71747	18.1183	49.5771	54.6912	23.7046	20.0742	24.4492	24.4588	18.1773	28.8871	29.9258
Ell3	172.907	175.183	76.9482	238.074	188.949	190.475	53.8419	197.199	283.252	160.467	275.893	116.113	134.004	191.652	152.784
Ttll6	172.695	104.81	41.2322	28.46	10.7209	22.1036	38.3432	71.378	42.1308	16.6105	28.2216	24.2262	23.7267	32.3037	30.5548
Itm2b	172.161	262.213	463.934	675.504	679.245	560.491	256.771	571.964	855.57	525.803	692.036	660.561	705.902	693.857	571.28
Cacnb3	170.7	168.648	58.3106	109.221	60.9934	89.3861	60.8563	152.305	97.3074	88.3835	133.292	68.8922	69.4863	79.5476	80.3113
Atp5a1	170.488	242.336	218.751	378.806	250.46	323.488	150.03	340.27	346.524	272.911	403.689	337.928	316.199	313.621	287.637
D430042O09Rik	170.294	90.1691	39.4808	31.8933	13.316	27.82	33.261	47.2672	20.8813	29.3575	33.2971	25.7116	22.7688	25.9893	28.166
Prrc2a	170.213	134.028	63.9028	51.8242	21.0127	44.5449	59.2302	101.027	35.9675	52.0176	50.4345	67.4674	48.1792	67.6635	66.5787
Mapk8ip2	169.568	169.426	60.6263	74.2554	31.279	60.2752	62.8855	98.0055	47.9874	60.2367	87.7413	59.4261	51.0143	68.3931	64.9984
Rpl28	169.437	229.517	183.22	646.353	717.338	552.036	98.9778	555.322	1041.71	487.722	776.806	470.021	546.771	619.623	517.105
Hnrnpm	168.408	129.617	94.5421	121.271	59.13	97.4852	78.0942	156.697	82.2856	103.345	124.302	109.397	95.8884	109.358	103.464
Plxna3	167.905	65.5712	30.9539	18.3576	7.41499	12.8086	29.4158	36.9312	21.0555	14.1135	21.4982	16.8095	15.6565	19.9239	19.8228
Srrm2	167.109	116.567	70.0902	21.6997	10.6498	16.5206	55.9947	55.6376	32.3278	20.7554	20.7006	31.3114	27.0704	37.114	30.9924
Rps15	166.876	216.545	146.858	926.955	1315	760.983	76.2953	769.537	2105.98	649.157	1132.49	552.201	753.973	835.121	619.495
B4galnt3	166.611	121.789	54.9152	41.0086	18.9141	39.7224	49.5021	61.1639	24.6924	41.9932	52.7821	38.8348	36.7129	45.9523	53.9952
Tmem64	166.481	119.839	38.5689	82.5734	57.686	67.1558	44.8001	80.2549	54.3033	57.5355	74.0538	55.3022	51.6628	53.0066	55.1108
Lpcat4	166.309	184.61	84.9208	95.4421	45.6365	79.8365	82.0688	126.123	83.8238	72.2346	110.078	62.7075	58.1895	76.4143	75.3354
Rtn3	165.804	239.466	135.041	259.87	155.138	206.542	110.363	257.89	183.047	186.271	254.385	185.227	176.257	190.052	174.295
Ndufa4	165.281	267.448	178.844	603.11	636.585	439.157	84.8163	400.261	941.085	361.47	629.004	296.233	389.152	462.642	320.248
Spock1	163.945	197.565	78.9078	82.2895	29.3382	73.26	74.8901	112.302	37.3691	61.8567	78.42	63.6973	59.0566	75.6757	76.9653
Hsp90b1	163.608	194.618	152.215	209.148	129.826	187.23	102.268	236.144	170.574	183.818	222.47	196.153	189.743	206.421	172.573
Rps9	163.369	186.139	274.383	860	1250.93	751.343	152.887	662.318	1842.28	650.906	1005.5	566.352	717.295	800.238	643.642
Gm9846	163.211	136.286	0.296771	1308.12	1770.98	1244.14	9.74498	989.001	4084.38	1007.57	1855.03	443.736	1124.28	1082.44	916.871
Kif1a	162.187	126.486	62.1173	28.5254	9.43124	21.6104	54.917	55.5994	17.3232	28.3556	28.0976	33.0755	25.4795	39.5842	36.2896
Rpl4	162.057	217.836	199	484.788	568.663	444.14	133.747	448.594	623.767	416.857	543.79	454.103	479.997	506.765	458.747
Snap25	161.853	178.696	69.5096	164.038	95.8584	115.071	65.203	172.65	135.34	102.895	142.915	76.1408	112.738	119.379	101.264
Tom1	161.676	226.589	71.9766	186.96	98.9377	148.981	76.7616	241.803	156.883	135.982	215.949	118.989	114.237	147.468	140.215
Ctnnb1	161.64	141.177	150.125	199.763	141.89	169.233	108.591	226.329	157.486	167.14	208.633	220.865	191.585	202.55	189.047
Cenpo	161.314	159.763	60.7548	56.61	23.2486	47.8227	48.0419	111.735	47.8062	44.9051	60.5818	37.2226	37.4801	38.3204	45.9996
Tshz2	161.248	155.382	62.7083	64.5956	26.7041	50.9525	55.514	92.6979	33.8369	56.3875	59.8909	60.7274	49.1261	64.0489	71.1701
Gabarapl2	159.333	156.584	77.804	327.246	324.504	247.46	41.6836	221.298	490.463	197.812	382.373	146.294	190.211	224.953	160.686
Rpl38	158.702	211.65	112.056	532.24	660.03	440.588	43.9174	439.502	983.77	391.262	674.762	355.252	470.553	512.216	398.428
Ndufv3	158.062	113.021	156.873	221.515	182.124	170.493	96.648	182.594	293.106	133.073	255.53	122.866	148.479	191.099	151.212
Mppe1	157.242	130.424	77.7576	60.402	30.5966	53.8005	69.2075	96.1331	52.3632	48.5311	69.2579	46.9349	36.6852	45.2251	46.9112
Gm11992	156.409	226.54	69.1752	158.127	79.1321	123.436	68.6117	186.218	125.585	112.407	179.141	69.072	75.953	70.5861	77.6021
Vcp	154.526	179.478	158.039	149.372	69.7727	128.779	99.4254	178.219	101.541	129.144	162.735	179.608	136.236	147.732	143.45
Rp2h	154.35	137.187	42.0059	93.0791	56.1705	64.0256	37.5923	86.6826	65.4744	65.8319	78.1715	46.377	48.5271	48.8645	50.5368
Cpe	153.91	192.254	127.471	218.998	120.126	180.632	98.4989	254.675	142.997	168.304	228.23	202.186	234.503	279.062	242.951
Cox5b	153.799	131.285	181.302	322.991	316.598	259.574	71.0077	249.94	486.651	196.797	395.224	217.523	255.309	276.511	229.082
4930572J05Rik	153.637	151.865	80.005	194.251	122.034	140.501	69.4956	205.894	229.878	127.321	233.259	98.9079	109.995	145.336	115.388
Tollip	153.498	139.972	87.2786	135.469	79.0909	112.118	68.8685	128.098	92.1411	95.0269	150.909	76.5267	74.643	72.7162	68.3192
Lman2l	152.799	125.289	69.1473	79.4599	39.6097	65.5549	58.8	98.7499	55.9313	64.4307	87.1905	71.9028	59.372	80.7364	82.4725
Ddx3x	152.534	152.371	98.4927	104.598	51.9113	89.7122	83.1199	164.303	70.5627	109.268	133.013	132.306	109.113	97.8453	104.359
Rundc3a	151.898	129.373	53.5545	90.4136	52.7121	71.9549	46.192	134.551	117.276	64.8334	107.855	61.699	67.0239	90.923	76.7139
Pgam1	151.85	237.265	72.9706	270.419	195.597	215.801	51.5108	249.623	250.341	179.552	284.408	187.655	201.023	185.297	167.65
Gstm1	151.555	451.827	552.674	1184.21	711.661	817.773	389.099	800.146	737.086	699.496	994.862	558.934	743.415	682.377	755.735
Prkar1a	151.447	110.875	84.5825	149.131	112.463	121.366	63.8281	136.846	122.856	118.667	157.592	130.73	131.939	142.823	123.787
Ube2s	150.823	202.832	108.295	273.24	211.707	221.671	73.9409	264.551	320.248	181.355	304.205	178.21	196.301	289.17	246.567
Kif9	150.519	65.0626	20.8368	36.1931	18.6431	28.1327	21.2812	44.6599	29.3685	26.5938	34.7434	25.6261	27.3888	29.0165	32.2477
Kirrel2	150.438	250.233	192.179	323.533	127.2	213.014	196.274	390.753	167.581	153.157	271.651	79.5367	124.291	86.7252	71.8621
Wdr17	149.985	66.599	12.5039	13.8205	6.15715	11.6831	9.98469	18.6325	11.2472	11.3971	15.7845	11.1983	8.13098	8.87771	10.1643
Slc12a2	149.303	175.279	95.9786	84.6217	45.4368	61.0157	79.8514	94.805	56.9184	69.474	68.5016	122.022	75.4613	80.43	73.4667
Eef1a2	149.077	250.392	93.0521	124.264	45.1378	100.28	93.9827	164.546	91.8917	91.92	137.854	78.9453	89.2415	110.957	100.511
Rbm15b	148.935	159.861	41.2572	65.5155	29.6331	64.7362	52.9466	90.3423	42.8162	56.2634	78.6487	56.0907	41.9663	56.3577	57.4306
Atp2a2	148.352	118.448	95.014	87.8786	49.2184	86.5588	77.5153	117.404	54.1132	86.8593	86.6624	109.798	84.0066	95.0751	92.021
Rpl41	148.295	544.112	75.168	1704.15	2522.1	1422.53	44.5166	1194.86	4656.94	1211.07	2050.12	912.533	1266.43	1328.71	1156.94
Srsf5	148.111	143.557	120.421	114.3	64.4568	68.0973	88.6106	148.771	159.996	85.9269	130.925	145.393	103.192	137.024	111.412
Tnfrsf21	148.091	126.213	55.524	67.3343	34.4315	52.9403	66.909	101.625	44.5779	54.142	67.9066	54.3468	42.701	54.0097	54.2296
Lamp1	145.717	187.264	263.451	331.314	230.094	279.711	160.652	332.163	332.065	251.116	363.271	360.738	274.948	259.294	238.953
Pcolce2	144.637	188.623	100.024	185.865	111.244	141.005	84.9936	179.735	154.537	119.215	187.067	76.8297	95.404	96.7656	95.0965
Fetub	144.355	319.901	345.959	383.637	171.97	270.278	162.344	383.044	381.4	267.769	422.403	439.355	297.204	331.658	266.714
H2afy	144.117	152.354	72.1744	134.074	67.6501	112.646	61.6069	172.65	109.803	104.54	151.285	96.3569	102.12	116.026	107.267
Atp5h	143.695	162.249	61.6344	425.085	372.471	331.396	40.9119	288.545	677.543	260.698	489.323	241.924	299.394	310.616	231.169
Cngb1	143.048	137.568	41.8104	51.8532	39.8699	43.2181	47.1529	86.656	31.0809	46.1541	53.5996	38.3362	32.4698	36.0922	42.3872
Lrrn1	142.996	189.14	59.0756	75.1973	33.0543	66.1061	61.5451	109.733	53.201	63.42	76.8725	58.2873	56.0006	53.8183	59.7926
Slc27a2	142.406	193.852	158.692	189.365	83.5509	136.308	100.782	178.018	157.352	116.863	190.613	194.536	127.481	152.337	126.894
Prnp	142.206	215.352	125.818	221.785	147.906	190.066	113.004	260.423	163.614	173.558	261.162	172.456	158.23	185.735	159.787
Abca5	141.712	97.642	51.0207	29.9314	11.1213	20.4561	30.051	42.3335	17.0544	26.3169	29.3861	21.5692	20.334	20.7852	24.8718
Uba52	141.459	301.505	71.8995	929.043	1147.28	764.224	43.9541	808.84	1688.21	671.945	1134.87	599.672	802.027	917.201	685.541
Eif4a2	139.289	223.076	133.492	351.48	283.179	277.523	86.4356	276.688	393.499	232.762	344.979	168.801	218.581	231.677	189.344
Rnf128	139.071	148.959	37.8483	142.424	94.8275	109.398	43.5823	142.074	142.827	97.4768	126.335	90.7331	92.2592	98.1023	90.5089
Pon3	138.292	179.792	114.947	151.688	93.6329	112.082	64.9113	116.364	95.911	103.285	143.504	120.919	93.36	107.417	103.154
Srsf3	138.211	111.18	39.2798	158.107	138.525	128.142	36.5162	138.755	173.097	115.563	141.836	110.5	116.466	137.637	115.912
Gadl1	137.985	90.9101	33.7153	51.5112	26.8121	36.831	26.5531	63.9422	39.8925	38.8436	54.5643	34.0448	32.5536	38.6104	42.6263
Ypel3	137.883	160.294	77.5226	183.707	116.444	142.233	73.0566	210.375	221.749	112.182	200.048	108.152	138.291	183.638	149.255
Uchl1	137.802	229.34	103.453	339.069	284.583	265.317	82.6864	284.951	348.392	231.535	384.146	174.716	252.527	333.877	267.038
Pafah1b1	137.689	142.283	77.5312	84.7999	40.7707	68.0412	61.6985	94.2366	45.7386	73.9	76.8157	80.4836	63.3031	74.2348	78.0878
Eif1	136.603	240.415	102.911	484.47	344.069	378.375	53.0173	391.563	418.706	326.587	476.855	248.119	306.567	327.747	265.637
Eno1	136.559	242.427	27.9017	184.89	89.6951	158.838	26.6208	198.722	139.535	132.66	213.03	204.247	196.896	205.818	185.724
Pcdhb1	136.067	205.942	70.3347	73.4739	31.6619	60.0285	73.4216	81.8836	39.103	57.9426	70.6127	48.9307	46.1193	57.365	60.4036
Lhx2	135.782	175.625	65.1666	132.363	65.0108	119.288	64.6685	172.726	87.0164	108.592	153.6	102.29	83.9803	112.408	104.197
Sfpq	135.459	104.454	58.5551	62.4126	29.485	57.2528	55.8569	80.8587	45.131	57.1608	71.0736	68.4254	58.0255	70.0356	57.9859
Dpysl2	135.455	122.719	60.2227	6.49822	3.12252	4.58352	59.0724	10.3137	4.58944	5.14949	5.14364	8.31061	5.74369	7.6778	6.31984
Kcnh4	135.282	96.3246	41.7243	48.4861	17.1116	35.8593	47.886	80.9688	37.8093	36.6673	52.5697	33.4838	26.9886	39.1276	36.5228
Atox1	134.886	311.422	203.031	592.862	507.77	398.654	128.439	409.099	978.99	317.321	664.585	264.568	379.939	442.901	351.203
Rab6b	134.868	115.452	62.1865	52.2156	22.2477	48.7981	49.2266	77.9183	30.4345	48.8891	56.0997	62.77	46.1865	75.431	65.2879
Hdlbp	134.123	148.663	103.632	93.671	53.1831	85.7122	71.7761	114.059	55.8444	91.941	104	108.459	85.7344	103.707	108.674
Atp5k	133.819	200.941	133.253	494.607	483.706	403.611	79.5639	381.88	1177.05	284.756	633.943	343.311	294.709	434.808	292.679
Rbm3	133.435	165.487	106.386	299.68	312.069	210.134	52.6953	186.42	421.31	178.591	238.928	243.345	230.43	276.404	233.493
Tmem63b	132.91	105.697	72.7824	63.2817	31.9374	51.0869	64.1013	84.1562	46.4769	52.3488	66.5942	58.8853	46.6119	63.3157	61.8044
Efna5	132.691	54.0299	39.859	10.3665	5.10772	8.99189	23.2701	19.7476	6.41436	11.2215	14.0927	16.3144	11.765	12.893	12.2283
2010107E04Rik	132.525	148.142	121.636	402.388	380.629	321.54	58.7915	283.594	677.904	259.941	491.694	227.412	295.967	326.042	255.555
Cox5a	132.025	122.115	117.518	254.952	278.085	217.488	56.0359	215.766	335.796	159.469	281.415	190.314	186.432	227.685	164.119
Gpi1	131.792	117.257	84.0552	107.419	60.8075	88.3383	63.7821	131.03	93.22	73.2654	102.568	112.738	96.8924	98.5428	88.6211
Dtx3	131.327	88.6661	37.356	55.1333	33.2643	37.0845	37.9275	103.684	103.312	33.9829	63.6838	54.1023	55.518	80.3468	64.6924
Hmgn3	130.996	124.84	75.0843	185.772	131.018	139.73	53.2637	176.373	207.334	132.379	160.656	113.839	129.479	178.322	146.616
Cox6a1	130.979	145.621	221.608	541.254	500.974	431.292	138.582	423.588	752.488	345.26	612.229	338.424	432.084	509.153	328.967
Cfl1	130.186	172.816	117.287	323.076	254.42	265.099	91.5987	328.769	330.951	253.441	377.128	319.814	324.651	369.288	284.136
Psen2	130.089	101.916	70.6517	94.7448	46.7086	71.2923	63.166	111.971	71.9023	63.6405	94.6872	60.541	59.4713	83.7085	64.5849
Fau	130.043	213.487	156.736	764.25	1056.55	622.451	124.274	573.3	1763.91	515.495	864.999	430.795	586.399	688.967	509.021
Leng8	129.975	62.9959	50.001	20.4341	10.3276	10.5009	46.9998	52.8549	52.9521	11.4473	19.3245	36.4669	30.4633	47.8487	34.9478
Pisd-ps1	129.878	59.0549	18.9549	19.4992	1.0999	0.0117151	19.0921	7.88175	6.4877	15.1662	0.141488	21.5013	31.76	31.6362	34.4576
Atp5g3	129.849	208.227	184.279	503.873	442.553	410.073	126.915	388.81	751.75	327.523	549.643	368.136	374.484	443.793	329.374
BC005537	129.002	132.273	75.7486	89.2969	53.0205	73.4492	62.5508	100.202	61.2414	80.3884	86.953	97.2795	76.679	90.8439	92.6578
Macf1	128.79	117.222	61.859	12.336	7.48306	10.0313	48.536	34.3838	11.7024	13.9205	12.0716	16.145	15.3137	18.8599	21.344
Syp	128.512	162.44	102.377	160.671	76.1088	126.925	95.2839	185.353	120.736	106.037	154.634	88.1928	101.43	111.755	105.703
Acbd7	128.325	151.981	38.1523	198.718	146.393	129.78	27.625	103.917	343.318	98.9453	194.044	64.3751	88.1679	121.459	97.2485
Mapk8ip1	128.007	147.12	47.4792	108.674	67.6008	90.3801	50.9096	137.074	91.1883	79.4698	113.061	90.2737	81.9215	116.081	101.712
Dcdc2a	127.551	155.755	64.2654	53.337	25.8097	46.4686	52.5837	91.7559	32.291	56.2061	80.1245	51.3506	38.9159	40.3813	45.5788
Atxn2l	127.151	94.4665	49.5693	31.7811	11.9094	22.2124	44.892	58.6972	40.992	25.7476	35.5984	46.5668	34.9488	56.4616	45.7147
Dnm1	126.996	117.563	60.0215	56.9668	18.491	47.449	53.9028	87.8225	38.9183	42.0196	56.1762	44.1606	43.6821	59.7869	56.5474
2310067B10Rik	126.925	111.228	48.4014	35.7303	14.3663	31.9297	57.0493	68.9483	29.1165	31.6612	40.0933	29.7021	22.5871	31.6827	31.0591
Sdc3	126.625	149.531	66.4279	67.4141	35.2243	57.9976	67.9605	106.473	44.1913	59.7443	79.7938	77.5129	59.2599	89.4773	85.7631
Rufy3	126.032	121.702	64.5261	84.0434	45.8539	68.4167	40.0588	84.3331	55.6426	66.4579	86.1434	53.5883	52.4411	67.1651	60.3213
D4Wsu53e	125.946	109.061	49.9515	135.537	71.4191	73.5877	52.5337	155.194	207.475	84.6329	160.608	104.441	139.254	155.059	105.812
Rps5	125.918	154.415	255.691	553.777	813.22	471.395	154.811	475.44	1161.87	409.016	672.484	399.976	526.973	578.398	452.271
Ndrg3	125.902	133.08	79.6486	137.396	64.0236	105.012	61.5241	142.091	90.4779	94.0752	129.592	70.2327	78.4318	87.9292	89.9655
Zmiz1	125.137	97.6241	45.3732	22.7306	7.11131	19.841	55.7019	43.893	10.3996	23.4728	22.4877	30.7271	17.1924	31.0938	30.1704
Klhl5	124.954	123.887	55.2428	86.2756	48.675	70.0827	50.212	95.8524	63.9753	65.7269	86.0824	52.8634	50.1504	63.0871	56.4199
Mt2	124.838	168.653	204.653	398.585	237.643	286.265	178.713	459.899	663.974	282.242	569.341	449.151	350.045	385.884	414.009
Hspa5	124.763	151.261	171.319	261.549	206.185	240.446	102.032	232.549	302.769	221.861	280.056	209.221	218.637	240.548	182.018
Ncapg2	124.559	99.1442	42.6779	38.4199	18.0054	33.4218	32.9241	46.64	18.8824	32.2345	36.378	33.5541	30.2228	37.7398	40.0943
Tmem181a	124.438	70.2967	42.3035	24.2619	13.2325	20.3794	32.0917	27.7044	19.9035	20.6016	15.5956	25.2918	22.5507	31.9241	33.1477
Vamp2	124.159	141.824	94.4349	142.636	74.555	111.9	97.3098	171.149	93.5079	103.348	141.82	116.848	119.897	140.873	114.516
Slc24a4	123.751	106.131	80.1453	29.177	12.6926	27.0136	63.5058	39.952	23.2708	26.2767	32.5877	27.2513	20.2629	25.6296	29.8011
Tspan3	123.745	137.903	143.974	243.885	209.093	184.465	101.163	244.931	254.064	178.115	258.401	157.377	182.497	214.906	172.409
Slc1a2	122.837	77.8722	35.161	15.1111	5.34902	13.2567	30.144	25.7529	10.0564	14.6788	15.051	10.2687	11.9935	12.7542	11.113
Tmem30a	122.809	154.165	62.7935	196.685	154.615	147.467	55.2241	141.984	191.99	127.712	175.998	113.311	110.64	125.528	104.917
Tmem59	122.291	232.509	178.605	425.73	369.807	344.833	108.583	379.996	498.048	297.042	440.802	271.593	334.176	333.674	291.096
Trim66	122.238	98.1802	44.508	30.8444	11.3476	27.7914	39.8648	52.0899	16.6571	31.0424	33.1517	36.3786	26.1375	44.0071	40.4565
5430413K10Rik	122.184	22.6616	282.362	1611.81	28151.1	28855.8	54.6573	125.744	7646.47	0	13528.2	284.553	31945.5	5725.77	0
Ypel4	122.144	50.2591	29.5917	37.8087	21.0484	20.7537	22.6471	51.134	60.5259	22.816	45.5679	20.8455	28.1516	30.6826	29.0896
Elmod3	121.361	129.994	62.9457	100.76	55.3644	90.8737	53.4758	131.241	84.0496	76.2277	119.11	52.2307	59.4004	69.5136	65.1028
Mdh1	121.27	196.355	150.08	299.739	206.542	239.961	83.5774	272.741	269.332	205.122	314.41	204.477	222.829	224.555	192.093
Vwa3a	120.87	71.8969	34.9663	25.7247	10.2493	21.3198	29.3602	44.3016	26.9462	19.6061	24.4616	19.2277	20.2827	21.9234	21.9688
Gcnt2	120.581	117.26	29.1844	34.9577	19.4905	39.7932	32.9166	68.1497	32.3573	41.008	50.393	54.3496	44.9758	57.3224	57.797
Prdx6	120.41	279.546	227.799	650.509	431.207	442.791	188.243	533.653	687.159	427.893	581.536	456.749	493.613	383.975	379.899
Gcnt7	120.39	54.2628	27.6997	22.4859	8.78913	20.8633	17.1875	33.7005	15.4356	29.7081	27.9869	16.4023	13.2807	15.1971	15.385
Rfk	120.345	216.626	197.069	580.537	365.222	338.857	146.198	424.984	484.127	347.143	528.412	419.362	306.589	341.245	253.992
Cox8a	120.319	209.78	253.657	659.788	663.226	565.595	154.751	570.346	1058.63	428.383	868.391	469.112	517.001	580.303	401.964
Gdi1	120.252	113.163	88.4772	125.996	66.2691	101.242	67.5194	138.488	110.258	92.0181	125.962	106.865	111.009	138.067	126.72
Ctxn3	119.626	238.276	65.4321	279.568	197.054	203.908	62.5311	234.055	344.161	139.942	237.511	113.561	158.924	202.005	171.254
Rps20	119.604	213.112	151.331	645.086	822.525	539.091	81.9539	611.107	1303.2	486.592	840.642	612.319	666.921	701.246	554.385
Tubb3	118.976	172.431	114.012	203.402	121.997	180.849	68.7976	183.977	108.678	165.779	257.501	153.715	151.975	203.535	167.49
Rims3	118.885	54.1506	26.7222	21.2049	9.07876	17.5402	18.0583	26.4308	10.7069	17.6854	18.7146	21.051	13.8476	24.0357	18.9984
Calr	118.314	173.21	204.823	279.256	238.687	247.034	147.876	274.957	321.126	211.834	305.819	235.26	251.27	276.255	212.775
Tsc22d1	118.056	233.656	131.066	299.234	252.365	270.336	125.025	411.997	334.49	203.505	324.216	179.525	243.053	274.333	210.043
Tmprss6	117.745	76.7941	31.9937	39.1864	19.8227	33.3953	30.9632	60.9001	35.7162	29.9687	42.8097	28.105	30.7885	44.6165	33.7017
Csde1	117.604	146.319	129.186	86.3759	69.784	66.888	79.6377	74.443	75.3026	66.7243	80.955	88.4915	75.9708	73.2756	62.5147
Nqo1	117.04	226.261	91.5549	201.993	68.8599	98.8976	63.9598	210.207	226.596	141.314	296.116	98.3339	86.8133	137.923	80.4944
Wdsub1	116.544	109.137	53.6164	84.5948	40.7432	73.2394	51.644	78.8658	75.37	65.9629	99.4029	60.5501	61.4003	67.0502	64.0148
Csnk1a1	116.5	128.914	84.1261	144.943	114.295	122.634	57.4291	126.904	124.458	112	138.286	123.456	114.402	128.234	115.677
Elavl3	116.291	123.208	53.5773	71.1448	27.5933	62.2598	57.8796	104.559	36.7442	64.3152	72.6654	68.9698	53.2825	78.5374	81.7415
Acss1	116.04	64.5611	43.2415	53.3157	33.0691	38.1438	33.3352	63.9502	44.7133	41.8346	53.3803	63.8142	46.6635	52.8991	56.1749
Atp5o	115.447	172.765	131.121	366.072	367.625	271.572	70.4256	248.547	543.122	208.917	393.682	208.373	232.108	302.015	197.723
Ip6k2	115.131	135.682	63.308	96.7997	48.8135	67.8329	39.364	83.8079	92.9043	59.0352	98.336	56.9476	75.6608	85.6323	75.6021
BC049352	114.664	113.527	69.3399	114.527	67.1793	78.4529	47.6228	100.445	66.9141	82.7374	111.625	67.858	64.8385	81.2962	83.7284
1810031K17Rik	114.177	72.2636	41.056	62.3293	29.2344	43.4709	35.7085	72.0669	60.0684	43.6469	66.3247	46.6021	41.0059	52.2392	44.2653
Slc25a3	114.152	167.387	173.197	260.986	203.758	217.118	78.9442	220.949	254.698	187.202	261.448	226.434	215.46	228.494	196.946
Fam131c	114.12	108.728	43.9783	102.907	50.7866	82.638	46.2333	124.568	73.8248	70.6975	115.854	63.2864	79.3331	78.6088	67.0747
Sept3	113.824	84.2295	38.9538	51.286	24.2527	38.7351	35.2933	57.9355	27.0752	45.4253	52.995	52.7754	42.639	59.1457	61.404
Rpl13a	113.698	213.318	228.182	788.219	1291.35	690.557	166.667	623.971	2128.3	645.565	813.189	513.504	709.015	728.728	620.974
LOC654426	113.285	56.0851	67.4583	172.842	192.978	133.048	36.4596	114.785	264.913	104.006	145.09	132.73	121.066	134.754	85.4334
Sdcbp	113.217	136.418	84.8907	208.997	152.397	174.556	61.526	187.394	185.458	156.048	210.448	152.676	155.056	158.069	141.036
Pgrmc1	112.708	339.908	313.047	918.016	647.323	593.902	195.768	593.847	1098.88	484.607	789.563	526.232	483.59	465.401	403.841
Dync1h1	112.267	107.57	69.7352	12.0533	6.00525	10.1674	53.7951	34.2004	10.0773	13.3858	13.2486	19.6982	15.6667	18.9196	22.0755
Ppa1	112.237	180.669	132.323	331.689	164.152	219.896	74.5424	264.48	331.99	180.091	279.745	152.927	134.01	162.962	136.825
Pcdh8	111.81	26.1539	9.24148	5.77574	1.93617	4.10158	8.38123	12.5071	3.86803	4.6057	6.62698	8.93612	6.20979	10.1903	8.69558
Spock2	111.439	69.4728	58.3721	45.1496	15.8216	36.0275	56.625	59.5804	23.784	37.8718	43.8562	50.6618	41.5433	60.82	54.3595
Hcn2	111.039	102.541	33.6842	45.4298	16.9208	42.1894	34.2044	74.0401	35.0495	40.7734	59.7066	46.9981	34.4951	38.4747	44.3397
Dstn	110.395	170.415	150.541	381.773	310.438	297.129	91.9915	263.677	369.246	263.036	383.481	354.717	352.852	376.746	295.369
Actr1b	109.665	137.775	69.4741	106.746	70.158	93.1323	46.5426	121.099	100.323	98.9705	146.363	102.13	99.145	127.507	118.177
Nfe2l2	109.548	134.239	52.3106	110.199	52.5611	87.4077	42.3033	120.48	86.1897	89.3085	118.207	81.2976	83.3892	82.0529	79.1921
Zfp523	109.537	56.9683	32.1106	43.5021	21.6498	33.2803	29.9312	64.5985	46.0821	32.8814	46.1671	40.0985	35.529	50.7946	42.9038
Spint2	109.508	200.584	201.603	394.083	326.153	330.327	153.892	421.506	524.273	286.581	423.196	345.388	320.949	317.362	284.112
Chchd2	109.488	190.877	88.7127	500.84	482.434	392.698	77.1991	426.964	483.133	331.185	364.84	309.977	370.518	428.756	308.206
Kif1b	108.728	80.9983	58.3942	30.2934	14.8249	25.6323	50.3061	52.5698	17.4875	31.554	29.7892	34.7981	26.5437	32.7071	34.8124
Agtpbp1	108.342	94.9542	42.3002	33.7787	13.1198	27.8786	31.3978	44.5786	18.7427	29.2869	32.8612	29.4774	24.3966	29.5507	33.9094
Son	107.846	99.0773	51.4956	27.2018	14.9996	23.0194	41.1759	43.6649	25.9187	26.8078	29.9233	35.3688	32.3885	35.1527	34.0436
Tmem151b	107.661	86.0193	33.9802	36.9593	20.9297	34.7566	44.7403	62.005	20.6531	32.2321	40.0239	24.9224	20.2789	26.8947	25.2311
Steap2	107.168	20.7951	12.0792	14.726	7.01143	10.7542	6.98931	8.31029	7.90926	9.06528	7.41415	10.709	9.86366	10.1532	11.038
Cyb561	107.134	104.428	67.7857	109.836	72.1457	90.9807	59.98	116.91	78.0046	81.996	113.162	98.9222	85.8782	95.9072	93.4188
Rab6	106.848	147.24	43.058	149.347	99.4512	116.727	52.7225	143.882	110.594	111.687	150.133	98.2103	103.267	116.854	111.419
Vdac1	106.549	131.408	91.5796	181.55	95.0717	152.762	70.4957	168.23	140.858	131.105	193.288	151.574	146.371	153.86	132.34
Hnrnpl	105.973	134.818	83.3906	104.404	70.1057	85.0853	66.7867	102.313	111.868	75.6626	121.373	90.623	89.2695	105.588	84.628
Fam134a	105.764	126.729	60.8178	128.221	76.5532	93.8734	64.4452	142.328	104.548	91.813	139.371	88.2917	78.8032	88.175	82.7353
Fam5b	105.647	39.6566	15.5133	25.4589	13.1474	17.4388	15.9725	27.9644	15.2807	18.3209	25.8013	20.525	20.0243	26.4349	24.8796
Fgf12	105.638	130.041	37.5768	69.085	41.6148	53.9137	35.4486	73.0328	50.4928	51.4406	65.3451	40.4363	42.6812	52.8261	53.2795
Oaz2-ps	105.595	115.345	76.1902	209.174	153.991	169.833	61.7745	188.45	192.49	151.165	223.265	134.432	140.611	152.22	125.502
Tusc3	105.23	96.9355	58.4143	188.914	166.619	158.166	48.5075	152.045	230.808	129.203	184.034	88.3666	98.0958	129.103	96.3226
Mgst3	105.092	142.172	121.686	332.299	256.161	236.375	67.8136	212.435	411.685	176.367	356.78	126.356	190.726	291.672	188.966
Nelf	104.934	99.6698	44.1913	77.224	49.5562	64.7075	42.5953	107.14	76.9683	59.2197	93.8826	50.5317	57.5441	71.9226	64.7306
Ccni	104.685	130.481	84.6008	176.523	128.278	146.123	75.645	158.136	137.788	121.667	167.544	158.435	142.348	166.14	137.472
Lrba	104.511	84.8763	51.5856	17.0021	7.32342	14.984	36.679	28.7539	10.3715	17.0078	16.4898	19.5198	15.5876	17.1184	21.0371
Cd82	104.401	106.971	119.183	187.745	120.601	152.323	92.4615	199.383	217.218	137.544	190.67	146.391	135.644	133.246	129.177
Rps21	104.175	192.041	280.221	763.929	1189.74	684.277	137.634	650.368	2290.34	575.559	1003.85	479.191	700.769	742.178	549.361
Cox6b1	104.082	166.688	169.625	396.687	403.199	324.373	108.726	305.034	699.5	262.179	460.694	264.11	299.325	362.135	246.271
Plxnb2	103.954	117.412	87.0825	61.4238	31.7244	54.3426	77.7165	87.2341	38.4247	58.8768	64.8219	86.2131	60.4605	78.1118	76.9042
Kcnab2	103.924	108.858	36.7723	60.3759	25.2589	49.9321	37.5114	80.9484	42.149	47.0223	68.9772	44.7078	41.0813	51.3047	52.0255
Uqcrh	103.551	127.495	123.686	507.932	641.601	381.182	74.0186	314.79	1074.79	304.927	560.343	261.562	347.673	369.781	270.446
Ahcyl1	102.551	74.6218	40.3699	57.5953	35.1682	45.5403	39.0546	67.1485	47.1139	44.1885	57.2805	55.3948	50.1089	55.0119	51.2304
Aco2	102.421	117.072	82.905	110.311	74.4737	100.473	54.8737	113.97	96.725	87.7209	123.768	115.256	102.725	108.005	103.059
H2afz	102.369	151.719	110.579	302.222	322.895	230.403	40.6548	211.684	396.163	213.737	304.053	220.118	224.082	299.271	222.565
Bsg	102.02	198.801	258.623	437.995	366.559	325.88	176.947	435.419	533.118	299.244	451.05	392.93	355.853	387.546	296.786
Cox6c	101.723	164.72	95.5468	370.736	412.853	281.717	51.7149	260.492	701.858	232.914	327.328	272.668	260.147	354.635	258.509
Rps14	101.487	138.867	225.322	896.63	1452.33	755.045	147.188	575.168	2408.49	677.571	1027.41	439.82	668.063	757.262	614.888
Mapk15	101.272	41.0368	24.2643	20.8896	9.48974	11.7993	20.1865	47.2115	51.2378	13.3638	24.7382	23.4085	24.9931	41.173	28.5599
Uckl1os	101.052	111.379	33.0743	54.2173	29.8883	32.1675	20.5766	35.4311	58.5097	38.5383	53.8325	51.8135	36.8346	61.6686	64.5515
6330503K22Rik	100.988	69.9889	26.8614	37.1786	19.7745	26.1882	24.1198	44.7892	27.1695	28.9724	36.7387	34.0265	26.5586	39.917	39.2926
Grcc10	100.987	120.782	120.201	278.003	205.275	189.754	57.6992	244.995	430.318	158.782	309.449	133.424	188.447	198.428	177.644
Eif4a1	100.67	119.833	97.0335	228.579	228.018	204.062	50.3461	196.715	244.076	185.463	254.668	217.47	209.159	246.518	185.261
Rpl8	100.4	169.046	242.307	556.084	688.734	484.551	157.213	496.978	909.205	439.703	619.637	458.712	507.913	549.251	429.636
Serinc1	100.268	120.28	92.4454	131.755	80.9811	103.538	63.5369	118.469	103.779	94.6513	123.608	97.5528	103.4	111.705	96.5259
Dctn1	100.204	89.7691	48.8273	54.3393	23.891	48.4814	39.7244	75.6908	35.8328	47.942	68.3399	54.9604	46.1338	60.3492	53.1728
Tmed2	100.01	144.657	110.537	241.418	278.608	205.638	69.903	191.272	316.569	192.746	238.498	201.001	197.073	202.552	179.935
Ptp4a3	99.854	118.55	50.311	95.4497	55.0383	82.327	52.9551	120.686	82.6535	77.0144	107.688	61.8413	59.9059	75.6082	68.0516
Ebf1	99.7973	97.913	47.7421	38.0883	16.6234	30.8775	37.2405	43.9793	15.6524	34.0888	40.8531	45.321	33.8649	45.426	49.287
Rpl37a	99.5251	113.377	25.9883	445.427	593.986	411.65	25.637	434.54	878.653	338.906	571.84	312.576	462.267	494.33	379.438
Arf1	99.5093	138.126	120.878	245.308	213.128	221.299	80.9326	223.288	240.197	190.244	260.337	229.017	226.04	235.828	200.493
Syt11	99.2774	133.27	65.0863	88.6218	37.9456	74.3825	54.2849	110.31	45.4454	70.1702	88.7454	67.8748	71.7207	91.5254	87.0486
Rps16	98.8351	137.782	170.152	530.607	749.439	453.267	108.759	390.557	1092.92	415.851	612.417	382.251	486.591	510.375	417.849
Rplp2	98.6647	165.23	174.039	672.722	819.418	541.676	87.5121	573.625	1327.33	508.56	882.604	530.176	658.639	688.979	560.428
Actg1	98.5179	257.398	30.6388	424.42	305.277	383.903	27.6377	487.546	391.341	347.552	487.579	627.459	455.249	582.106	529.595
Scgb1c1	98.5006	245.447	5147.31	6095.4	7547.56	4419.19	2211.88	7158.26	21351.2	5629.33	8368.83	7106.66	10207.1	9096.84	7851.34
Ipo13	98.2075	97.9204	39.8657	44.3125	21.7395	38.2271	40.082	68.6347	36.4074	36.7749	49.5606	48.3577	38.5183	46.3865	47.4187
Rnasek	98.0202	177.388	104.299	244.166	169.006	196.992	79.6217	261.749	256.522	175.718	299.259	195.875	205.492	227.136	180.544
Fam193b	97.9953	60.7392	27.5606	18.7825	9.47223	10.2259	28.8238	50.4721	44.2924	11.0105	21.0948	23.9345	22.2413	31.2531	23.1938
Akr1a4	97.9218	305.569	467.344	1133.83	845.727	775.23	277.958	776.332	1488.2	645.721	1097.66	774.294	746.674	836.782	659.908
Lrguk	97.7584	57.1987	33.3779	11.6362	5.37237	10.0325	23.0261	15.9178	7.82418	12.2508	12.7125	9.07078	7.98218	9.85176	12.098
Ksr2	97.7013	45.286	26.4261	7.7623	1.89172	3.59975	36.1639	16.2281	2.5746	4.92584	7.30555	7.37681	3.90989	7.2867	4.9196
Zbtb7b	97.4702	103.106	51.3932	71.8969	32.7005	64.9595	44.5684	105.402	51.0534	65.6358	93.3274	61.7866	50.6322	65.3478	69.3488
Olfr1507	97.3113	89.0187	29.1977	40.4119	84.0895	13.6735	29.6383	78.9229	56.1977	54.0811	24.1729	14.851	77.1476	47.1637	57.1304
Rpl32	97.0944	206.53	50.6018	683.002	1173.27	623.644	27.0265	478.068	1768.46	544.486	820.564	431.617	589.935	672.412	498.617
Mbnl2	97.0511	112.297	52.3391	58.5196	34.4621	50.8456	44.8343	71.3715	38.1432	52.1977	51.7783	63.5372	50.7211	61.5812	61.2868
Lass5	96.9832	82.5837	49.619	96.1098	60.2185	77.4377	43.1917	89.2666	86.4756	70.333	106.475	57.3527	61.0247	75.032	61.0782
Prdx1	96.7612	231.144	299.412	1043.47	732.943	690.086	174.545	666.024	1509.99	563.8	882.67	622.438	619.113	692.985	553.277
Dzip1l	96.7301	55.8428	26.5927	29.3974	13.6894	28.3935	24.5309	37.3827	21.3962	25.9758	39.4361	21.7735	20.2521	23.8854	21.6865
Arl3	96.6908	148.574	73.157	165.091	133.02	118.568	55.0497	156.861	215.714	107.006	169.828	99.3934	121.042	130.172	118.05
Ank2	96.6359	76.1842	42.4988	12.1294	4.82286	9.48307	33.5059	31.3212	8.60266	12.7877	11.5541	14.9257	13.0274	17.4608	16.9449
Spnb2	96.0649	122.757	94.7101	34.5315	19.9505	27.6849	70.661	54.6777	21.8144	31.9217	32.8835	53.3922	39.5065	42.6514	44.505
Cnbp	96.044	127.859	106.98	252.98	229.873	192.953	73.4915	201.249	364.272	165.302	227.89	152.339	181.626	183.797	154.681
Abr	95.9426	85.5226	38.1209	40.1885	18.5656	33.1534	35.913	56.7911	28.3814	35.7279	42.6473	37.484	33.0733	39.4779	40.1424
Jun	95.9148	78.1068	19.1398	37.2664	21.3128	33.6972	19.2844	39.3284	22.2253	34.4513	37.9269	31.7032	33.3709	37.058	38.5636
Serinc3	95.8898	100.514	148.829	154.386	131.755	144.855	76.0733	149.266	137.156	136.073	165.011	178.495	156.306	153.653	134.795
Ctsb	95.8384	117.314	150.691	201.227	138.327	146.848	93.6158	168.785	209.068	143.08	218.12	198.1	150.938	156.972	134.127
Sun1	95.732	90.9678	46.4714	55.2367	31.5262	47.2319	37.438	66.2277	42.9229	42.7324	60.6057	40.6663	37.7173	45.0844	46.1692
Sh3bgrl	95.6504	137.768	65.4143	232.564	167.327	162.369	45.2984	168.674	179.967	152.059	187.544	158.701	151.022	181.412	152.775
Ptges3	95.5683	106.841	71.0398	116.747	93.8185	99.6066	52.2355	97.5179	106.077	88.8749	117.564	92.0424	87.1109	85.023	67.3296
Srcin1	95.4713	66.647	24.483	18.221	6.11633	13.5662	30.3545	35.661	16.6032	16.542	19.4119	25.0684	17.5725	25.8423	25.5299
Gnao1	95.4644	101.664	56.6397	61.1976	23.7346	52.4945	47.6503	82.4006	31.3776	54.2319	62.4859	66.1759	53.5162	82.9278	74.6171
Abca3	95.3267	78.1816	48.3304	28.3722	10.4289	20.5657	38.1888	39.4911	17.4948	23.7778	27.5644	28.0099	18.9254	25.6269	27.5964
Mrfap1	95.2975	121.953	72.9601	212.951	195.962	176.114	66.9511	186.781	221.568	176.044	229.518	180.614	168.88	182.637	153.029
Oscp1	95.2874	110.697	40.7324	66.0961	37.3493	52.584	38.9664	79.8129	64.6475	49.4683	70.8397	40.7105	41.5641	50.5332	51.5084
Calb2	95.0116	78.389	89.0393	141.325	69.2859	108.154	24.1934	88.4999	72.4473	130.137	220.846	100.474	135.236	205.051	121.383
Atxn7l3b	94.7772	108.69	55.8658	130.716	96.2244	104.289	50.3409	113.331	88.7873	97.2163	129.63	100.622	92.072	110.54	94.7333
Plxna4	94.7129	68.6397	35.597	11.2599	4.06578	8.65865	34.82	25.8888	5.89226	12.4299	12.46	12.2564	8.65476	10.6366	13.7267
2510003E04Rik	94.5532	90.4592	32.0828	68.7097	36.4797	60.0678	28.1819	81.983	52.8694	55.8412	78.9224	45.3061	47.5221	53.5631	51.1586
Apc	94.4747	69.6781	39.6723	17.7299	12.739	13.9348	32.5547	30.9575	13.608	14.5052	13.0763	20.835	18.0541	21.7408	20.7009
Cd9	94.3621	258.493	219.275	532.464	481.686	416.252	129.822	376.636	711.887	329.363	477.357	376.178	443.568	458.977	360.953
Cep250	94.3331	46.4423	15.8979	7.35315	2.82212	7.75538	19.3382	21.8382	7.60707	7.28853	6.75802	11.4353	9.21633	11.82	12.1935
Tspan13	94.095	138.545	79.588	212.273	172.888	167.604	57.0993	178.515	189.371	139.609	181.524	124.588	129.625	141.083	126.309
Nwd1	93.6002	78.2397	33.236	24.2691	8.78437	17.6742	35.17	36.9357	13.1086	23.4797	27.6057	17.6894	15.2143	16.6606	19.2093
Atp5j2	93.5215	112.184	104.93	323.091	381.106	263.904	49.4844	263.85	653.844	216.437	399.745	215.337	246.899	317.033	211.572
Arl6ip1	93.4628	116.704	141.414	268.102	179.437	178.085	93.2612	193.927	215.707	147.177	225.454	190.383	160.94	177.372	145.453
Syt1	93.4188	107.391	51.0385	46.9591	16.99	38.1348	45.837	69.4493	21.934	38.246	50.0351	31.8283	37.5768	38.1055	38.4663
Ckmt1	93.3522	109.566	86.8398	124.309	68.8203	105.719	54.1334	114.313	87.924	93.6886	138.313	86.9331	83.2984	105.871	95.2073
Aldh2	92.9298	227.744	339.976	653.95	303.246	470.739	228.285	530.331	595.241	425.132	652.737	361.495	351.194	344.661	348.999
Ppp1cb	92.7007	116.023	55.5966	145.135	139.52	118.676	57.1129	101.272	127.94	104.094	123.006	113.526	107.103	123.433	101.391
Rps17	92.4849	178.1	60.9137	646.058	929.207	589.747	37.7758	536.099	1320.8	489.15	801.434	458.62	592.345	722.287	553.443
Ppp2r2c	92.4542	90.903	35.1116	49.5475	28.588	45.8128	34.373	63.7969	34.2463	43.5267	55.5863	34.6196	35.2392	39.1219	38.1074
Scn3b	92.2051	92.653	41.3132	69.6903	28.8343	53.913	44.1916	74.6809	37.364	40.9232	54.1082	34.7426	39.4012	41.6895	38.8804
Cds1	92.0428	101.626	50.6937	73.839	36.3103	66.7352	46.3163	91.7008	43.9929	56.2544	73.5981	69.3849	58.838	56.695	58.3007
Macrod1	91.8291	60.8923	29.0622	76.0732	43.0028	47.9147	30.7512	72.8682	132.959	45.1442	75.3502	49.4445	59.2001	64.4703	51.7999
Gabbr1	91.8076	69.7627	30.0772	29.8919	13.6592	25.1215	28.8668	46.6611	26.9141	25.1858	35.445	28.9106	27.4743	33.5385	31.2206
Rarg	91.7082	112.48	42.4771	58.9411	30.0672	56.8456	52.3034	105.535	48.8663	52.7905	75.2568	47.3626	41.1348	51.8844	48.2067
Tmem181b-ps	91.3411	59.4938	16.0973	18.584	11.9605	13.7361	12.9304	24.6993	17.6273	11.297	13.2044	14.2809	17.8033	27.2326	27.5978
Atp5e	91.1561	127.942	123.938	439.827	616.075	295.007	52.209	282.542	1203.85	286.275	590.705	229.173	301.583	347.25	262.649
Plunc	90.8679	130.266	3078.08	10171.5	8322.99	9658.86	2488.42	8574.86	18132.8	10710.8	12580.3	7157.2	12087.1	7581.02	7421.4
Xist	90.6815	43.7191	0.202113	0.028931	0.0149583	0	56.4594	38.3335	62.6562	12.4153	12.7603	33.8871	39.1485	64.7767	38.6062
Grsf1	90.5701	86.8973	49.6872	105.164	69.0953	89.4857	35.0734	99.7812	77.6129	79.9798	107.79	69.534	72.9619	75.2351	69.5163
Gabarapl1	90.5112	165.883	92.221	305.901	225.619	202.118	92.8255	266.196	344.6	174.027	271.554	145.206	194.593	211.014	176.444
Usmg5	90.2946	104.642	43.2129	338.646	352.551	234.564	25.9119	179.697	790.561	186.239	400.566	187.12	227.041	286.583	198.764
Msi1	90.2286	81.2436	40.0677	35.0314	16.9466	27.9238	40.174	43.5091	22.2331	31.1654	41.2848	35.3845	28.8824	42.3668	38.0534
Epas1	89.9844	144.03	135.969	135.802	43.5377	92.2775	123.831	138.415	58.0185	86.7307	91.7094	188.17	117.109	123.216	142.533
Mfsd1	89.7161	70.7224	57.3247	87.2508	52.3776	71.1289	40.5605	91.3957	63.916	76.1661	94.6179	74.899	61.7757	71.5273	68.2266
Glul	89.5917	111.956	258.46	194.118	115.532	167.775	142.665	215.909	157.534	172.643	212.812	230.281	228.297	209.128	162.459
Eif5a	89.4173	138.911	151.619	327.856	157.075	286.763	86.3773	278.94	444.174	250.017	367.662	243.991	285.634	298.791	246.888
Syngr1	89.1394	83.6435	50.854	73.3378	47.5219	62.1925	41.9669	85.1793	57.4611	52.0745	64.5667	63.2666	48.1708	61.703	59.4172
Ssx2ip	88.6742	91.5905	39.2188	65.2105	36.2797	55.4928	35.0267	74.6678	47.0921	48.8114	58.3749	56.3634	45.3735	57.9287	59.5681
Rab11fip4	88.322	70.6844	28.2921	23.0043	12.5058	21.1509	26.7703	35.9284	12.7822	22.2976	29.4021	28.4386	18.4605	25.9927	24.0745
Wdr54	88.2746	68.3538	39.3415	75.9516	48.1249	59.1785	42.1914	87.6672	108.09	50.5017	81.2725	34.6827	43.394	50.7826	51.0049
Tspyl4	88.2047	116.985	47.2247	88.974	39.6017	71.5613	43.585	103.936	50.9765	66.6188	98.1891	53.7114	63.3117	65.9356	60.1298
Kctd17	87.8302	71.6417	33.8024	44.1269	27.5588	45.0387	29.8003	70.4329	47.2256	34.9994	49.6805	45.7935	40.6646	57.0978	50.0357
Uncx	87.8278	86.6721	26.1024	84.2831	30.6886	69.8327	27.1691	135.348	55.763	61.5436	84.7354	64.6782	58.5943	76.25	66.8694
Rab28	87.8015	81.6982	40.3593	112.737	79.3727	90.1642	28.005	100.165	99.6884	81.2079	115.228	58.4188	68.447	75.6085	70.2403
Sec14l2	87.7678	225.848	171.65	398.342	181.906	257.341	123.146	335.491	310.62	209.479	366.679	161.886	150.413	144.491	145.197
Slc16a11	87.5703	142.041	73.4885	193.071	94.0873	133.775	71.2477	192.456	198.261	106.766	187.712	138.725	131.112	134.649	126.027
Mtap6	87.4413	69.8862	24.1083	27.2762	9.60604	23.2482	27.2992	40.1215	18.4135	23.7035	28.0528	26.1449	23.4215	31.291	28.6442
Gpx4	87.3593	183.457	287.082	894.674	727.419	553.076	139.314	530.753	1703.82	424.188	755.015	441.903	487.149	526.06	393.143
2900097C17Rik	87.3225	95.7505	38.0939	50.4271	34.937	43.1917	32.6663	63.6141	34.1095	46.9747	49.5997	68.5607	54.0708	55.4286	51.3457
Shfm1	87.3213	89.2049	75.6696	195.512	210.164	139.69	43.6501	153.47	336.211	143.832	227.521	173.249	159.907	214.252	160.283
Gm15427	87.0975	151.186	145.294	648.499	843.973	567.817	79.4461	575.094	1141.94	523.275	783.504	500.852	727.817	719.903	594.907
Srsf1	87.0476	59.0459	48.5552	56.7508	41.7911	49.7041	33.2306	59.8498	47.005	47.3416	54.7742	59.6273	51.4189	63.0895	54.3611
Dtx1	86.9479	67.3881	23.1982	30.423	11.3916	29.0397	25.6827	51.9961	19.2131	29.1765	36.6666	32.2983	22.9014	33.0212	32.242
Ccpg1	86.8377	99.7932	83.4742	71.4648	41.6767	61.7913	57.6172	85.0132	56.2407	62.1884	77.3245	76.5785	61.7793	63.893	62.6822
Map1lc3b	86.814	121.177	65.5202	241.64	216.678	186.852	49.0753	197.118	279.928	162.336	237.134	179.289	193.448	227.311	171.159
Abcg1	86.5817	55.5863	45.8981	34.1789	13.5434	26.3413	34.9289	35.5671	19.9404	23.2736	30.0718	30.7061	21.7808	19.6558	20.2365
Galnt14	86.2794	57.9789	23.9611	32.4994	16.5833	22.0912	21.3354	37.5795	32.5931	23.7605	33.5114	23.6426	27.104	30.7366	29.994
Pkia	86.0547	128.353	45.106	122.385	82.6212	91.831	34.4744	91.5759	95.9595	84.4792	112.738	59.6816	74.3575	84.5253	64.7932
Rpl7	85.895	220.027	9.95365	687.352	907.439	589.895	6.42623	514.602	1226.96	533.2	761.078	505.152	622.353	674.316	531.351
Aox3l1	85.8084	150.048	223.555	219.688	66.6841	181.588	190.904	231.16	144.633	131.98	224.981	105.197	100.843	97.9577	112.068
Gm15772	85.5475	33.5379	0.0121067	650.704	952.955	578.666	10.5049	569.731	1430.57	491.933	850.739	487.547	595.642	686.853	524.924
Cldn9	85.4706	104.156	42.8373	97.0473	58.4782	75.0631	42.2505	112.396	100.362	64.0637	103.812	49.2745	54.1967	63.1779	61.9535
Por	85.2791	266.067	343.998	420.057	167.941	281.442	208.171	361.053	305.281	265.676	412.32	459.029	302.905	307.279	281.805
Uba1	85.2524	120.299	96.5548	90.2366	44.8419	78.4054	69.2768	101.015	65.5555	74.5037	98.7648	97.1367	74.7396	88.0471	84.2899
Kcnh3	85.1638	72.1906	28.0471	34.2103	16.5212	34.1336	29.7447	63.7075	30.0919	30.3085	37.5907	33.3709	27.0432	36.6583	40.0921
Ndufa3	85.0981	98.9157	91.3343	188.574	207.034	149.317	54.6909	164.72	333.099	132.895	275.689	147.268	172.063	219.665	148.941
Nptn	85.093	101.92	73.2436	160.865	131.685	130.495	60.0765	157.307	139.593	111.554	154.154	113.765	128.85	140.132	114.612
Palm	85.0486	88.3048	30.1595	58.9123	28.2986	46.9781	29.3857	75.8332	42.7758	46.3717	69.9316	51.2768	45.3711	66.0834	57.9093
BC031181	85.0026	135.61	106.478	237.083	189.217	179.048	57.5448	196.451	321.204	152.59	263.021	133.057	159.106	178.938	146.932
Akt2	85.0005	49.0759	31.6211	42.9049	27.8156	33.3499	23.2885	45.9332	35.7121	30.1993	39.4432	37.6695	36.2455	40.0185	38.5851
U2af2	84.9581	76.689	54.6316	83.4516	57.4097	70.0033	45.0989	99.5505	80.0412	65.5111	95.9151	77.9667	77.6718	82.5181	74.3102
Scn5a	84.7229	49.9012	24.7606	12.326	4.39754	10.7066	24.5686	26.3089	9.32159	12.7851	13.4337	12.5825	9.61792	12.4419	12.9622
Sema7a	84.693	109.426	29.8292	50.7233	40.3766	62.0311	39.7425	100.055	37.7445	51.7122	59.7311	49.1031	74.7207	67.4534	77.6398
Rpl10a	84.4637	117.252	108.132	504.708	611.757	359.59	75.7843	364.473	861.563	331.621	496.563	277.1	356.145	385.02	297.541
Myl12b	84.2349	105.275	106.006	224.597	144.293	174.163	61.3114	189.327	240.115	154.992	236.799	181.827	186.651	186.589	150.311
Rps26	84.1784	141.832	215.902	490.696	617.698	474.566	120.197	409.777	782.978	409.934	692.456	422.191	493.918	546.136	440.491
Vapa	83.9625	96.5696	61.1238	146.101	90.6076	117.129	39.8417	126.634	123.636	100.495	139.1	109.913	111.387	108.503	93.6531
Dnajb14	83.9533	75.0962	24.3842	17.8438	11.057	14.4139	21.3004	19.6144	10.1987	17.6947	18.4951	19.9095	15.6496	17.3401	20.819
Gm5506	83.6864	119.081	3.0051e-07	2.60468e-06	49.9118	9.6489e-06	3.02261e-08	1.55962e-06	0.000195788	2.57949e-06	0.000489198	38.929	38.0038	34.1414	32.2708
Gprc5c	83.684	91.476	50.9145	43.0741	21.8402	40.872	46.8461	58.4076	28.0826	41.6972	53.141	40.5857	29.6271	37.9835	39.069
Rhoa	83.6252	110.796	90.6813	181.162	142.368	150.47	64.7093	152.468	189.934	136.733	201.551	155.621	157.961	175.507	137.933
Ywhaq	83.578	125.872	31.5137	225.865	217.464	200.421	26.4619	208.773	294.471	176.517	252.119	158.794	180.709	210.877	166.086
Gsk3b	83.5334	69.4102	31.1812	21.7212	10.4008	18.3892	32.586	29.7379	10.6549	20.4163	20.5936	25.2348	17.6242	21.5492	21.8494
Wdfy1	83.5044	81.8836	43.3798	57.3569	34.5738	43.3098	35.972	57.7482	37.1822	41.4195	54.4209	11.7126	25.4205	52.9943	50.7791
Chd4	83.3232	76.065	52.7417	28.0243	15.3088	25.5866	43.2498	50.9605	21.9006	29.8557	31.8698	43.7092	30.8974	41.1053	40.1102
Rgnef	83.1796	64.0552	26.396	22.7584	8.48317	17.8553	22.9606	28.666	15.726	17.9815	23.072	18.0072	17.0923	19.5911	21.1145
Lin7c	83.1613	84.5821	58.2158	78.3321	62.1725	61.7086	40.7547	67.0057	50.7105	58.9902	63.3132	67.3721	55.4602	61.9515	58.0651
Cltc	82.8054	121.255	97.0773	53.0506	26.9227	46.2588	62.3172	77.1482	37.6144	48.9978	50.5687	67.711	59.8559	55.4119	61.1593
Tesc	82.7959	78.8346	55.1304	126.477	105.814	109.563	40.0651	116.991	168.656	102.195	161.708	86.3283	89.5309	140.363	91.5389
Mgat4b	82.7712	74.4952	33.4004	55.2982	32.0927	44.7568	31.2051	74.317	67.0196	47.5714	71.9228	63.7455	52.6662	61.3237	56.0344
Ttc9	82.7519	79.8937	30.8094	58.1521	35.3487	44.5048	26.4911	54.0651	42.5555	43.4075	64.8514	40.3664	42.8253	43.0516	46.8344
Ewsr1	82.7286	71.4932	72.9792	67.1454	35.603	54.0652	51.173	82.668	56.1553	52.3875	75.4624	78.0643	63.2497	76.6164	71.8338
Cebpg	82.6893	86.7545	42.6089	78.9954	51.746	69.2014	34.5917	77.8213	45.1633	65.1678	75.6953	66.8264	56.865	71.1208	72.7733
9030409G11Rik	82.5559	88.1077	25.5221	37.7334	17.9212	32.5468	31.6704	49.3002	25.8991	31.0018	39.5877	32.6843	24.7742	31.0937	33.5692
D130043K22Rik	82.4461	72.6152	25.2738	14.4964	6.64627	12.0323	22.3538	27.2914	10.1593	13.7913	17.2174	16.6258	12.7749	16.7229	19.8961
Exoc6b	82.2289	82.5936	44.6453	31.8028	12.8747	25.01	39.6886	42.1207	12.7828	25.14	30.1234	23.1041	20.0501	25.177	26.1099
Ghitm	81.9731	104.938	79.2503	174.129	125.855	134.226	56.4461	135.258	163.308	120.262	154.349	120.17	113.562	117.36	107.275
Mycbp2	81.6941	50.7784	33.7487	8.4651	4.52044	7.52573	24.964	19.3062	6.62114	10.3986	8.43558	12.1317	9.68523	12.1614	14.4675
Dhx15	81.623	76.1654	49.5428	69.2367	40.823	62.481	35.9898	74.4346	50.7416	59.665	68.4618	60.1547	56.7133	64.5335	55.1359
Ogt	81.4469	48.6674	40.2233	21.669	14.6303	16.6738	27.1641	38.335	35.6198	15.8219	24.0299	30.3417	28.1183	35.0913	26.6878
Wdr52	81.4263	35.7244	16.7439	5.60634	3.04766	3.87633	14.026	10.8511	7.85423	5.31969	5.69894	7.7165	7.86216	9.7753	9.13029
Wbp2	81.2652	157.415	79.0839	168.862	82.3832	130.929	73.5638	181.804	116.439	120.986	173.348	134.839	122.424	133.791	129.035
Rfx3	81.2522	73.6687	40.8628	17.9118	8.78741	16.3092	29.9172	24.2281	10.1686	16.8391	19.3353	14.7938	13.0842	17.6225	18.3965
Ankrd13b	81.243	53.2979	21.4293	27.5648	14.9006	26.0894	18.4786	42.8328	22.7127	27.9904	39.5984	38.5645	28.1375	39.5501	37.268
Myl6	81.2256	135.151	165.289	634.086	482.371	533.5	72.1439	378.175	1109.37	430.663	725.829	520.409	610.715	707.539	491.72
Slc4a4	81.2178	63.5118	46.5431	25.9077	12.4932	20.9963	35.7758	31.4715	16.4231	23.0806	22.9171	20.0791	19.3132	22.0005	23.4167
Ppp1r15b	81.1845	93.47	37.5712	50.4793	31.7979	40.9986	32.7451	46.7367	29.4709	42.1869	41.4493	46.8547	37.4133	45.7903	45.473
Pnrc1	81.145	117.301	30.8654	38.2683	21.5087	33.5614	39.8359	48.1834	31.7458	29.5671	41.7018	31.5065	31.1895	30.4004	30.8109
Vopp1	80.9319	67.5751	43.4258	69.6315	43.3667	60.5166	31.3606	74.1354	47.0841	53.704	64.0142	58.7579	52.8598	58.9146	61.7008
Hdac11	80.9228	50.0971	27.3992	59.5068	42.5585	41.2749	23.8169	60.7783	57.679	39.2348	47.9731	48.1765	43.6618	50.108	48.9105
Dazap2	80.8414	137.377	111.527	229.05	160.106	163.252	76.34	195.271	218.203	167.831	217.48	177.625	177.003	176.284	163.061
Epb4.1l1	80.6816	62.7792	28.4051	26.4898	11.3146	22.5763	28.9172	45.9499	18.8234	24.7396	28.6976	27.2284	22.882	25.493	25.7635
Ppp2r1a	80.5885	107.018	69.1236	106.214	59.3769	90.5859	57.9111	117.652	83.0484	81.9004	116.864	100.628	97.5003	110.251	98.4022
Ncoa1	80.401	85.8193	41.1475	23.1479	9.4107	18.346	32.2262	33.5195	12.8029	21.6833	22.5948	25.9324	19.868	23.3399	27.0072
Psmb7	80.3569	107.919	106.242	218.915	180.78	157.805	50.1511	153.179	252.169	145.964	234.361	142.676	156.705	179.527	144.227
Tceb2	80.3067	114.355	56.6131	281.165	282.76	229.734	30.1051	263.042	473.469	201.163	360.832	212.035	236.707	280.086	226.26
Klc1	80.3042	64.9738	48.9927	72.9039	35.3916	67.8679	37.7089	85.0729	65.4487	52.3679	73.7997	59.6688	61.9683	80.052	60.836
1700020I14Rik	80.2783	64.71	42.7929	32.0026	27.8018	27.3566	29.4678	31.4731	24.5848	27.2077	26.9354	37.6924	27.7274	32.8049	33.8774
Rps4x	80.2708	173.572	27.7744	593.601	652.561	528.759	14.6143	470.078	707.442	476.004	626.289	472.04	554.276	560.745	504.717
Tusc5	80.1278	105.743	28.7699	38.3761	19.8777	33.3197	30.5874	48.0466	27.7535	30.3007	41.2676	31.6688	27.1558	39.8445	39.1006
Lrrc48	79.9826	55.1157	30.5832	51.4209	33.4928	44.7717	22.7257	53.5521	58.7612	41.4025	52.9196	35.4306	40.7742	35.8592	40.6683
Ube2d3	79.841	109.561	39.9513	204.315	183.778	156.035	28.9689	135.161	227.253	139.847	176.155	131.845	144.166	151.176	123.224
Megf9	79.7389	85.6366	36.1776	33.2531	20.4159	30.6147	34.6499	36.8022	16.9631	29.0251	37.6139	26.4255	21.1716	27.8445	27.9814
Rab11a	79.4711	84.2688	67.0416	118.591	89.498	93.262	37.3321	80.7795	107.377	72.4156	94.0686	76.1919	76.0424	92.7057	74.5646
Pcbp2	79.301	104.529	117.553	107.645	60.4472	91.7459	69.7043	86.4651	68.7693	79.0761	105.543	106.484	94.7198	98.6451	91.4172
Mycbp	79.2814	92.2035	35.9269	89.1935	71.791	78.8909	23.4753	70.9081	86.5841	60.8638	76.1639	45.1452	51.4201	58.9069	59.4131
Copa	79.2304	109.262	64.6565	60.7654	31.7459	49.8039	47.158	71.0118	41.3499	52.55	61.0995	81.8012	70.4284	82.8107	78.4496
Nme3	78.9759	56.4487	51.1891	128.291	115.391	95.7287	33.5971	100.511	238.212	72.5324	136.468	56.3317	72.5801	93.6664	70.8304
Apbb1	78.6293	110.186	40.5983	95.3199	48.2905	76.1591	38.0208	100.801	74.8782	64.2778	97.2958	61.5804	67.1239	81.9515	72.4818
Tle3	78.53	65.4223	45.6121	30.2638	12.9435	28.7269	41.8483	65.9959	17.5152	26.1827	38.6934	36.8868	31.504	30.2711	26.7356
Psmb4	78.4789	77.0346	87.5612	236.924	197.929	164.512	51.6265	176.095	335.584	150.997	243.692	157.228	168.235	191.027	138.269
Alms1	78.221	57.678	22.2548	9.7491	5.23718	7.70892	17.8632	14.9564	5.30081	9.05276	8.02039	8.94925	7.59958	10.139	11.4301
4932418E24Rik	78.153	30.8269	16.0931	5.39494	2.26838	4.01996	13.234	7.66325	4.3411	5.3834	4.15433	6.90802	5.3638	8.61945	8.50822
Fam134b	78.0482	83.0504	32.3967	65.4044	43.5601	52.1556	27.9863	65.6159	53.2815	49.3778	57.8784	48.033	45.1404	54.879	50.0558
Eaf1	78.0048	89.6382	36.6223	74.2143	48.1391	69.2707	35.4489	84.277	44.2532	65.4702	79.1798	65.338	57.1591	80.6783	73.2706
Prkaca	77.9561	79.9202	38.5159	69.6317	45.3047	62.4243	35.9931	84.746	53.3467	61.6164	81.6053	60.8481	57.1193	70.8531	61.7306
Pdia3	77.8745	112.365	139.554	242.393	200.892	199.18	79.0733	209.552	267.848	182.922	252.118	204.806	207.182	224.742	173.921
Napa	77.5768	80.1329	42.5958	81.0139	52.8152	61.0102	31.7923	82.5252	81.7329	62.8042	85.7819	63.3292	58.9659	66.1574	60.4395
Trp53inp2	77.5108	86.9683	90.3144	107.419	65.9109	91.6409	87.3708	126.086	66.5986	73.2745	98.8841	85.0301	77.4256	73.4923	62.7129
Odf2	77.3263	42.4522	32.7711	27.8021	13.6584	23.4998	25.8388	36.9211	21.3839	23.7063	31.7644	29.6449	24.4624	32.2744	31.7621
Atp6v1g1	77.2485	115.846	62.727	292.502	330.784	228.799	49.7858	208.626	411.098	197.586	308.555	162.513	191.477	202.512	166.032
Sv2c	77.1192	46.3873	29.1198	9.28567	3.09905	9.72598	23.9523	15.6783	3.95322	12.0457	9.98211	7.83799	6.18125	8.17198	8.87225
Tax1bp1	77.1153	101.053	71.5833	98.3858	63.2365	85.0413	42.4396	98.9217	76.1755	79.6256	97.8072	83.7151	78.1589	77.2944	76.5515
Arf3	77.0596	78.3819	63.3185	72.727	39.7828	58.3692	63.7305	81.6001	45.0293	59.2487	69.1985	82.7261	63.873	71.8582	64.8297
Npdc1	76.9619	75.6886	62.8369	96.9721	72.5986	89.3035	39.3719	118.328	104.428	76.8683	112.562	84.8851	83.8231	105.047	93.996
Rab2a	76.9414	92.2723	88.0211	150.477	109.121	122.69	54.83	140.9	133.745	114.329	139.976	124.091	119.342	125.605	115.688
Slc17a6	76.7757	101.952	49.1074	64.4378	30.0962	52.1768	45.7031	77.8799	36.5312	45.7277	57.9861	27.9429	31.3511	34.1659	39.6043
Gnb2l1	76.5977	105.038	212.495	451.09	703.769	399.83	133.157	312.541	848.455	358.572	499.58	323.895	404.497	438.711	354.976
Agpat3	76.4911	99.785	68.235	84.4255	39.9034	65.9475	55.0727	84.8271	53.4105	57.804	78.1767	73.6351	51.4684	63.2931	59.4018
Ece1	76.3245	120.331	103.374	81.6547	34.3365	61.474	80.9734	99.6804	55.6616	58.0804	73.5657	89.1759	57.1985	61.1754	64.4459
Ociad1	76.1355	97.6663	88.0456	146.08	106.333	115.355	48.5303	118.476	150.814	94.3619	145.253	105.543	119.754	119.498	100.457
Rpl24	76.0727	150.267	34.6214	409.553	515.146	346.11	21.482	336.651	742.693	300.517	443.151	293.969	388.649	397.549	301.837
Canx	76.0726	89.9043	104.492	86.7251	55.4121	73.6296	68.142	84.598	64.6265	69.04	79.5078	93.9049	77.0039	77.8526	66.314
Stxbp1	76.0681	66.8754	34.7165	40.9887	12.9689	34.7793	29.7706	52.125	22.4045	32.79	43.9775	37.0766	34.7508	43.7685	40.9783
Cbx4	75.99	71.4251	33.1117	40.7073	14.6455	33.5134	30.091	52.0521	24.5669	33.0009	36.9737	31.5266	27.698	39.064	35.8356
Psip1	75.9567	89.681	50.5534	89.0418	45.9193	69.1185	32.7141	81.4339	49.5562	63.2099	85.4232	70.8361	66.8213	75.6794	72.7143
Tm9sf2	75.9487	103.792	70.168	126.41	73.286	98.171	52.9214	120.858	109.84	94.1946	116.612	111.307	100.481	94.6712	91.484
Mdh2	75.7967	151.163	104.917	174.812	132.818	142.158	61.2335	163	180.57	128.17	191.728	155.374	145.734	164.081	137.688
Traf3ip1	75.7881	53.3018	20.6207	23.5123	10.6529	24.2295	25.7608	36.7161	19.7823	19.691	26.8044	26.6046	21.7509	25.1355	25.8924
Snrnp70	75.62	44.9578	56.1747	47.7887	31.1062	42.6891	46.1634	79.7793	77.6505	42.4375	56.8731	61.8421	58.4825	72.234	52.9783
Rbm39	75.5989	96.2838	46.8624	81.7671	51.6232	68.0253	33.5222	87.0676	76.0432	65.3809	85.0262	76.016	71.7961	78.7552	71.5554
Otud3	75.5768	46.1877	29.7681	26.1673	13.5121	22.6006	22.7769	40.3226	19.0791	24.0472	31.7609	25.8442	17.901	27.7749	26.2316
Spop	75.5179	75.5065	49.5246	93.878	70.2408	78.2055	35.0946	99.3711	70.9262	68.5035	82.6736	86.5064	80.3492	85.3879	83.3042
Atp9a	75.4089	94.8206	66.2101	63.8192	34.2024	53.8193	56.8215	84.6634	44.6505	50.7189	69.0653	62.7274	47.3752	55.6456	54.2947
Abhd3	75.3207	70.2803	33.3368	66.4486	46.2243	51.2823	22.4182	61.7367	64.2561	48.2086	70.4749	38.1267	40.1578	51.9172	43.2504
Tcf25	75.2407	90.4146	58.3941	85.23	61.2097	74.341	41.2489	102.325	75.3396	73.6534	95.8702	84.1427	81.0095	89.5471	82.2126
Cadm1	75.2122	81.8322	46.5926	51.5509	27.2216	43.5959	33.1112	48.3898	25.8714	43.9788	49.8226	50.5867	48.9411	54.1033	54.376
Dnajb9	75.1066	104.246	66.2542	149.626	115.466	114.126	46.5272	137.733	145.358	98.7305	123.852	80.3014	82.9392	80.188	71.0078
Ctbp1	75.1016	85.8961	56.294	104.727	75.087	84.3807	52.6084	122.981	88.5176	83.0618	125.501	91.5639	87.8166	91.9837	86.1736
Gpt2	74.8996	55.731	28.3754	41.4587	30.7512	39.0443	22.4369	44.2464	32.4857	35.9654	48.1484	39.1812	34.7344	36.914	33.2057
Lrrc59	74.8614	109.879	70.8317	105.695	66.4958	86.9659	50.7004	102.845	87.6529	88.6254	121.651	94.9928	83.4381	91.7546	90.0761
Cox7a2l	74.6487	77.712	73.4556	158.189	173.022	135.111	39.0949	142.958	206.749	116.803	159.539	138.339	158.939	161.921	128.758
Mapk4	74.433	34.357	19.7074	15.233	6.1918	10.1772	16.5017	17.6178	9.3573	10.4445	13.571	13.7664	10.9455	12.1726	11.6853
Pex5l	74.3228	87.4194	31.5579	42.5526	19.7893	34.6547	25.0636	50.3136	31.573	32.6521	46.7843	27.3266	26.9417	34.7889	34.5514
Hnrnpul1	74.3062	89.4257	51.7504	43.3215	21.5782	37.165	51.5999	52.5815	26.0455	37.3255	45.6549	55.7122	38.5792	49.7392	48.9096
Ysk4	73.9627	74.2012	28.2102	23.0271	9.70183	19.2185	23.374	31.5843	12.1992	20.8673	25.9444	15.0945	16.7557	15.2645	15.1038
Sult1c1	73.8987	318.631	0	0	0	0	0	0	0	0	0	0	0	0	0
Cox7a2	73.8765	71.7376	100.754	197.526	221.46	162.987	50.1296	154.693	334.284	127.833	228.846	120.541	158.881	182.773	127.134
Rpl39	73.86	151.379	39.2353	618.277	917.074	549.8	20.1373	554.8	1586.08	496.809	867.12	443.355	573.134	656.729	519.935
Epcam	73.7439	126.487	92.9533	204.381	145.632	163.386	80.8368	198.048	212.043	148.648	209.604	158.886	156.589	166.584	136.718
Mtpn	73.6288	81.0288	53.3002	106.922	85.0509	86.3118	36.8697	88.0232	79.2615	82.3164	92.0356	86.7286	78.5543	87.6082	78.6598
Fam108a	73.532	57.7577	37.204	104.252	84.9718	85.8254	33.1577	113.893	126.141	75.3864	126.924	76.2229	81.0007	103.567	75.5732
Drd2	73.5201	70.0419	41.0775	36.6362	15.6156	33.1914	44.8152	53.8647	24.7213	33.3041	47.8678	33.6077	25.8437	32.8769	38.724
Klc2	73.0877	92.8338	36.6042	58.2256	27.414	46.5595	32.745	84.1012	50.9391	42.5184	65.4139	44.4988	43.4729	53.9588	50.2063
Sepw1	72.9743	71.5008	91.5086	217.599	230.083	177.14	60.9078	188.119	344.405	140.229	241.875	172.054	191.788	247.486	157.854
Epb4.9	72.9634	73.9155	27.7322	44.5684	10.6888	40.1016	32.1316	66.1257	36.2149	39.0947	55.2993	33.1384	31.1939	43.4983	38.8568
Ucp2	72.9519	65.8756	56.6558	77.867	63.15	76.4354	51.7333	81.4278	60.5753	73.0243	91.8643	82.4726	64.8273	77.3237	74.4257
1700026J04Rik	72.8975	60.167	21.1917	33.3331	16.5771	24.6032	22.1186	45.9469	34.6667	21.8792	35.9743	19.5728	20.3416	27.2498	25.0192
Herc1	72.8856	49.7589	34.9079	7.38143	3.90974	6.03761	22.5611	17.0103	5.30672	8.72884	7.6565	10.3828	8.75052	10.7693	12.9701
Brd2	72.883	71.5145	34.2741	66.5125	42.2883	54.9202	37.4141	78.2259	53.6152	55.4397	71.2706	64.1678	56.9699	63.2472	60.2132
Madd	72.7101	58.5067	29.3795	21.6001	10.0945	20.2248	23.0067	33.5663	14.3463	17.3125	19.5396	23.0287	18.8101	25.9966	24.8267
Gm14743	72.6888	38.0695	1611.29	2835.12	52800	27146	710.804	2797.68	19540.5	53543.8	3905.59	28707.2	25867.9	15373.1	4862.29
Nrxn1	72.5223	44.9336	18.1884	13.869	8.29426	11.0739	18.0305	15.9528	8.60066	10.4497	12.1782	13.7324	12.9502	18.8195	16.3818
Osbpl5	72.4247	59.329	31.6018	32.8348	14.7967	28.0846	32.5474	52.1349	27.1496	27.8995	38.864	29.3824	25.7285	30.4585	30.2013
Atp6ap1	72.3184	86.1677	88.5579	130.333	87.2732	101.311	62.2306	134.945	113.391	97.0342	136.263	112.965	112.498	112.296	99.0121
1700019E19Rik	72.1242	84.6777	37.7234	106.674	80.9541	79.1381	25.9561	89.9138	137.708	73.3587	111.444	62.6601	78.5511	100.275	77.7524
1110012J17Rik	71.9929	46.7637	19.1966	12.603	4.58035	11.2499	19.8722	22.6948	9.15426	11.3556	13.6638	14.182	11.9467	14.4491	15.9403
Stmn1	71.9621	69.163	108.259	301.475	283.69	252.106	59.2053	230.952	244.615	268.245	387.377	279.029	282.913	458.876	327.453
1700017B05Rik	71.9514	70.1096	31.5222	29.9375	10.3249	24.1859	28.1869	34.8387	15.1681	24.0086	31.2521	24.229	19.37	27.7614	25.6759
Cs	71.7106	92.7271	83.9829	95.8443	49.3981	77.0774	58.2132	98.8817	62.1091	75.5231	102.854	91.4736	74.0857	87.6368	82.2408
Usp21	71.6011	62.5082	29.0204	50.4078	32.0957	46.1436	23.0003	65.4736	52.5684	46.6264	66.7808	40.6752	33.3215	40.3223	36.4995
Rhoq	71.3321	65.136	23.3505	54.7483	41.9806	52.9224	29.2348	62.089	36.5419	42.8628	49.604	47.4022	39.3388	45.6292	49.6579
Scrn1	71.3294	93.7745	53.1711	49.394	20.8441	42.8301	39.1345	56.0664	30.0938	42.0674	56.3936	40.3011	33.277	38.9508	41.5104
Park7	71.3276	73.5242	70.0302	166.584	127.918	139.167	48.5957	140.752	215.387	105.719	183.192	111.534	126.472	141.451	119.594
Zfp207	71.054	63.082	49.637	82.0302	61.4856	66.4954	31.1962	66.1947	82.925	63.0991	87.0695	60.5901	62.8427	72.3794	58.4901
Eif4h	70.9876	91.477	58.2117	110.054	76.2206	97.0398	54.8339	114.142	90.3442	87.6437	126.466	115.698	103.876	115.708	99.8082
Mical2	70.9855	50.8981	28.2474	19.0497	7.28341	16.0434	25.7608	28.8102	14.6988	16.3871	21.6624	20.9355	14.7093	22.6212	21.0772
Sf3b1	70.8226	71.9599	44.02	44.3941	25.1521	39.6658	31.0942	54.2677	37.7296	37.956	45.9387	50.484	41.9338	45.4074	45.5512
Fhad1	70.7664	34.3833	16.1727	11.7912	3.71765	9.84989	16.2117	16.8339	8.07732	9.67908	10.5012	10.5461	9.19429	11.6756	12.8523
Top2b	70.6765	69.6907	37.756	40.6212	20.0673	34.1891	26.9073	50.4197	23.6351	36.4378	43.6899	43.5941	32.9255	40.9676	41.9683
Cdkl4	70.6358	56.0079	19.8718	45.027	24.5379	35.3734	15.3521	46.7892	29.629	30.0489	39.9831	30.1327	31.1517	39.1072	42.9081
Spnb4	70.6299	51.4519	17.6792	18.442	6.00422	13.9121	18.8902	39.8768	21.1375	13.5143	18.5945	22.3431	15.1463	22.8114	19.6213
Sorl1	70.5993	65.4212	42.5757	12.9757	5.6533	11.851	34.1035	19.5523	8.19167	13.6011	11.8319	22.0074	15.1545	17.9636	19.2272
Myst3	70.5203	69.5756	39.4943	19.7565	8.09352	18.3178	34.9694	33.9034	10.3775	20.1487	20.5004	21.2601	16.9501	21.0837	24.6226
Pten	70.5184	83.5842	37.2447	30.6469	19.1227	25.1678	34.8736	38.1708	19.2367	26.5444	26.9318	38.4569	27.3179	27.5972	27.67
Fnbp1	70.4368	34.1193	17.2198	10.6719	5.09566	8.03717	15.1401	17.6067	10.3681	8.47461	10.4522	14.6109	12.2592	15.1069	13.1542
2500003M10Rik	70.3079	90.4862	64.8248	100.508	74.1745	79.4487	45.698	90.5617	92.7064	73.9648	98.6591	65.2401	74.689	80.7414	68.7909
Ywhab	70.2539	89.2266	76.191	172.761	106.488	124.512	54.1059	136.107	112.706	119.141	161.262	110.373	111.459	125.756	96.5436
Tarsl2	70.168	89.9976	25.7083	58.3046	27.6969	50.1029	23.9343	67.7828	36.1225	46.1926	63.3295	38.9719	33.4997	38.5364	39.3459
Stt3b	70.1401	77.2254	55.7524	51.5767	36.2019	40.3049	40.9642	51.5242	33.5404	45.9587	48.7554	63.767	47.9974	56.4304	50.6872
Rps11	69.9684	128.281	46.2049	463.782	669.746	395.886	38.4124	353.072	957.316	346.103	578.563	350.335	426.198	474.708	354.269
Nfatc1	69.6029	63.5621	18.8546	21.3369	9.76591	20.7028	25.2623	35.5462	15.2508	19.1835	26.2051	18.1065	16.872	21.4175	21.8769
Rab36	69.5578	49.341	18.5674	27.2277	11.9488	21.4163	21.6769	45.5373	27.4702	18.9108	27.1698	23.3993	21.2987	31.9843	29.9773
Ndufa2	69.4851	49.2865	114.092	208.092	226.861	141.145	52.3167	162.46	483.817	128.701	226.698	130.379	141.63	173.42	124.946
Naca	69.148	128.697	116.903	341.02	413.347	272.456	77.0209	260.027	602.525	253.602	352.528	243.706	283.367	300.22	231.847
Fkbp2	69.1434	46.4615	43.317	85.8366	80.8724	58.7488	20.4419	83.9679	123.812	56.4654	88.7686	54.5912	63.0932	63.5152	57.5667
Puf60	69.0773	91.4205	68.1587	125.731	88.3029	100.804	47.441	123.208	135.065	91.2712	150.226	87.4412	90.5065	105.188	85.5627
Kalrn	69.0094	39.6401	18.7157	4.0859	1.93534	3.45445	18.9076	9.77379	3.20155	4.77932	4.1232	6.21315	4.7261	6.67573	6.7951
Rd3	68.942	88.7131	44.2077	103.512	71.5792	84.5285	36.0852	96.4024	96.8377	73.2754	113.868	53.5452	61.3953	72.197	61.2917
Rab14	68.8597	82.5088	55.6801	94.0546	58.0731	75.7387	39.4236	89.5807	69.0316	70.7358	91.5801	80.0852	76.6491	77.5829	75.0512
Psma1	68.8332	79.8633	63.933	145.316	126.807	120.184	29.6805	104.228	183.543	104.712	142.399	99.2435	105.739	123.044	98.4031
Rpl35	68.7734	162.076	81.6563	575.327	837.478	476.448	28.7997	443.643	1377.56	431.16	704.612	353.788	482.407	518.99	416.759
Spcs1	68.7375	100.63	54.3743	192.06	212.948	166.717	48.9919	168.893	287.731	141.292	213.004	127.182	157.985	202.862	146.591
Arhgap5	68.7049	77.4957	38.8333	24.957	18.2282	21.0074	26.7577	21.9158	13.3736	23.0842	24.1931	22.8206	18.6937	21.0173	20.2291
Paip2	68.6798	66.5418	66.4109	148.612	149.508	130.708	33.8827	101.486	181.73	108.726	150.679	97.3103	114.682	129.017	98.0847
Fam53c	68.6043	66.1937	28.5123	35.8884	18.4616	29.6602	29.1711	43.6498	22.6378	27.9969	37.7931	32.5769	28.281	34.6549	32.8591
Pcmtd2	68.6006	69.6381	24.144	49.1288	27.4909	39.91	20.6312	54.2778	40.6701	35.0327	41.4242	35.3049	35.3079	43.6003	40.4201
Spcs3	68.5681	73.4221	64.0547	77.5574	70.5629	59.4234	28.8474	61.1041	78.9942	60.3066	70.9169	53.7765	59.1605	66.7387	55.9245
Chmp2a	68.4805	70.8311	60.396	128.79	126.75	107.53	38.4096	116.022	211.789	89.2803	142.644	96.8179	117.332	122.056	96.0573
Srsf6	68.4522	56.7849	38.5613	62.5985	43.0709	48.7112	29.8637	66.9102	61.8051	52.2841	64.9214	60.4272	54.1059	64.4389	50.9316
Dnaja1	68.4217	71.8698	58.6779	97.1307	68.6431	97.3487	30.411	80.6093	63.5118	79.9601	97.5989	60.8169	61.3457	65.0058	54.0391
Wdfy3	68.3603	55.4297	30.0755	8.19326	4.301	7.80579	25.3276	19.6602	5.58127	10.3305	8.48649	12.0894	9.97829	13.3691	14.0385
Ptpdc1	68.3098	65.6254	26.7346	37.4578	16.694	31.3809	23.6458	49.0951	24.2821	30.874	38.8596	30.168	29.2214	37.9622	31.2756
Arhgdig	68.309	49.6612	38.6372	89.1554	76.5241	84.0604	30.0151	85.5124	115.195	69.0693	113.135	71.3481	80.9862	111.869	85.2942
Crocc	68.2781	13.5101	4.70602	4.44112	1.70193	2.61353	5.31593	8.95667	3.99865	3.46562	3.23627	7.30786	5.38682	6.30102	7.40502
Cirbp	68.2704	113.575	46.7751	89.2054	68.0936	51.691	44.4751	100.624	142.318	53.7471	79.0075	77.1368	74.2872	98.5267	93.335
Dad1	68.2006	88.025	113.805	151.606	156.463	143.24	70.3185	151.57	215.276	118.442	189.689	129.143	149.958	144.742	126.704
Lnpep	68.1981	45.3915	34.3419	11.1605	7.88295	8.83249	23.4291	11.7219	4.69764	10.6283	10.5723	10.5282	9.05653	9.26692	10.5652
Psmb1	68.1828	91.8163	103.892	227.295	221.574	155.984	43.1458	162.889	351.359	146.303	243.873	124.98	150.524	164.492	117.29
Selk	68.1507	97.1855	51.2249	207.983	209.385	155.04	29.0446	169.881	270.516	137.718	190.283	115.785	146.991	175.377	120.107
Khsrp	68.1505	66.1085	34.0477	23.9819	10.8809	21.1044	32.7489	30.9899	15.945	21.1612	24.4647	29.5535	22.024	27.2847	24.9744
Cmtm4	68.0867	59.9047	52.2792	39.4044	22.6032	36.1181	34.4451	36.2989	18.7527	34.2004	47.8104	35.9943	29.634	34.2879	34.5771
Mgea5	68.0489	68.6406	33.1357	46.746	23.034	36.4706	28.2835	53.3716	30.3214	35.4073	41.9087	46.3717	39.5213	48.1647	44.5032
Ddx6	68.0323	80.6975	59.9679	40.651	30.4964	39.6814	39.0449	57.8447	29.2872	39.2552	41.005	56.7504	45.1954	48.6948	52.7744
Ndufb9	67.9055	88.8656	81.2554	223.937	289.916	176.663	40.4799	157.434	438.958	152.047	258.438	150.244	174.995	195.626	162.293
Tubb5	67.8987	66.4558	114.782	159	116.689	135.836	67.4533	127.649	88.554	138.851	194.948	170.411	151.49	212.01	174.799
Pfn1	67.8633	152.911	177.113	289.592	229.242	232.9	157.328	270.038	376.728	227.521	340.263	283.052	262.053	297.64	227.667
Cpsf6	67.8575	52.7454	38.2839	24.3107	14.9377	19.191	23.3078	27.4003	18.8846	18.3673	20.6404	27.2156	24.3501	31.1041	25.0722
Stmn3	67.8375	110.714	63.7612	225.095	164.994	174.597	46.0978	177.812	277	138.009	239.286	96.9813	141.742	214.96	147.918
Ubr4	67.5923	51.2041	40.1992	6.30657	3.52451	5.47193	30.9262	19.4508	6.26002	6.8671	6.43069	11.0686	9.15632	11.1554	12.1123
Abca2	67.4821	42.817	27.2777	11.2176	4.47453	11.5316	25.1896	25.402	10.6028	12.0167	13.8381	16.3387	11.4702	14.5199	15.6008
Hs6st1	67.4268	43.3412	20.0971	30.7997	16.552	29.2884	22.9895	38.5112	20.9583	28.1802	32.1605	37.3814	23.6546	33.9391	35.9991
Dyrk4	67.4171	41.6537	12.8903	29.4076	17.5708	20.5947	11.0453	28.1462	27.6813	17.2643	26.0499	17.7456	23.964	28.1751	25.7011
Jag2	67.4009	30.2012	23.5947	18.5101	9.20919	16.2712	24.0716	33.3289	16.0117	16.8816	19.7107	22.6026	15.7856	21.8173	21.14
Srsf2	67.3632	72.7309	43.2967	108.267	83.6535	85.851	45.2631	115.285	139.205	87.5971	128.426	111.851	109.968	118.951	95.3938
Dusp1	67.2938	58.2929	24.1985	43.8829	21.8272	29.0923	23.4119	52.344	28.8352	27.6584	38.9433	29.4251	37.01	36.7672	33.2367
Rpl34	67.2267	2.10639	16.8209	6.37178	12.2934	7.47463	5.50745	6.9939	21.4568	9.13797	15.2165	8.95256	11.6467	10.7127	14.0855
Kcnmb3	67.1289	53.1661	46.6826	83.7594	50.1959	55.3846	33.7735	65.407	54.6514	43.4922	92.6776	21.4195	30.3085	30.0025	28.0041
Faim	66.9932	72.8381	39.3562	73.0339	39.3025	58.6431	29.9984	80.48	58.5564	52.012	76.5293	46.6971	49.0085	77.6974	63.2055
Tpd52l2	66.9448	71.1226	42.4422	108.438	89.3297	81.5172	31.2901	75.7834	135.556	72.1198	111.158	55.6489	65.3947	77.9492	64.8714
Jakmip1	66.8868	71.6939	19.855	55.9878	39.0574	46.7385	26.6227	68.8243	77.1589	38.5785	56.3004	32.0705	37.3935	45.7967	43.731
Mtap1a	66.8324	60.8587	21.5864	9.70247	4.14012	7.75498	23.048	20.6702	5.7621	9.87126	9.33917	8.73589	8.4156	11.3701	10.9302
Fus	66.7016	82.8606	51.7136	67.6915	36.2288	50.6752	50.0595	95.8523	65.9032	56.3705	71.1824	95.1869	67.8822	76.239	84.5639
Dynlt1b	66.6289	91.0613	18.5037	211.414	10.8291	139.703	12.9346	116.989	72.5639	103.463	42.3994	76.7803	147.008	250.954	210.212
Prrc2c	66.6234	53.1369	36.5481	8.61185	3.8344	6.48108	29.9204	20.116	6.77099	9.25791	8.75232	13.6569	10.138	13.7301	15.4657
Mtss1l	66.5892	60.68	33.809	31.5047	13.7938	25.9002	38.4406	51.5166	22.4261	26.0727	30.554	30.4776	24.6547	34.7256	30.4864
Golga4	66.5615	50.4018	27.7478	18.4861	8.60116	14.8848	24.4478	32.5871	13.9631	17.673	17.4688	24.5309	16.6783	21.1214	22.1667
Sppl3	66.5607	70.053	43.0284	42.6456	22.5944	37.6781	39.2226	62.0669	28.2419	39.2048	43.4094	42.939	35.6185	46.6424	44.0465
Hnrnpf	66.4806	98.8518	31.4281	142.688	7.32931	123.819	21.9422	134.319	126.959	115.906	160.582	124.613	111.695	115.668	109.351
Memo1	66.4204	55.9687	32.097	64.007	55.7955	45.5177	18.4638	47.6358	80.1393	39.1024	56.0403	37.0468	41.6847	53.143	35.771
Cbx6	66.3013	50.2433	28.8394	31.9765	17.9393	30.1906	25.5461	45.1817	21.2544	26.4645	36.9576	49.7298	36.3858	43.2561	38.235
Pacs2	66.2169	52.6486	24.9996	23.5839	11.9452	18.9696	22.4084	37.5048	15.3937	22.2269	24.9834	34.8139	21.475	31.2496	31.7209
Nap1l1	66.1609	79.9096	52.7368	89.2272	67.6657	73.0704	34.5242	85.3634	79.4595	71.8774	89.8837	77.533	81.8885	91.2816	70.8198
Pcbp1	66.0954	130.85	65.9406	152.304	99.7319	146.009	61.9745	181.51	141.137	131.246	194.002	155.132	133.637	148.492	134.227
Spna2	66.092	62.5692	48.475	19.0466	9.39586	17.7582	32.1245	35.8093	14.382	20.1108	20.2316	27.3591	23.2181	27.8126	27.0348
Sae1	66.0209	82.0769	50.967	90.4284	61.3766	79.5618	32.2045	95.3546	80.446	68.8269	100.18	66.3986	67.179	82.961	72.2571
Ephx4	65.9362	65.8529	19.21	66.522	35.7689	51.1693	24.1195	70.5715	68.6959	40.2919	54.1058	54.0781	38.1397	46.44	44.7649
Ssr3	65.8074	65.6215	94.1609	155.441	182.079	142.104	53.4638	109.65	160.449	132.935	142.005	146.274	136.029	141.728	120.17
Kif5a	65.7366	55.1259	24.4749	18.9901	6.50097	16.6968	24.6063	40.4332	14.8142	18.8325	21.7552	23.2427	18.8705	32.4716	27.9143
4833413D08Rik	65.7288	8.80049	163.01	304.444	6410.78	5444.89	30.9557	23.7668	718.335	19998.7	1469.21	117.443	12485.8	2004.04	40271.2
Usp9x	65.689	65.0849	52.4613	18.8468	11.2217	15.9055	34.8201	28.1114	11.928	18.7402	16.7938	23.0436	19.5426	19.6311	22.5654
Wnk1	65.6573	62.2292	41.6941	26.7469	14.636	20.9151	41.1943	39.3281	17.5548	24.8858	22.224	32.9164	23.1501	26.0966	27.512
Brsk1	65.6157	51.1036	20.1283	30.9633	16.8477	27.1852	17.7168	41.9686	16.5113	24.1459	33.5268	31.3851	26.3107	43.8705	34.4947
Kirrel	65.6067	35.4775	23.1432	10.9808	5.2781	9.73365	19.083	20.5173	9.0956	11.8092	13.3337	17.4486	11.1651	18.7721	17.1832
Pygo1	65.4805	91.2548	36.8109	42.1804	23.7552	35.6665	34.0922	44.4359	31.2753	34.7688	41.0451	25.8909	24.4572	37.9833	33.9196
Nbea	65.4755	59.2573	33.26	12.4421	5.04175	9.38146	23.4828	20.4026	6.43182	13.1372	11.9175	15.2824	12.4786	16.6613	17.6022
Atf4	65.4714	85.3964	67.2075	185.807	192.364	150.742	49.0429	174.481	215.066	135.364	181.946	112.006	133.215	139.095	114.338
Sec61a1	65.3666	91.095	116.968	107.723	79.9864	94.6994	76.1493	104.218	90.734	95.015	114.005	119.47	97.1524	110.805	111.155
Clk1	65.2435	53.216	41.0081	40.7848	39.4492	36.1383	30.3462	51.2854	65.1402	27.2593	49.5995	33.9419	37.2455	43.0194	27.6429
Coch	65.1765	167.054	155.137	294.704	197.889	216.767	110.4	354.523	214.235	183.204	301.73	157.475	164.596	135.002	135.361
Cyb5	65.1405	170.661	289.562	876.861	663.28	553.893	150.361	583.184	1489.82	472.814	873.508	612.568	571.819	632.249	458.231
Rps10	65.0017	127.112	128.065	572.399	795.379	489.714	70.9857	431.618	1203.47	419.986	627.717	323.307	487.027	531.423	435.331
Ank3	64.983	49.7561	27.3204	7.50847	2.09806	7.02232	23.0445	15.4246	5.3968	7.36222	6.4141	10.4459	9.31616	10.2583	12.1134
Spef1	64.8676	68.4921	29.146	71.5358	41.6332	59.0434	26.1286	90.7187	68.3514	52.9787	81.3871	43.5841	49.3445	51.9583	50.4169
Pfdn5	64.8535	96.0931	93.8465	290.442	352.129	203.631	51.9243	197.941	622.35	173.197	301.249	135.708	198.409	206.343	152.688
Inpp5k	64.7939	56.8068	32.453	48.1182	24.8743	36.7969	23.799	61.2936	42.7716	33.745	49.3443	34.4244	30.6488	40.8931	35.746
Erbb2ip	64.7908	107.915	58.3196	47.9552	27.8544	38.7061	38.569	54.6394	26.6686	39.4539	39.2432	52.5947	44.5526	39.2517	43.5052
Sdhc	64.7101	73.7659	53.097	148.64	146.135	117.395	39.5235	113.113	183.781	99.4377	160.051	115.556	122.026	131	108.651
Taldo1	64.6576	111.8	132.295	312.671	204.521	244.733	70.6213	248.254	372.028	201.173	316.791	204.085	217.911	221.041	195.096
Gm9786	64.622	43.7004	77.3952	75.0995	70.9407	0.0987883	65.8071	27.7333	116.472	5.32397	48.275	23.4068	24.9587	57.4538	36.6543
Camk2d	64.4885	68.5418	45.7622	45.8542	19.1284	34.066	31.5502	51.2125	24.1554	35.8181	44.6036	39.4932	33.2069	43.4016	44.0235
Atp2c1	64.3151	54.3756	44.2442	47.6892	34.045	35.5938	29.3628	46.8299	34.1477	36.1716	51.7211	45.9126	39.578	43.215	42.6323
Oaz1	64.2429	173.74	80.5911	517.775	560.734	437.323	39.9717	416.121	850.882	377.392	563.487	297.974	412.872	467.792	345.44
Sf3b2	64.1616	87.7142	43.8284	71.6898	37.2962	61.1941	37.8706	84.1328	53.8995	59.599	73.4799	70.7356	59.1759	67.2671	64.6583
Usp48	64.117	40.5081	30.4894	19.3788	9.83007	16.1488	22.171	31.5118	19.0174	16.8735	20.3476	22.6044	17.096	23.3633	22.5343
Spin1	64.029	55.6735	61.579	50.118	36.6052	39.1836	39.499	44.688	32.8444	35.6805	49.5093	42.8727	37.291	46.5097	38.3516
Pabpc1	64.0194	93.3383	98.8001	116.858	117.77	138.545	74.8742	116.261	95.7104	141.277	130.347	180.722	147.631	145.844	172.494
Ccdc104	63.9928	84.372	35.966	103.072	84.3903	72.1158	23.8701	86.5285	107.883	72.3457	101.028	60.7156	63.6491	72.4074	72.3381
Atp6v0a1	63.9484	67.674	36.9687	27.0855	11.4138	24.4216	33.4261	46.2144	20.1702	21.8158	23.9148	28.4428	23.8493	30.4107	30.0234
Sult4a1	63.9269	57.7595	25.9952	55.5051	38.6591	48.5435	21.6984	65.0081	44.2633	44.9596	64.4576	44.252	47.0364	64.1901	55.6812
Cartpt	63.8819	140.63	87.6316	215.68	96.7219	124.012	66.4502	250.343	268.428	123.552	254.893	109.548	101.62	153.654	82.2382
Cox7c	63.8169	162.026	85.5397	411.76	464.917	303.136	22.2777	312.695	792.453	270.39	444.798	259.782	314.633	393.688	262.051
Hnrpdl	63.7959	64.2649	36.4814	63.0468	41.0328	49.6191	34.0065	74.2141	76.7447	46.2416	64.7029	60.8297	58.723	63.6624	65.023
Mtch1	63.7477	64.4154	67.8851	117.953	100.629	96.5259	51.074	110.223	155.646	84.0081	133.651	125.399	115.88	137.134	108.314
Ndufb10	63.7441	68.0374	85.0932	136.321	136.43	100.199	37.8881	115.285	216.454	90.1861	153.264	98.7987	116.77	120.621	97.1557
Serp1	63.5959	119.486	105.864	328.123	436.356	341.759	69.0594	196.54	379.373	271.188	290.263	248.918	259.656	253.895	227.211
Enkur	63.5951	56.7962	29.6311	74.0947	43.1739	58.3521	19.901	69.6392	59.9017	48.303	74.0359	33.9342	49.3284	49.7371	43.9802
Bzrap1	63.5406	36.8261	7.93593	7.40532	3.35062	6.18912	7.70136	14.5838	8.85394	6.3021	9.40275	12.5078	11.1188	16.1147	14.2723
Myh9	63.5026	90.7017	91.6268	25.9736	12.2231	22.8627	82.763	46.7799	20.1688	25.4426	25.4041	43.6749	29.6529	34.0175	36.5302
Ip6k1	63.4981	47.7814	35.1224	43.2829	30.762	35.0692	26.6766	47.4843	42.353	30.6539	48.4259	44.1365	39.8896	46.601	40.1349
Caprin1	63.4313	64.5797	52.625	58.4997	36.6872	52.2308	34.1624	57.9782	38.5169	50.9546	60.7745	59.9659	50.5347	53.9823	49.0535
Mlf2	63.418	97.863	63.4476	136.831	108.482	118.234	60.9441	159.732	147.708	106.402	168.47	120.473	114.736	131.695	108.733
Atp11a	63.3583	84.5431	79.7124	58.1972	29.8828	48.2111	63.1343	64.4089	38.7573	49.1581	51.3791	83.3533	50.3773	51.6904	52.7798
Cdhr1	63.3522	56.8434	41.3044	46.069	23.2521	38.0038	34.9927	62.1629	31.0037	34.5911	45.9095	28.2345	25.3288	29.431	26.8055
Ctsd	63.3493	97.4955	178.82	219.946	155.788	178.855	100.749	213.188	257.193	156.708	232.95	401.648	231.994	208.924	175.756
Twsg1	63.315	62.3273	49.5273	67.5561	54.1318	55.4375	34.9354	63.3609	51.2166	56.9444	68.2021	71.8553	58.6805	65.795	64.1032
Eml5	63.3069	32.1422	15.619	11.4034	3.01974	7.63287	14.9865	18.9727	9.98859	8.49149	9.2547	8.67816	7.68245	10.613	10.7794
Bat3	63.2541	60.6923	33.2376	36.2816	16.1776	33.0512	27.5744	47.9845	27.8795	30.5468	40.0925	43.7382	34.9139	41.9238	39.2643
Kat2b	63.133	81.6402	24.8079	50.4045	32.4449	42.4169	21.0052	44.8303	33.7477	39.5661	40.0389	37.6828	35.3687	31.8532	34.6373
Rpl6	63.0968	128.134	31.5467	341.605	482.786	295.819	20.8304	282.874	550.671	286.224	371.04	297.551	337.449	387.603	308.988
C030046I01Rik	63.0168	48.8047	35.0344	56.2277	44.3198	44.4021	37.4446	63.4343	53.5372	47.8583	61.7461	63.8815	54.0005	71.2807	58.3208
Prpf8	62.9764	78.9701	55.4438	25.3358	10.6687	21.7391	44.0106	43.4885	17.0017	24.3751	24.0219	30.9581	26.4413	27.6875	32.9275
Rod1	62.9452	79.6175	35.2062	44.9718	26.6748	38.2973	31.383	48.1898	25.6417	39.7637	41.1595	51.3146	34.5418	47.5798	46.7375
Dynlt1a	62.8595	80.5365	21.2346	163.664	5.37993	117.397	18.6729	105.988	3.54811	97.6553	6.26829	68.0948	98.9918	153.211	128.192
Smarcc2	62.8423	66.3618	42.5004	30.9546	16.0723	25.9614	34.5022	45.4396	24.467	28.1693	34.1839	36.5247	28.6807	38.1164	34.5204
Tcf20	62.784	60.5576	31.4162	11.9222	6.4862	10.283	26.9154	13.6097	7.06836	10.142	12.4828	13.6776	9.86656	11.1678	12.4732
Mat2b	62.7545	89.893	43.0404	114.781	94.3761	86.6507	29.4656	92.5135	131.781	74.4163	114.675	66.8412	73.3357	87.4685	75.9318
Pabpn1	62.747	54.7767	40.889	60.3523	48.4541	42.6327	39.4669	79.4498	82.9303	43.5398	66.6079	57.2196	56.6574	71.6259	56.1759
Add1	62.6344	69.2673	40.5269	59.2452	31.2108	50.9555	31.8413	67.1499	44.0218	46.9923	59.7709	64.1518	55.0238	66.4852	59.5148
Plxna1	62.6203	106.708	59.6424	25.3999	10.6387	24.2056	50.9534	58.2774	16.0586	26.3788	30.6561	26.3488	20.9236	28.881	26.8765
Abcc1	62.5974	71.45	49.103	36.5849	15.6783	27.7728	33.1264	44.7954	23.2861	29.7137	38.4406	35.0756	27.9512	28.8089	31.3729
Nudc	62.5526	77.2115	45.9552	99.2759	69.8494	84.7552	35.38	116.102	99.0471	83.4947	118.631	83.2539	87.0799	87.7776	76.7938
Nptxr	62.5296	31.5647	6.86011	28.0707	6.629	28.0413	4.56446	51.8892	17.5454	25.6111	39.0494	26.432	16.1961	22.9569	27.916
Rpl23	62.5056	84.5909	136.713	299.62	362.716	248.598	67.7446	251.964	410.558	258.25	316.684	256.108	298.794	309.362	257.551
Ndufb4	62.4281	127.908	68.9581	276.474	315.197	193.719	32.7188	180.359	613.56	160.106	335.836	116.121	168.451	183.816	137.866
Myt1l	62.4202	39.1	18.8265	13.8117	5.88818	12.5952	16.5921	18.7366	7.05721	12.8418	14.9029	15.6962	12.3018	17.1732	19.3723
Rnh1	62.275	99.293	68.7034	142.076	97.1536	105.721	44.8487	130.727	200.469	90.1649	168.742	103.265	101.39	104.736	89.837
Bat1a	62.2746	54.6189	48.5677	71.3386	44.4553	55.7585	35.3968	80.5309	80.9415	50.7856	80.8045	65.7667	65.2749	78.2484	62.3088
Lrrc3b	62.204	68.0851	38.1397	101.243	77.1215	83.533	41.2463	112.66	101.781	45.6766	100.035	24.7453	52.6958	41.2094	29.1005
9530068E07Rik	62.1956	94.6131	50.0057	116.441	107.818	98.2623	39.2499	102.814	117.277	93.9085	124.883	99.6981	103.442	113.411	87.298
Atp6v0b	62.1895	71.428	87.7691	194.563	212.237	138.268	59.7429	171.506	348.018	134.785	198.708	140.166	155.819	170.026	118.787
9030025P20Rik	62.13	26.2463	12.2374	11.5566	6.84576	5.56823	8.37587	9.38736	2.42468	8.24931	1.4281	9.37579	9.77583	13.5302	12.6853
Tmcc2	62.1029	69.8005	25.3923	38.9353	20.0761	32.1754	26.8875	56.1229	25.3001	29.7866	43.8175	32.8465	28.3702	35.8935	40.2207
6330416G13Rik	62.0697	54.2239	28.2824	40.0517	21.2566	31.8239	24.5315	45.7809	26.6727	31.9064	44.4159	28.4854	25.2724	23.7064	21.0052
Ccdc39	61.997	44.7933	14.5035	19.5384	9.3389	14.2449	13.9414	26.5241	22.6025	16.3752	20.5301	14.5291	14.9809	17.5154	15.9625
Numa1	61.9883	63.5214	34.1626	23.612	9.67342	17.8487	30.335	38.3261	16.7295	20.2839	19.736	24.7948	18.5386	23.3406	24.5263
Atp8b3	61.9445	60.9718	21.1645	12.4452	5.03432	10.6619	21.5868	24.4757	14.1194	12.1694	12.0013	12.6598	11.0082	13.4281	15.3509
Atp5c1	61.8825	109.991	76.0991	284.013	267.224	206.66	47.5916	189.435	373.566	172.109	271.208	178.304	212.011	223.362	159.443
Igf1r	61.8298	52.7888	36.4304	9.15501	4.04868	6.41071	36.6632	18.8881	6.04252	7.98024	8.18412	13.3917	8.52675	11.4516	13.1243
Tpd52	61.8195	88.0736	48.7727	99.0767	97.9173	96.1755	33.4947	95.1584	116.959	77.7661	102.705	92.2841	82.1415	90.5996	77.1583
Ppp1r14b	61.8157	82.6428	26.7053	116.481	97.8933	106.616	28.7816	135.967	135.02	90.2921	155.045	93.7394	92.8833	112.682	91.6575
Ahi1	61.6675	42.0411	27.142	18.5091	10.9351	8.83785	17.6038	31.8031	34.87	10.9356	20.1818	15.8617	16.8373	24.8331	17.9097
Hspa4	61.6658	77.1156	45.4512	58.7277	30.3451	51.3937	35.4071	66.6779	38.4578	49.1134	60.6104	58.1557	47.2923	46.8673	47.1511
Aff4	61.6417	63.3408	35.6931	26.9872	15.1296	23.0187	28.0607	33.0859	14.6823	24.2928	24.2334	28.5225	22.749	24.2847	27.0038
Cetn2	61.6377	46.2835	28.9065	111.71	101.075	90.8492	19.0378	80.9581	143.267	75.2035	114.917	61.7178	74.6178	86.8273	63.5951
Dalrd3	61.6256	48.1376	28.3864	41.6613	29.1401	30.1954	23.8165	60.2921	81.694	28.0968	47.5794	35.3273	38.5652	42.3054	36.8848
Rps13	61.5641	143.774	22.9784	443.242	584.644	355.887	14.6816	350.675	859.315	330.857	543.144	278.954	384.823	432.291	331.95
Rbm4	61.5572	54.2011	26.7589	30.9506	19.7258	25.3483	26.11	25.9481	26.79	20.8086	27.4106	18.3703	22.7962	32.2057	24.5014
Sdha	61.5525	89.1926	92.2228	100.972	56.7947	84.6188	56.1395	107.267	75.454	77.5117	98.2981	118.516	91.7	92.6066	95.9316
Tulp4	61.5065	43.8888	26.4908	14.2281	8.47481	11.757	21.3649	19.0987	8.89366	15.5908	13.4399	23.6677	15.6341	18.5392	20.9918
Wbp1	61.4844	82.742	51.2782	113.398	92.4928	93.3188	42.0494	104.759	129.752	72.6543	121.566	76.1377	76.183	96.4917	82.6986
Kcna2	61.4525	66.409	32.7348	12.3327	5.37938	11.2214	34.8968	18.5515	6.25301	12.6965	12.6466	11.3456	7.53088	11.8806	13.6193
Eml1	61.4411	55.4922	24.1463	31.0841	14.2574	25.6389	20.7869	34.7767	16.428	27.8698	32.9265	37.2856	27.9038	35.7498	34.8743
Dynlrb1	61.2847	121.026	93.5369	170.031	135.887	144.02	54.884	161.11	195.336	127.281	218.283	126.759	157.296	177.023	146.379
Mreg	61.2829	53.5749	17.8949	33.3428	20.4478	27.6577	18.2518	33.9601	22.5876	25.7188	29.0529	22.4301	20.1926	27.4081	23.1142
Ldb1	61.2718	59.1158	37.376	45.5698	27.785	39.2858	33.6189	59.0633	51.9023	37.193	57.6144	50.3607	45.8153	55.9916	53.1359
Ccdc108	61.2319	23.547	14.8249	6.46174	2.87605	4.4608	15.7774	17.4089	12.5588	5.75409	6.07226	9.50137	8.47514	9.40119	9.33197
Synj2	61.143	47.6681	17.8386	12.3429	4.90723	9.8378	17.0019	17.2017	8.89134	12.6404	13.2816	11.5057	9.65367	10.7431	12.4538
AK129341	61.1065	41.1484	18.4574	17.2943	8.29969	15.6566	12.7083	25.2332	12.157	16.4766	18.0882	16.1838	14.2268	17.6258	19.2567
Dmxl2	61.1025	46.3014	22.694	10.8604	5.97768	9.94133	18.0902	18.0059	7.31608	10.6716	10.2267	13.0547	11.1182	13.6499	14.6877
Idh3b	61.0326	74.4693	61.0936	83.189	85.957	85.9646	41.8802	98.6235	115.734	70.8557	110.758	82.2888	85.3853	94.4973	77.8165
Nisch	61.0203	58.7462	49.0139	38.0488	20.0654	33.6349	40.6132	55.7514	28.4326	33.7457	41.0521	52.0233	37.4851	48.7229	41.9609
Fmn2	60.949	64.4281	16.1306	19.4635	9.70979	18.2899	21.0759	33.9594	12.362	17.291	18.7788	18.9738	16.0108	20.0913	21.5415
Dner	60.948	99.9619	31.6604	62.138	19.1842	39.9833	35.1342	68.9968	36.222	33.9017	51.4344	34.9394	34.4821	38.7647	35.2908
Prkacb	60.8597	71.6195	39.4065	54.472	26.2361	44.3955	27.681	54.7216	30.4778	39.1681	50.5444	46.7623	43.5369	47.98	43.6535
Cyc1	60.804	63.894	59.3505	143.305	143.835	119.612	39.3612	120.565	208.911	104.944	151.506	113.196	115.18	131.657	96.6444
Sep15	60.7873	123.225	83.1984	315.245	409.229	254.431	50.9255	207.818	571.265	209.087	319.104	184.951	226.132	249.63	184.518
Rab10	60.7587	74.7053	41.8297	73.096	41.4718	64.304	36.3434	75.6228	44.2342	61.6142	73.7293	72.0743	60.7792	70.1071	70.068
Atp6v1a	60.7362	99.6279	64.6898	110.479	54.0415	88.0363	41.7512	93.5284	67.998	78.4713	111.58	94.8438	81.0103	81.1517	78.0034
Epb4.1l3	60.6875	45.2243	21.5207	19.5643	8.96359	17.1903	18.3171	29.8278	11.3575	16.1579	18.9867	17.5736	15.95	18.1079	17.467
Gabarap	60.6776	138.95	89.6312	299.078	280.262	257.024	84.9719	250.623	407.764	215.882	312.825	279.095	268.414	269.891	221.881
Tuba4a	60.6657	43.9851	24.582	55.946	42.4829	47.7499	20.3541	48.2318	41.3241	51.1006	68.0492	48.3614	51.9012	44.3375	40.4948
Olfr1226	60.6497	50.2847	2.96974	9.56579	9.63974	9.3798	4.33836	7.36157	12.8948	12.0766	10.7758	6.1319	16.3486	9.68118	12.3119
Homer2	60.5407	55.1082	29.6484	31.3048	18.278	27.7199	29.498	33.0423	12.669	30.5186	29.2311	30.8131	23.7014	33.6787	35.2947
Vbp1	60.5138	52.0289	39.5159	96.6711	89.6048	71.5279	20.7833	72.0088	111.35	60.5738	84.1148	52.2178	59.9721	77.597	57.1419
Atp6v0d1	60.4115	71.8735	51.6955	114.227	74.625	90.3457	38.6691	102.469	106.008	77.6417	110.396	87.502	86.4457	95.7747	82.1703
Stmn2	60.3616	56.821	59.0845	152.145	101.804	117.432	37.772	101.866	123.732	109.533	172.624	103.815	120.726	197.511	136.995
Brp44l	60.2461	91.6686	86.86	218.721	225.414	166.374	41.6571	135.69	300.816	130.139	197.938	157.065	157.924	189.111	131.683
Cct2	60.2395	64.6812	62.6762	113.919	83.752	98.1104	36.5478	100.8	102.346	89.7819	124.373	92.5197	92.2086	97.8939	87.0712
Larp1	60.1899	52.38	29.2998	19.4316	8.50812	16.1673	28.2747	30.4207	12.5105	18.1608	16.0999	25.59	16.8991	20.4579	21.1912
Tprgl	60.1142	81.3322	42.2607	105.904	86.2369	92.3813	37.8705	115.204	125.637	69.9801	106.955	94.0976	94.7883	119.914	93.7939
Rpl18	60.0735	121.019	39.673	438.773	627.546	401.455	24.8421	380.958	852.217	348.595	525.871	333.528	410.288	440.729	345.079
Gtl3	60.018	64.6689	34.4916	91.4948	64.5775	69.8509	25.0905	83.7914	118.318	59.3448	94.5591	61.5551	68.8251	93.5285	81.6331
Strbp	60.0057	38.9133	29.5037	14.4726	7.93334	11.7953	18.8968	15.2736	9.92758	11.5481	13.4948	12.5005	10.5175	11.8718	10.5388
Dusp14	59.9814	84.0503	34.3376	92.5211	56.5154	77.4824	35.9558	116.837	72.8098	56.3327	89.2654	46.5084	61.7641	60.5365	50.7118
Nxph3	59.8159	77.7129	35.5021	67.0559	41.6799	52.6594	27.5615	87.038	71.7817	51.8099	76.3425	40.7268	45.8029	57.2334	50.2717
Ftl1	59.7948	185.488	113.713	976.446	735.669	703.366	75.7772	786.582	1273.99	654.3	916.929	1263.57	844.307	884.807	786.598
Dcaf11	59.7595	78.9888	47.5691	121.128	83.6246	86.0373	39.4047	111.102	113.668	72.9341	110.922	101.607	97.6361	96.0569	87.7051
Tub	59.7199	34.5239	18.9725	19.8211	8.99243	17.0263	18.3648	31.1974	15.6725	15.3337	19.2474	15.0389	12.9277	18.5167	16.9663
Atp5d	59.4377	63.6578	97.9175	171.198	141.722	138.1	63.9148	155.027	189.496	117.059	189.785	137.558	142.014	154.718	123.346
Fam13a	59.4278	79.5698	19.2495	37.3025	19.7592	30.5912	20.5431	47.5299	28.9394	31.3327	38.9616	28.0555	25.1051	27.4441	32.7318
Dlg1	59.3999	63.6763	35.302	46.3321	13.7316	34.6285	29.7548	52.0905	36.4833	34.3134	41.3532	37.2788	34.8357	37.4851	34.2292
2510009E07Rik	59.3482	52.8922	20.4491	27.3763	16.2176	22.8944	20.8418	33.8679	16.0231	24.2084	28.8874	20.035	18.357	21.2808	21.0096
Mical3	59.2972	37.5557	22.1152	5.52506	2.35837	3.92415	17.8302	7.03799	2.59099	5.14746	5.02119	6.98609	5.41322	7.02513	6.95122
Nptx2	59.1976	79.0477	27.7005	50.5361	28.0135	49.0222	35.5414	72.1798	39.3862	24.0084	44.0389	25.0285	27.3442	28.2096	26.5705
Epn1	59.1291	36.0301	30.3473	40.4608	24.1613	29.4966	27.9318	50.9908	36.7325	30.7747	41.381	46.8988	38.7583	45.6484	38.5186
Atp5f1	59.0578	110.864	74.2215	267.266	256.482	202.597	52.0904	185.198	328.356	167.908	279.278	185.963	188.001	221.016	166.125
Rps3	59.0475	78.664	135.383	360.728	519.773	283.351	75.1915	241.72	709.844	262.727	363.721	196.407	282.184	298.799	229.893
Atn1	58.9168	57.8417	32.4109	30.3737	8.97233	23.8648	41.1505	49.2192	19.7533	25.6886	26.9563	36.5855	26.3674	36.5427	31.9323
Dync2h1	58.8464	40.6296	20.1361	4.32015	1.94086	3.97106	13.6532	10.8797	2.9079	4.92402	4.09189	5.19555	5.16504	6.34079	7.88809
Uqcrc2	58.7667	88.2172	68.6857	169.216	137.378	132.973	35.2515	123.864	206.236	107.157	174.845	109.228	117.493	128.73	100.663
Ppp3r1	58.7303	59.3862	47.7433	75.4495	59.6211	66.6891	23.2838	53.8387	58.7779	68.4456	80.3244	68.7393	70.3507	75.7872	63.6372
Syt7	58.6699	57.7226	30.9756	22.9433	8.64585	21.837	28.7199	38.0644	12.7585	20.3679	23.1243	26.6069	21.9929	30.0233	28.925
Ube2d2	58.629	57.4037	29.4416	89.8135	74.8291	72.5835	29.1582	81.6712	88.9996	71.0225	84.7654	77.0505	71.8961	84.4467	70.1734
Lrrc45	58.5827	34.2281	20.2119	21.5407	11.8522	14.7157	17.7693	36.1932	28.1221	17.295	26.2059	23.7008	19.5744	29.5142	23.5096
Rogdi	58.5786	73.2557	41.357	64.5939	39.7648	53.3011	36.0065	79.7412	80.3156	46.2526	75.3571	58.5746	56.7488	67.4182	56.5314
Lingo1	58.5631	86.4578	31.0744	35.3618	12.7116	34.1	37.6532	55.6154	21.2091	30.5564	39.7423	33.0598	24.8358	34.614	37.1739
Olfr239	58.5268	25.0392	13.2188	14.6446	3.46678	10.9371	7.47464	10.3534	3.79849	7.10976	5.64731	10.7229	7.9805	9.50079	9.95349
Ptp4a2	58.4563	70.8863	64.6628	79.9282	60.6618	63.5302	39.5225	65.4576	93.4397	61.8657	74.9428	78.8679	74.7406	78.8613	71.751
Luc7l3	58.3565	37.4609	22.0027	27.042	16.9562	19.7661	15.9588	31.4458	32.7723	20.6075	29.2059	28.6207	27.3493	36.0905	25.2162
Lrrc43	58.2244	27.2354	11.939	9.5289	4.06153	5.93524	10.0797	13.2915	13.2469	6.06384	8.53252	5.47594	5.8441	4.10625	6.60638
Astn2	58.223	45.5643	26.0017	16.1833	6.13729	14.9843	18.0633	21.1296	7.70112	14.5734	17.9854	15.2002	13.5206	20.5821	17.1492
Vps35	58.164	68.2979	41.0488	80.5653	56.1744	67.253	24.4687	68.2602	70.02	62.3394	81.1	69.7947	66.4249	67.0527	56.6445
Chmp1b	58.1193	39.5524	15.3611	16.2387	13.0817	13.3037	11.7238	13.1354	15.7397	11.7832	15.0487	16.977	15.8711	14.0557	14.3382
Nin	58.0583	57.6717	28.543	33.1165	20.3036	22.984	28.7378	44.4598	22.7805	21.51	26.1255	26.8358	23.9641	31.5961	30.5833
Hp1bp3	57.9968	80.364	40.3296	75.8435	47.3282	62.0174	34.9806	86.2653	69.0354	61.3136	82.5168	71.5503	65.3789	76.1967	64.2618
Lrrc68	57.91	65.0335	25.3383	45.9627	29.5372	41.2641	26.5745	59.6846	43.1243	38.7123	52.521	42.7153	38.9957	44.5911	43.0516
Irf2bp2	57.8977	65.892	38.8716	23.5146	12.8643	19.2458	39.3424	30.605	17.3625	18.8246	22.3035	28.8309	21.9826	24.8945	23.8821
Golph3	57.8632	92.465	47.1006	108.316	75.2166	93.8751	44.3674	100.085	75.3779	92.6314	101.071	101.64	90.2771	92.7807	89.119
Iqce	57.8244	40.9683	13.7795	14.5752	6.13636	11.477	16.5286	25.451	14.3379	10.5857	14.3337	15.6486	10.8507	16.2826	16.5237
Atpif1	57.7642	124.196	92.4587	280.506	301.651	226.297	55.1869	232.806	527.969	181.965	412.849	151.986	207.272	257.597	184.387
Zer1	57.7413	39.5703	21.5615	19.0852	8.35488	15.8435	17.5575	28.7663	15.916	14.7993	19.1661	20.5303	17.2816	23.3217	20.6603
Fkbp4	57.673	91.2288	78.9357	150.535	133.206	140.491	59.0321	151.161	172.028	136.379	190.144	121.666	130.096	129.279	106.391
Srsf9	57.6592	30.6833	28.0157	36.7359	32.7423	32.7221	18.8723	43.1477	43.1361	30.0853	40.6999	35.7866	31.0374	43.4327	37.4101
Bace1	57.5965	48.7933	23.4153	24.6402	14.4847	20.7323	24.4042	31.7299	15.5544	23.6126	24.5208	28.1248	20.0402	27.7748	30.1926
Atp6v0e2	57.5458	58.4932	37.4084	67.3679	45.6296	58.3401	30.3294	71.8582	54.732	47.2281	65.5197	44.8046	50.3291	59.5257	48.4961
Ppm1b	57.526	50.3878	34.015	36.2673	24.7962	33.5674	30.1175	39.9175	29.9166	28.702	38.4071	38.605	33.2949	37.5644	37.0751
Ppp1r1a	57.5141	47.1831	26.1341	56.0929	41.7237	39.7863	16.5873	57.5768	62.2173	39.8333	67.4741	28.8575	30.6641	43.8679	32.2196
Myeov2	57.4929	55.3425	49.5863	173.12	207.257	123.068	29.6127	119.306	395.297	101.53	174.17	93.8799	114.2	139.013	100.54
Osbpl8	57.4427	58.4875	23.4687	24.9219	16.3929	20.6943	20.8668	27.7021	17.5797	20.7041	25.018	21.2155	20.0877	24.4027	23.2592
Cdc42	57.4309	99.6893	84.6052	190.573	166.422	153.671	52.4663	157.523	201.377	142.988	188.935	161.208	162.269	178.556	141.994
Dyrk1b	57.411	37.0403	22.7224	15.2266	7.78665	11.8073	17.0301	21.0083	12.1376	14.2518	16.8429	14.1914	12.5249	17.0646	17.3087
Acsm4	57.4072	96.3565	216.174	252.92	101.803	132.081	84.5187	193.035	185.398	153.764	288.316	306.917	155.31	219.199	106.825
Stxbp5l	57.4026	37.8582	14.5681	7.32135	2.92271	5.86894	12.3181	11.6296	3.81426	6.95795	6.8933	5.84408	5.11399	6.39096	6.90387
Rgs3	57.3981	57.2284	24.6712	46.4002	28.9079	40.4155	25.5479	70.6853	40.3306	35.751	56.4231	30.96	33.5695	33.0897	30.2995
Picalm	57.359	55.5002	36.5944	48.7735	14.8009	42.2097	31.304	58.2521	36.3381	40.9181	51.9884	60.0884	52.171	55.5534	58.6207
Ganab	57.2631	64.0333	54.5936	54.8809	32.5071	47.1696	42.5509	63.5635	44.3057	48.5913	62.265	59.6185	48.7117	56.0621	53.0122
Slc24a2	57.2198	61.7199	31.1577	18.7608	6.9474	16.9833	26.7759	30.0582	8.45862	18.8231	17.1067	15.1553	13.3943	19.6845	24.1941
Dynlrb2	57.1922	32.8336	26.8316	73.3541	72.6531	87.3714	18.918	59.7459	122.511	60.3228	77.1847	66.9604	92.7466	85.4952	75.0268
Cul3	57.1245	61.2891	52.6316	55.3028	32.9349	52.6402	28.1571	54.2167	36.1863	45.0078	51.8614	53.4801	46.9675	49.3477	46.7317
Ppp6r1	57.1205	45.2251	32.5776	33.1197	19.2941	28.5015	28.1393	42.5732	29.5833	27.4349	33.5698	39.0713	32.5809	36.0437	33.0265
Hnrnpul2	57.0867	51.8322	25.2743	37.6291	20.0016	31.5757	28.4581	54.9449	23.7968	35.3043	41.5811	47.4712	33.7206	41.1951	42.7829
Ndufb8	56.933	80.4501	84.5429	289.846	353.331	196.362	50.3875	174.618	579.741	141.272	261.416	127.069	161.56	188.409	136.204
Arl8a	56.8998	67.8553	48.772	66.1892	34.4777	60.1251	37.0731	74.301	48.8944	54.4283	73.3444	66.7891	55.0573	67.6721	57.5386
Hnrnpa3	56.8831	57.6056	30.541	41.493	22.291	35.826	20.184	51.3489	29.35	34.1136	36.6729	46.2598	40.2086	45.2229	44.5857
Mib1	56.883	33.5833	32.2196	13.9099	9.02871	12.0842	25.0232	14.3678	7.84337	12.5681	12.8882	17.1915	11.3933	12.4883	13.8792
Cacna1b	56.8693	30.7267	22.124	8.64639	4.4556	11.1475	22.5857	21.1117	6.80618	8.20643	16.5759	7.93737	6.11157	9.68553	9.5937
Snrk	56.8645	57.226	35.3248	31.7202	14.4482	29.8613	28.6834	48.8269	16.9946	28.0178	36.3669	28.1504	26.8852	28.6636	28.3738
Rnf167	56.8427	56.6454	36.7503	64.6994	45.7926	55.536	31.1619	74.4136	70.3818	47.9701	66.1109	49.2226	53.7974	60.4999	52.931
Rpl14	56.8056	117.231	118.328	310.838	420.061	257.225	80.5196	247.264	529.418	241.787	328.644	229.014	280.775	322.412	248.405
Osbpl9	56.8011	63.5859	38.3382	69.344	50.1965	53.1898	28.049	65.1103	67.4538	49.978	69.4374	48.2553	49.5328	53.402	45.0953
Cenpb	56.7238	65.2035	52.642	98.8548	80.3134	80.6157	47.5168	114.134	121.434	76.4678	101.937	103.443	84.5732	91.3936	80.2212
Nat14	56.6744	51.3037	23.7013	72.2776	38.2321	47.7987	22.7285	73.1645	68.253	50.015	73.7995	37.7821	42.352	48.273	46.1381
Ankrd10	56.669	47.9561	30.5898	42.9986	32.4499	31.1646	21.3365	45.2175	40.5478	29.8221	45.0219	27.9544	31.6589	36.1413	24.0869
Rplp0	56.6621	104.808	54.0647	510.067	968.182	481.84	31.0163	383.387	1075.87	461.18	600.824	488.889	599.966	651.558	519.55
Nrbp2	56.6414	52.9758	31.8817	35.7487	21.7836	28.437	24.9108	53.0883	48.2604	26.5724	36.5093	47.0004	38.8386	51.0885	42.914
Ulk4	56.5456	27.8493	15.2268	9.14737	3.80075	9.88979	14.315	10.4783	5.86648	7.56269	8.39593	7.72394	8.36629	7.1234	9.00215
Safb	56.519	45.6513	39.2548	30.008	13.1295	27.4359	32.5536	48.7792	22.1625	26.6941	31.1659	29.5478	25.3337	29.0676	28.4551
Psmd2	56.5089	75.8232	66.266	88.4453	51.9097	78.1391	43.6863	89.6209	69.1524	73.7195	98.9025	89.4038	75.4205	78.5064	73.0663
Arpc4	56.4629	73.6588	26.3017	82.8086	65.6395	68.4983	30.6735	83.0334	111.701	58.3684	85.6491	53.7245	68.8487	80.8444	68.5224
Klf7	56.404	32.8223	23.5795	10.8496	3.78483	8.03549	26.059	11.6772	5.51255	10.7575	12.0109	10.325	6.00029	10.5305	9.86586
Rab1	56.4025	83.7987	68.6382	133.076	99.4314	111.24	45.93	115.043	109.508	107.229	125.513	123.815	117.186	118.9	109.509
Ift172	56.3943	47.2001	23.6825	14.5344	5.98962	12.6355	22.1238	26.3817	12.5334	13.318	15.353	17.3221	12.7674	16.087	17.5268
Arhgef12	56.3911	60.1972	31.2471	17.7688	9.3693	14.6582	26.6373	29.051	11.1985	17.9205	16.4493	26.4968	17.4677	19.3057	20.7121
Ccdc37	56.3493	19.1956	12.9679	8.26597	4.8316	5.52893	9.7619	18.1626	16.6593	5.89996	8.29456	6.71608	7.08929	8.71642	7.81482
Brf1	56.27	36.0672	20.1976	19.4206	14.375	16.1242	16.6092	23.8908	20.8131	18.639	25.0102	22.7653	18.9446	23.3757	22.2544
Chchd10	56.2673	112.783	67.7658	206.2	133.242	182.557	49.9972	182.867	189.316	120.668	198.574	151.68	135.734	140.105	117.995
Bmpr2	56.2112	63.8072	55.3537	13.9283	7.53304	12.4589	38.7039	18.3829	6.10731	14.2977	11.7953	15.3856	12.2323	14.5492	16.6122
Rnf7	56.1502	66.5859	41.9228	133.653	145.551	99.4274	28.8994	92.6115	221.884	82.4014	121.871	77.3811	96.3852	107.753	77.0168
6430527G18Rik	56.1146	72.5668	28.1111	44.7143	23.7293	40.9958	30.5034	64.5825	30.2807	39.9987	46.1531	49.7232	40.22	49.9664	49.4066
Fbxl5	56.0959	63.516	36.0405	91.4965	74.6321	65.6232	27.4008	63.5911	100.293	58.8662	75.9038	44.6245	51.7965	52.2145	45.7369
Supt5h	56.032	50.4347	33.7438	38.4793	18.4628	34.6998	32.8642	48.466	26.7418	33.7621	43.7829	38.4316	31.506	36.3897	35.2738
Rabgap1l	56.0206	68.4969	29.7915	43.8484	25.957	33.5486	25.5025	42.0195	32.7447	29.579	37.2588	28.201	26.991	32.0452	28.9777
Sfrs18	55.9591	36.6405	20.6917	13.8937	8.34956	9.93796	16.0346	23.2797	24.5362	8.92097	15.331	18.5116	17.2824	22.6671	15.6073
Prdx2	55.9425	104.802	111.409	303.363	318.137	249.356	68.7354	229.97	430.653	200.443	320.566	204.945	274.21	305.512	227.17
Fis1	55.9054	82.7154	65.3819	167.405	167.992	124.315	46.1414	133.587	279.463	107.957	195.582	98.5003	128.683	146.109	105.369
Snap91	55.8455	54.4226	24.8734	24.992	9.77868	22.712	19.7602	38.4107	15.3754	20.881	25.502	22.7734	19.7522	24.8687	22.6609
Add2	55.8391	57.308	25.9763	18.6464	7.05947	14.6466	22.6228	24.2037	8.6532	16.3456	19.5752	17.1606	12.6627	17.8044	18.5133
Ier2	55.8328	47.3715	15.7797	56.7722	33.9823	42.1025	20.5298	75.3518	55.8292	36.2623	60.8326	23.5376	32.4205	28.3813	31.089
Rnf11	55.8071	69.8998	41.0946	117.294	96.0541	96.6097	33.541	89.5429	103.183	82.6492	105.47	81.554	78.5919	88.5032	74.3832
Rpl36al	55.7305	85.2617	74.9767	268.593	407.676	254.826	34.0564	203.467	696.64	222.894	321.512	219.157	259.802	270.428	220.235
Gatad2a	55.6374	51.2375	25.406	23.4518	13.3493	20.1406	22.2389	26.2556	15.2054	18.7474	25.5455	26.306	19.5409	21.5546	21.876
Reep1	55.6324	50.3314	22.7742	32.2349	18.7826	26.4286	23.7671	45.5259	23.1991	27.6823	35.441	16.3946	20.3218	20.8414	20.8398
Ap3b2	55.6121	49.2512	25.2099	22.6879	9.31109	18.5213	22.0042	31.7991	19.3576	18.6802	28.3304	19.1452	16.53	21.2681	19.5942
Tardbp	55.5961	44.3023	38.8038	35.0012	16.8989	28.8787	22.1083	40.6689	31.712	28.2946	32.9755	34.5548	29.453	38.1159	32.5479
Dcx	55.5707	47.4804	23.2156	18.6212	7.98583	18.4468	16.0581	22.6657	6.99147	22.0038	21.2423	23.6518	19.4162	31.2461	33.4582
Bsn	55.5563	37.793	15.9537	4.26527	1.55037	3.41398	17.4574	12.7255	3.60988	5.16692	4.11597	5.37054	4.34677	6.51822	7.26268
Ddb1	55.4708	80.4627	76.4088	72.1294	43.5518	60.1691	47.7124	75.6611	53.5216	59.802	76.4236	80.634	64.5792	73.1847	68.3582
Adam28	55.4593	79.7223	62.0591	88.312	46.963	58.1488	47.0331	69.6686	60.0225	52.738	74.5149	50.416	52.8301	48.6528	54.5569
Akna	55.3883	37.1458	13.5322	10.7207	4.5868	8.79869	14.9897	19.8927	7.78225	9.96848	11.2598	11.0473	8.27354	11.111	11.9141
Kifap3	55.343	60.6154	30.4127	33.1375	15.7446	30.3295	20.7505	42.1722	21.462	29.9129	35.5353	31.9778	29.4848	35.1338	34.6234
Prdx5	55.3141	40.6195	62.9225	203.921	200.697	180.913	34.575	158.11	379.87	132.355	228.245	153.263	185.855	181.257	130.198
Khdrbs3	55.2841	90.4087	37.266	88.6277	63.9735	71.6007	33.7637	86.9016	78.9242	58.2938	88.7811	49.7562	55.0322	63.6614	59.8879
Tmem50a	55.2535	55.2122	60.9446	155.929	120.419	111.172	38.6713	115.341	193.917	91.2402	146.269	93.9957	114.933	140.586	102.085
Cpeb4	55.186	55.9402	45.8118	13.0325	5.23388	12.0571	31.9898	16.6675	6.60461	12.7311	14.3736	15.8663	13.3705	16.164	16.4755
Psmc5	55.1462	81.5958	71.079	142.238	98.9188	111.734	43.6145	122.703	148.713	103.146	153.14	88.7714	99.7405	103.649	89.7582
Ndufa5	55.11	52.7102	32.4145	113.146	108.101	84.5719	22.0534	95.8657	177.883	67.2725	132.239	70.0888	74.6456	102.652	71.8724
Kcna5	55.0816	70.9595	20.606	34.9761	19.2241	29.198	24.8788	42.4414	22.8925	26.5315	38.2426	24.626	25.3307	31.0173	32.9553
Ubr5	55.0183	53.4714	41.3352	17.1172	7.54247	14.5272	28.489	29.3462	10.5363	18.4274	16.2618	25.6803	17.1493	23.5023	24.6641
Arglu1	54.9967	54.0668	24.072	42.7234	32.7252	39.0176	31.0482	61.9797	61.3373	32.1506	46.0398	40.7754	39.1277	52.7143	36.0061
Wwc1	54.9942	62.2663	35.9535	41.0403	21.2455	33.1264	32.6867	48.9022	22.5492	31.9863	41.2089	44.8324	30.7431	33.7278	36.2982
Tmed7	54.8978	66.288	34.1152	72.5669	56.3684	61.4743	28.3556	57.2504	61.8174	53.8888	60.3002	59.7168	56.7419	58.2376	48.7091
Ndufv1	54.8425	50.7885	48.6345	90.7888	68.2866	68.5546	32.2397	77.5679	109.042	61.4105	91.2781	73.2039	73.4626	76.6064	64.8788
Rpl36	54.8048	90.765	11.8967	561.778	787.487	443.353	6.63414	437.408	1475.52	386.773	642.611	309.689	464.125	492.223	372.372
5730403B10Rik	54.7791	53.0591	30.8741	39.0858	23.6823	30.1907	23.976	41.7454	34.0592	30.1661	40.3177	29.1591	30.4875	34.8206	32.5868
Ptms	54.7055	84.9019	90.8352	178.326	161.253	165.547	99.5251	173.568	174.289	156.137	232.373	220.621	213.875	304.574	213.615
Becn1	54.668	56.5334	37.4636	67.2325	53.8288	56.4014	28.5845	72.6119	69.9021	51.6042	74.4369	59.5311	52.9567	61.8426	53.5913
Cyb5d1	54.6655	29.1806	25.6612	37.762	19.2333	31.426	18.2165	33.9663	21.4256	27.8774	35.9733	26.5077	20.9213	22.7273	31.3182
Dnahc11	54.654	31.3827	13.8681	2.43082	1.28651	2.25756	11.1167	7.38167	2.97009	2.59439	2.14005	3.27593	3.0168	3.5725	4.43507
Bcap31	54.6327	87.8187	83.5577	167.734	130.593	128.275	55.0388	135.657	205.009	114.485	183.428	114.425	125.913	129.849	105.541
Mgst1	54.5411	154.702	332.984	755.832	562.101	471.678	140.661	449.099	1091.16	399.237	634.969	394.48	383.889	515.379	354.175
Zfp664	54.4921	41.861	31.4531	46.4705	31.0364	41.4827	21.5658	49.2435	31.8343	40.7682	45.32	40.8349	35.7519	40.4227	39.2859
Txnrd1	54.4874	91.2176	55.2608	94.6273	52.8422	77.08	41.276	83.6527	67.0375	70.442	101.015	76.3367	71.1616	71.9152	70.2258
Abhd12	54.4737	79.3247	46.7017	86.6526	59.0923	65.4755	31.5803	91.2795	89.075	59.1799	93.2947	62.0737	63.6596	73.4015	64.4748
Hjurp	54.4475	33.902	7.74444	4.85554	2.53666	3.98615	5.40223	6.66868	4.33287	3.93423	4.48573	13.4948	11.6534	14.8043	14.134
Stoml1	54.3983	39.3237	17.2339	32.4861	20.7895	19.8669	15.1786	36.1545	36.5927	16.7384	29.9274	21.2434	23.3103	28.4567	27.2475
Map3k12	54.3933	60.304	19.5588	28.5968	8.97001	23.3364	17.0737	39.2066	24.0268	21.4409	29.4066	27.2196	24.4996	29.8571	30.1031
Rnf182	54.3151	47.282	21.0504	35.6171	23.7041	31.7378	18.5112	37.0286	21.8674	29.273	37.4876	28.6738	25.8901	38.1123	33.8374
Trnp1	54.1818	118.873	16.1442	65.1304	36.186	47.7292	17.5073	74.308	69.9299	42.2689	74.6083	108.613	106.254	138.916	113.915
Mapk8ip3	54.1622	39.9213	27.0878	22.5751	5.64952	18.7702	25.5886	36.7231	17.7229	17.6435	20.1021	21.7529	17.577	24.083	20.1077
4932425I24Rik	54.1052	44.7358	21.806	26.2935	11.4958	22.1962	21.3197	28.3828	15.0915	21.4477	25.8933	16.4003	16.8021	19.9983	20.5615
Lphn3	54.0867	49.1398	26.4976	10.2372	3.99017	8.59983	22.2803	15.4504	5.34719	10.3232	10.7473	12.3913	9.00207	13.8318	13.4585
Ube2b	54.0723	68.1575	36.9177	119.372	113.956	98.0123	25.4523	87.5656	140.173	81.3387	99.8401	71.0861	80.0003	90.8468	70.1746
D17Wsu92e	54.054	41.6391	39.172	47.1056	28.5761	36.3687	31.2138	55.0147	33.6577	39.2716	45.5975	57.098	39.6671	43.3802	43.6854
Ndufc2	54.0138	102.1	37.9748	152.056	155.168	128.784	25.385	129.664	238.486	100.344	178.647	111.219	134.526	152.432	121.506
Hspa4l	53.95	60.8015	37.9104	39.3829	20.7203	38.266	24.9853	43.0437	20.9909	39.6953	43.7946	31.8686	28.2512	27.1784	27.8005
ORF61	53.7685	49.0053	36.0067	56.7992	36.5059	45.7889	32.8724	76.0286	62.1598	46.1002	62.3792	59.0722	49.5438	61.8931	53.681
Pdhb	53.764	77.9217	58.1802	105.923	84.6066	88.0768	29.2788	99.1089	122.398	87.4985	130.74	84.0995	88.8093	99.576	84.6144
Vdac2	53.7274	85.9084	69.9529	120.886	70.3773	98.2346	44.7631	110.427	111.329	90.2047	125.624	96.8925	98.4682	99.7832	85.6013
Papola	53.6333	60.2176	35.7352	48.0366	33.9585	41.0771	26.9986	47.6252	33.4476	43.0469	47.0754	44.9003	38.7108	41.8593	42.5188
Luc7l2	53.512	60.2076	41.7953	44.432	30.6927	37.4455	32.5676	49.6308	37.8246	37.8947	44.7218	43.2703	40.7069	42.826	37.3508
Xpo1	53.5045	50.1723	27.9281	27.9353	17.8673	23.5998	18.6408	35.7619	25.108	21.7558	23.454	31.8619	22.4873	29.0449	30.3059
Rab3a	53.5006	85.2776	49.7725	82.9002	49.0982	74.6393	40.0477	91.6356	66.5214	56.2958	90.6383	47.8323	60.4752	70.5938	55.3973
Dynlt3	53.4476	66.7068	63.5639	140.496	119.494	95.6427	37.2227	107.603	144.59	90.6454	120.668	94.0795	93.957	106.022	86.1921
Mlf1	53.4138	77.5978	34.4965	112.035	92.2965	99.7188	18.9563	88.7423	150.49	84.1458	116.516	61.2293	80.1222	101.544	84.5067
Adh5	53.3775	89.6522	58.0772	139.626	95.9566	106.347	40.6417	109.798	148.118	97.3709	136.421	90.741	81.1797	94.4588	80.2832
Acin1	53.3689	46.5107	37.7606	24.5744	8.30913	20.129	25.5052	36.5831	19.874	20.1978	25.7209	27.4284	23.6605	29.5952	25.0173
A730008H23Rik	53.3677	56.8848	9.6694	5.91239	3.05637	6.1229	7.55601	8.16733	3.94688	5.38266	7.91342	16.6854	14.3843	19.2479	15.4427
Kidins220	53.3672	51.4968	37.5882	21.2591	10.9068	17.0616	24.7454	32.9251	12.3669	19.7477	23.3836	28.9586	23.2569	27.7937	29.3531
Gde1	53.363	53.3142	47.5504	90.0179	79.3823	78.3784	30.7677	84.122	87.3158	72.3024	90.4296	80.3022	81.5796	83.3262	73.0827
1700003M02Rik	53.2628	56.5153	26.6221	51.0569	27.7147	44.107	19.9417	47.2853	41.0751	36.2368	54.911	32.8376	31.3472	35.1698	34.7866
Ppp2ca	53.2572	49.2373	46.1771	98.0434	86.6265	88.8376	34.829	90.0044	105.911	78.01	106.038	95.2053	99.7009	97.6353	81.448
Olfr523	53.2506	21.7107	5.9127	6.44025	2.71501	4.52369	7.41077	14.9176	3.21133	6.0164	6.16619	2.43344	3.46917	4.19096	5.0023
Nudt3	53.2253	50.5781	36.7296	57.2084	45.878	48.9354	31.8925	58.9522	52.8305	49.3644	62.5885	65.1964	56.4555	68.4089	58.3127
Wdr6	53.1811	65.1567	35.8189	37.5886	21.1094	34.4797	34.0119	53.2228	31.6132	33.3712	45.3854	43.886	35.7233	39.6911	38.5777
Unc5b	53.1069	52.3277	20.186	19.3829	12.6935	17.0435	24.3397	39.9436	14.2621	18.9378	24.6163	24.3903	17.9455	26.1601	27.6006
Chuk	53.0514	34.8893	15.7053	21.1132	16.0648	18.2539	12.0381	23.5731	22.1205	17.2345	20.5683	22.7324	20.7369	24.0294	20.4943
Api5	53.0296	65.231	36.1487	65.0435	42.2222	54.5685	27.5808	56.7804	43.5928	54.2429	73.3947	51.1752	47.4954	51.2505	44.4508
Ppp1ca	52.934	80.7089	93.7932	210.529	211.423	184.554	53.3014	153.519	284.314	150.229	233.845	145.672	167.339	220.938	166.602
Galm	52.9302	119.793	103.538	291.558	171.591	201.191	70.7031	212.96	256.432	177.672	237.424	161.365	196.124	161.518	168.933
Actr2	52.9301	71.0611	64.2307	66.5679	50.3407	52.6929	37.59	57.577	53.9263	55.4643	61.2025	71.9497	57.8764	62.7813	55.5705
Scap	52.8964	59.5474	40.0251	33.1445	17.8383	28.5853	32.5474	42.8684	23.8352	27.1601	36.7016	38.956	28.9625	39.5374	37.1217
Wdr1	52.8787	69.7422	65.0868	61.2913	37.1586	49.1113	42.5953	68.4669	45.3188	50.6794	69.8613	68.6	58.3903	68.4471	61.488
Dusp11	52.8752	28.2825	17.3727	13.8641	9.46506	10.5118	13.1078	19.8105	17.199	11.1098	12.4138	17.8947	15.7774	17.5047	15.8176
1600021P15Rik	52.8293	64.0924	20.8633	43.7236	23.3936	30.8118	23.4004	44.6905	28.7067	27.7396	37.535	25.6949	22.1224	31.4039	29.3651
Rmnd5a	52.8083	64.9824	41.3744	42.7491	25.5809	35.9261	30.3752	49.7154	23.5304	34.9693	38.9122	48.8713	35.4686	43.2216	45.5993
Uqcrfs1	52.7627	60.7852	54.5882	139.644	110.5	104.122	31.1421	108.172	158.377	94.5001	149.807	98.9585	103.178	113.383	98.3051
Usp33	52.7171	49.6846	29.3182	36.6538	19.1189	29.6296	19.2756	39.4238	28.2226	29.4588	39.3766	30.6592	26.9419	31.286	30.2247
9330182L06Rik	52.5678	35.0132	15.0796	10.7658	4.7732	7.77687	10.5784	13.6087	5.96207	8.58705	11.432	8.27898	6.68575	11.0031	10.3536
Ndufb7	52.5588	51.2707	60.6783	150.272	167.699	118.959	32.3063	131.529	339.291	94.5	172.685	93.3152	108.98	126.963	95.7704
Lgmn	52.391	77.7606	60.8118	94.5076	62.4807	78.7566	44.0218	99.3174	114.423	62.9852	101.873	85.2273	72.8898	81.2522	67.6968
Tmem184b	52.3815	56.7241	34.1984	36.7914	18.9532	29.3197	33.3737	56.7166	23.9689	31.4276	36.8358	32.2378	27.6187	34.0305	34.1834
Tram1	52.3615	67.161	68.7386	76.0242	86.9855	79.0393	38.4186	63.5951	75.2	75.2723	74.4213	75.3365	71.0715	59.9948	64.1563
Limch1	52.3531	44.7835	18.1332	15.1878	6.70023	12.3643	17.1811	23.1118	8.75144	12.6842	14.0989	14.0831	12.2042	18.5445	16.5545
Glcci1	52.3458	67.1608	26.4001	25.3904	11.8456	23.393	28.6938	36.1129	15.9049	19.8537	23.2818	19.9926	16.8443	24.0018	26.4209
Rsph9	52.3397	73.6658	31.5791	72.821	36.6363	48.9264	25.3965	60.7143	92.0596	59.0675	89.5305	44.6465	60.8391	67.4066	59.2269
Spa17	52.3286	71.9105	20.4633	78.3428	63.8473	72.1509	13.9462	64.8786	88.1041	50.0868	92.5626	41.5285	60.2486	59.3553	63.1204
Gabbr2	52.3162	49.0848	20.1205	12.4183	4.60496	12.6905	21.9469	21.2523	7.05282	14.9053	16.3588	15.2563	10.0534	14.3348	16.047
Dlgap3	52.234	45.7668	15.2714	22.2049	8.29297	19.3696	16.5057	43.1717	16.5161	22.1813	26.0767	18.0883	13.4743	19.8158	20.803
Ubr3	52.2331	54.3745	34.319	23.552	11.1672	20.6086	22.9605	30.4297	13.511	21.0565	22.2304	26.5922	19.6311	21.844	22.2592
6820431F20Rik	52.2311	35.535	2.92005	21.3598	23.529	15.4806	3.28847	22.5501	15.6113	19.9024	24.9125	16.9324	14.5929	20.1155	14.5506
Ubr2	52.2226	40.1327	22.4107	11.1772	4.86864	10.1791	17.3473	19.3886	8.23094	9.60487	9.22712	14.2601	11.4951	13.9684	15.5907
Zfand2a	52.2022	52.7949	23.6976	50.4092	34.199	36.3782	20.4793	48.1958	46.4628	32.28	45.1099	40.6912	31.5804	47.6237	38.0875
Pfn2	52.1823	69.7064	34.7126	95.0413	84.4505	78.6088	33.7965	74.1448	104.833	75.2375	96.9413	65.706	69.4091	76.9517	55.0135
Olfr536	52.1531	31.7592	10.8853	17.2632	12.3181	16.0449	10.5551	17.3556	11.6788	22.75	15.0753	8.84172	13.0326	12.4363	16.4849
Atp6ap2	52.1351	94.0066	76.5518	125.225	87.5586	90.8115	44.5473	105.556	108.783	82.4936	103.788	119.886	90.6205	91.7725	79.9672
Tecr	52.0848	91.599	138.284	149.689	92.2568	120.669	88.0107	147.809	132.439	107.831	154.219	121.748	114.782	143.68	109.674
Tm9sf3	52.0781	66.2371	75.5431	72.8046	58.7791	64.1263	47.0677	70.0183	58.0887	62.4685	69.4297	80.7833	65.0493	65.482	66.7653
Hnrnpc	52.0691	71.3051	48.2607	115.615	96.7114	98.4974	37.9241	96.8341	120.08	86.01	115.574	83.0191	88.1876	97.6943	75.345
Chmp4b	52.0491	77.1999	49.4866	109.012	94.03	95.8323	36.4059	122.36	115.833	82.4163	118.575	104.064	99.1516	116.816	104.518
Nfat5	52.0487	36.9349	28.8027	12.2359	5.28275	8.32906	24.2828	19.9648	11.2086	11.6389	10.2128	16.4297	13.6094	14.4707	14.3473
Sh3glb2	51.994	51.9805	36.38	63.4567	42.573	49.3625	27.6656	79.3809	76.2914	48.0141	81.3937	47.3702	58.1096	72.913	53.4708
Snrpb	51.9934	105.799	64.9284	207.418	163.577	162.646	46.235	177.197	217.942	149.994	232.2	131.074	157.398	179.489	133.956
Sort1	51.9865	49.8882	37.2827	28.8848	17.7321	29.141	30.6388	39.0864	17.8667	28.8873	30.1831	37.5216	30.5401	30.6629	32.7826
Srp14	51.9702	69.9896	63.2831	179.875	180.089	138.834	37.4051	140.175	303.9	114.185	201.41	105.408	128.985	146.953	106.211
Rbm16	51.9558	39.5016	22.3855	16.7735	8.70725	16.2612	19.4517	22.864	12.0849	15.1924	17.7658	18.3795	14.2043	18.0401	18.7615
Ugt2a2	51.8826	138.638	153.516	316.189	167.593	208.18	71.2644	160.811	182.551	160.481	239.845	105.455	107.87	107.738	85.7679
Ephx1	51.8721	183.598	92.9854	246.63	148.071	189.562	87.1935	249.44	264.526	167.797	227.598	182.279	196.894	153.605	191.947
Cct5	51.7963	67.9234	56.9302	120.496	105.695	101.39	36.289	99.5818	150.865	90.6689	132.37	91.4108	97.6331	104.403	81.7313
Nfe2l1	51.7452	62.2013	51.2681	47.5908	8.37935	43.5121	41.1753	62.9403	36.9586	40.1756	50.8691	61.4012	47.4333	45.8037	41.5499
Pitpna	51.6964	49.1883	34.9903	62.454	42.1809	53.6695	26.1252	65.0069	53.4182	50.606	61.9751	47.9214	51.5953	50.9598	46.1581
Edf1	51.683	60.5442	42.1047	109.84	112.442	91.4295	27.8885	112.128	210.018	83.4388	145.84	95.4958	102.736	118.524	89.5399
Prelid1	51.6561	53.2369	43.8912	96.235	83.3611	84.5389	32.239	95.2321	104.339	72.1824	110.762	88.3529	88.5021	109.008	88.0389
Tnrc6c	51.6373	36.0896	20.4758	9.97799	4.08596	7.62495	20.1553	21.8463	8.19579	9.28074	10.0813	14.915	10.5705	14.7153	14.8939
Klhl28	51.6226	47.6402	27.8046	18.2115	9.79643	14.2141	18.1816	15.5646	6.9171	15.8306	18.0369	15.0206	10.7625	13.6596	14.9856
Ensa	51.6145	53.0656	39.7591	81.0204	68.8313	59.4667	26.7093	65.0824	98.3695	54.1367	82.0275	53.3074	61.4203	64.9357	50.1938
Slc22a17	51.6017	53.9298	41.1275	57.9821	25.5921	48.2357	39.3259	74.4942	51.9213	43.3694	65.9993	56.9543	55.1775	73.4211	59.9251
Pigq	51.582	50.1513	31.2132	42.4607	25.8042	37.8608	26.1782	50.0775	30.2006	30.6833	42.8395	47.0604	35.7678	42.1505	39.0872
Btf3	51.4946	126.14	31.533	294.81	304.966	231.482	31.9566	230.354	428.79	208.565	309.754	195.282	247.221	268.265	209.305
Ckap5	51.4417	48.4629	26.2419	15.7105	7.10468	15.2222	18.3192	27.0468	9.32111	16.6529	17.0734	17.311	15.3317	20.0233	20.4196
Sdhd	51.4403	50.0135	46.9771	139.555	145.1	104.198	27.4895	86.6992	202.815	87.1736	130.642	91.0126	92.3971	112.193	76.5534
Fos	51.4245	76.6701	1.49132	4.35882	1.51575	1.94921	3.33455	8.45271	2.48368	1.55047	1.73837	3.15165	7.14707	7.44403	6.00531
B3gnt2	51.423	44.5656	24.0316	43.6045	37.2923	39.2081	14.9613	40.1034	43.2766	29.4682	38.2832	28.6905	32.0305	38.9909	28.7136
Gtf2i	51.3801	95.4793	62.1765	69.9263	36.113	57.3724	48.4492	86.1702	49.9106	59.6478	75.9444	74.7251	60.8234	65.6185	66.2291
Lphn1	51.3601	34.9078	28.7334	13.6998	6.30805	12.1525	25.0899	25.7633	10.1037	14.5999	16.0994	19.7084	13.9064	21.8116	19.2996
Cyp1a2	51.36	198.678	453.256	460.807	217.303	295.059	277.305	404.612	449.757	283.201	486.741	435.485	292.249	271.325	248.531
Fam92b	51.3158	58.7765	29.8371	76.1701	63.5424	58.8687	20.1107	69.0053	129.76	47.2486	80.7691	29.2995	42.3888	53.4129	41.7512
Mlxip	51.2838	39.054	18.3125	15.7152	8.80184	13.9825	22.0094	24.8562	10.3065	14.0058	13.2333	18.2962	14.7616	19.5917	20.8396
Dhx9	51.2793	54.2219	46.4797	39.4784	17.0849	35.7737	27.5525	53.9655	23.0835	38.2389	37.3325	45.5439	33.9556	38.1766	41.1667
Ccdc40	51.2459	60.3121	19.7544	19.429	6.17194	16.897	21.0684	33.4897	12.4871	18.0985	21.3308	17.0206	15.7374	17.9508	20.6436
Erh	51.2422	70.4357	85.9974	160.301	160.535	118.822	41.0712	122.307	217.926	108.354	171.297	102.065	115.347	155.914	107.989
0610010O12Rik	51.2027	77.8947	41.0764	203.8	129.377	145.306	29.6507	136.403	245.335	132.249	219.489	107.524	133.331	167.979	133.839
Pigf	51.1742	33.8531	31.3199	57.4616	41.4709	42.505	25.3541	41.99	57.0123	39.0955	56.7975	31.9757	28.8373	37.2647	32.8962
Diras1	51.1127	45.2907	26.9047	34.8969	18.1346	31.2089	31.3823	42.5603	22.9305	27.7364	34.8525	21.8897	18.0105	23.4926	26.911
Phb2	51.1029	72.1708	49.9498	135.136	109.422	95.1282	38.9087	116.225	169.411	92.231	149.788	101.635	102.657	110.558	85.4269
Pcdh10	51.0756	15.2283	8.73725	3.69678	4.09992	6.03334	6.76666	9.28201	2.62107	11.4715	10.2822	17.4615	11.4946	9.09553	6.95352
Ndufb6	51.0335	68.8586	61.3065	167.971	183.217	126.011	29.2211	121.885	274.155	105.239	171.199	104.578	111.502	147.128	102.952
3632451O06Rik	51.0298	34.3044	16.8612	21.0112	13.0225	15.8561	12.79	17.5243	13.8965	21.2617	25.5886	21.4767	18.5608	26.456	25.8622
Stx2	51.0242	53.6832	30.8239	42.9047	23.5237	35.6272	26.2177	54.9186	31.3161	36.7806	49.618	31.2965	27.474	38.7904	34.9436
Fezf1	51.0214	57.4307	22.1876	39.6198	18.7657	31.0102	12.8898	31.566	21.7322	33.7056	40.774	29.1072	27.2114	34.3994	34.5148
Clec16a	51.0044	39.9807	21.8307	12.6328	5.22326	10.9523	19.9229	20.4506	8.73708	12.2416	11.6537	14.1201	9.39048	12.4403	12.8745
Syncrip	50.9259	40.4166	28.4518	30.2014	18.5245	25.6836	18.6734	32.946	18.8166	27.2741	29.8317	33.4043	27.8071	28.4844	27.1359
Ndufs1	50.9248	57.6471	32.4457	55.8388	30.9823	49.5561	23.6033	55.833	46.7138	43.1091	56.5027	53.8783	45.2281	48.6649	46.4445
Cdc42se1	50.853	49.5482	34.3799	57.3338	52.35	48.5187	21.8284	59.0788	60.6773	45.5581	64.5551	46.4929	49.05	48.504	42.1543
Ube2i	50.7456	56.5154	37.1023	68.961	52.5495	57.069	27.6537	68.2591	56.3902	54.8494	74.6798	62.6167	63.2739	74.1609	63.8983
Cnst	50.7365	47.3353	22.6554	25.3277	13.393	23.375	17.9409	31.0196	15.2905	23.1886	27.3595	24.9827	21.6575	26.3275	27.5466
Mll2	50.7327	35.6039	22.956	2.13874	1.25585	1.49723	23.3437	7.55537	2.95522	2.33464	2.03776	4.60794	3.6142	4.77769	4.25095
Cct8	50.6807	54.8458	45.8547	72.0987	50.4006	62.7032	27.8177	69.9309	61.2778	60.8736	76.2875	65.5203	61.8453	65.488	58.7405
1700027A23Rik	50.6051	51.7781	30.8268	76.705	70.9105	70.8899	19.9994	63.6311	109.555	57.6802	83.8065	37.4695	49.6492	52.4995	44.9082
Nol4	50.5843	37.0223	15.9858	18.5738	8.26868	14.9373	13.1452	22.1297	9.63005	15.2466	19.7635	14.4719	12.5978	17.4579	16.1962
Psmc6	50.559	60.4347	45.0062	105.535	84.1443	82.0225	21.445	73.9714	116.81	70.0415	97.9918	69.6654	72.5051	77.5465	66.3201
Slc7a5	50.538	63.9122	48.8201	36.1802	23.5813	34.6659	36.0737	47.4618	24.8127	38.7471	42.6574	54.8751	40.4467	53.4516	55.1554
Phf1	50.4094	31.5206	15.6801	26.3987	15.7143	20.8761	15.1704	46.7675	38.264	23.362	33.7474	24.0807	23.7838	24.3767	25.1735
Sacm1l	50.4026	62.0897	44.326	75.3804	47.0889	54.1722	24.9034	58.7301	56.4139	52.3909	65.3835	54.1405	50.3473	51.2401	47.0743
Pon1	50.3782	164.953	275.978	549.353	301.858	329.318	155.73	395.357	672.807	325.311	535.854	350.978	313.107	277.986	224.909
Eif3c	50.3636	66.9168	62.771	67.2185	30.6976	56.5027	38.4261	71.6423	43.0557	55.2429	70.3083	64.4114	58.5228	61.3292	61.0444
Ech1	50.3129	66.4482	58.7281	121.864	95.0763	107.5	34.4023	100.63	190.59	96.0288	154.073	77.8701	91.3513	105.61	86.3772
Ralgds	50.3024	41.9133	22.5554	31.2133	19.0512	29.2722	23.0511	43.8806	23.3465	29.0035	36.9064	33.6978	24.5921	37.089	34.6494
Rnf14	50.2397	55.66	36.4723	67.6293	50.9482	52.9781	23.9347	57.658	58.7506	49.3502	66.5969	52.6768	55.7195	58.1526	50.5366
Bzw1	50.2169	47.2462	45.2571	86.2725	77.88	68.0518	26.3252	69.5865	78.6633	63.5835	88.4859	76.1349	72.6606	71.9041	60.7409
Dst	50.1852	40.9148	27.4793	4.59694	2.94432	3.42493	21.2021	15.3835	4.64125	5.56933	4.25496	7.03376	5.64303	7.26237	7.94292
Rad21	50.1769	78.6324	38.4677	68.105	49.9389	54.1264	29.4987	75.6889	57.6487	53.571	69.4526	59.5495	57.1467	65.5098	61.1476
Cyfip2	50.1442	73.0108	38.8987	31.2812	12.9649	26.6523	32.6465	43.2371	13.4524	30.1997	34.0353	39.078	27.5134	36.9057	37.4811
Psme4	50.1389	41.0502	29.5358	23.3817	12.891	18.272	18.5223	26.7351	13.9885	22.6084	22.8906	30.9709	23.8862	28.1002	27.6125
Bcl7a	49.9841	59.1611	31.2499	48.4967	27.5803	41.6805	29.4686	56.0649	27.8299	42.3547	52.4094	47.7206	40.7516	55.655	52.5809
Xpr1	49.9643	43.7138	28.9138	21.9218	11.7502	19.5182	20.8718	28.0788	11.4729	19.226	21.9934	19.4226	17.7932	18.3059	20.9562
1110018G07Rik	49.8668	51.2834	29.9241	23.4693	12.3134	18.3065	24.3114	29.9065	14.1339	18.9879	22.1818	24.12	20.4827	25.4837	24.4656
Slc6a6	49.8368	65.2047	157.91	121.591	50.2995	86.6323	117.615	111.41	65.0071	71.0264	70.7486	152.37	108.935	97.1263	102.471
Ccnl2	49.8306	30.9024	24.8457	22.1568	16.0626	16.7516	15.8442	35.1107	41.046	16.9646	25.4277	24.8409	24.4674	30.1924	24.1667
Sdf4	49.8069	68.0445	43.7629	59.0109	48.9856	49.403	32.8683	61.7517	60.5574	46.4197	63.0965	50.1536	48.1444	52.5185	49.5794
Ift81	49.7849	43.2947	19.8321	31.0354	17.4841	26.8054	15.8275	36.8298	26.5	22.2459	31.019	25.7819	26.4684	31.5982	30.2903
Hipk1	49.7152	46.3315	40.8173	23.8929	14.3045	22.1426	33.7679	28.1516	13.0629	23.8923	22.6494	32.1829	23.724	25.9948	28.5856
Uqcr11	49.6774	49.6866	103.461	242.021	302.439	203.21	38.7203	179.823	569.374	161.137	314.498	152.96	175.568	205.682	140.984
Rab1b	49.6505	62.6362	44.2689	122.72	88.6795	96.0846	37.5215	111.305	126.01	90.1754	132.44	94.846	92.1478	105.285	91.4957
Rbfox2	49.6436	35.4993	24.5062	19.2482	2.47562	14.2485	20.8719	24.4799	12.0304	15.5692	18.5588	21.9495	18.2859	23.9761	20.9381
Sept5	49.5888	62.7733	34.8754	57.5334	36.5742	54.6604	29.6748	71.8551	51.8587	49.1316	74.2431	47.5551	52.2969	73.8295	59.9623
Eif2s3x	49.5843	61.2471	31.5528	60.8152	48.9796	49.4537	35.4436	76.5427	72.8584	66.8819	83.1485	74.6864	67.8995	69.686	65.4929
Cend1	49.5139	72.1748	30.4342	61.5818	38.9178	46.3124	26.58	65.0321	47.5381	38.1683	61.2999	38.0509	39.0829	56.0687	48.6253
Huwe1	49.4698	44.9592	45.4783	11.4378	7.05785	9.38431	32.2714	22.0531	8.83282	11.5949	10.4891	17.148	13.6722	16.1004	17.2431
Mpp2	49.4554	60.0057	22.397	28.4013	11.4858	27.264	24.6244	46.8134	17.0058	26.323	33.7424	24.5534	25.2335	28.4359	29.5522
Tmpo	49.3684	75.9957	26.4305	71.9235	39.7477	58.907	28.0248	67.3766	56.1253	53.7094	70.8045	59.2214	55.2409	62.8424	56.1131
Nme7	49.3678	59.706	60.3273	45.7626	28.6471	42.0379	35.0102	57.5318	46.4749	36.1143	47.7593	36.2583	39.8826	38.6698	33.3803
Myo5a	49.3433	38.1539	19.9007	11.3741	5.79422	9.2211	14.2261	16.3774	7.42439	10.115	9.83358	10.8625	9.9868	13.6307	13.0296
Tnks	49.3118	42.1173	24.7694	12.0385	5.22384	10.9943	20.6769	16.7677	5.05295	12.8838	11.6688	15.062	10.8029	14.2134	17.9237
Psma3	49.3099	65.356	70.3952	144.229	134.036	110.791	36.8636	101.118	215.764	95.5117	139.059	93.6424	101.38	115.173	86.5705
Mapre2	49.2948	59.6802	30.3114	40.2067	19.7383	37.4796	26.1058	52.4682	21.1183	36.5334	40.4787	41.313	35.6614	51.3818	46.9265
Olfr1395	49.2752	33.1994	4.96909	14.3201	3.71236	8.78171	15.483	17.2097	8.52713	6.53907	14.6104	7.44832	7.23036	7.59724	9.87276
Olfr55	49.2441	21.8562	8.12806	8.6507	2.45854	6.49982	6.92948	9.23386	2.11532	8.22692	7.17457	6.43925	5.06308	7.39325	9.91978
Cct4	49.2362	53.7345	56.5338	102.182	92.7229	86.8376	29.9992	82.5118	110.781	72.4376	103.263	75.3138	81.8479	85.702	72.8686
Clasrp	49.2068	29.65	15.1677	11.5716	5.85386	8.51875	15.7232	26.2658	21.392	6.68191	11.5556	14.5279	12.002	19.1261	14.6904
Eif4g3	49.1831	42.2028	30.9688	19.0682	7.64363	13.7654	24.7497	29.7678	12.6628	16.2368	19.0744	24.8953	17.6765	23.3618	24.5363
Ogdh	49.1603	54.8371	46.8548	37.3407	17.8982	32.3351	32.9567	42.4747	22.5714	31.4256	37.7091	44.7806	33.1427	35.8324	35.1371
Med12l	49.1227	31.7778	17.6801	6.43583	2.80782	5.31156	14.0349	10.1431	3.12845	6.56956	7.08209	7.98785	5.72233	8.58979	10.0412
Hnrnpa0	49.1114	88.2054	27.811	87.7668	55.7273	80.8107	29.6128	118.107	70.336	80.2453	90.9047	114.365	89.6464	102.759	101.374
Cmpk1	48.9533	63.5782	53.6137	175.898	149.781	132.058	29.0998	109.155	184.78	110.408	167.147	105.559	108.483	131.109	90.7302
Ap2m1	48.9344	86.7802	72.0105	122.756	87.0314	108.366	49.6439	122.882	104.421	91.3897	142.708	107.885	111.264	118.549	104.906
Ccdc64	48.8438	50.0325	23.4222	32.618	13.676	23.8615	19.9445	44.4739	25.6602	26.3616	43.7231	26.3785	21.667	26.1251	26.3794
Fam120a	48.8399	65.8396	46.6796	45.0722	28.6737	40.7146	37.2474	56.3001	31.0553	40.8491	50.0402	56.0993	42.3932	47.9	49.8244
Syt4	48.8211	28.455	18.7644	18.436	13.4881	19.1026	11.8797	25.4515	13.5898	13.1743	14.936	9.78068	15.3463	13.1766	11.6534
Mllt6	48.8171	44.7799	24.7067	13.6141	6.90234	11.9554	23.3539	23.8484	10.831	12.0356	13.1724	23.5478	15.0023	21.8217	20.0432
Zfp91	48.7941	59.5671	17.1049	39.1182	23.4442	35.1148	21.6612	47.4565	25.6783	35.6423	38.0331	45.248	33.4197	37.8541	37.8565
Dnajc16	48.7903	49.4992	23.3107	21.7941	8.34371	18.1635	18.958	28.9009	11.2477	19.4215	23.5962	18.7166	15.4705	19.5951	19.22
Kcnj2	48.7694	50.1701	30.4161	22.3072	14.245	15.6646	25.1302	22.5582	18.3631	17.033	20.7021	17.7626	13.4697	16.4587	15.324
Tmed4	48.7272	76.2233	50.6002	89.2125	71.1762	66.4129	34.4736	83.2328	96.9085	59.3278	91.7686	64.5113	70.0764	69.6284	57.0228
Kcns3	48.7132	42.0832	16.4327	28.2256	20.1142	21.0625	14.3715	29.8838	26.1659	20.4038	28.7435	14.8697	14.6522	14.553	14.7754
Cetn3	48.6863	64.981	41.5536	122.704	104.895	86.8637	23.2068	77.1776	166.579	76.1986	116.72	76.4088	76.8627	105.414	75.3897
Pfkfb2	48.6429	37.813	25.2829	22.0531	11.2842	15.6067	21.3639	27.273	16.6674	16.3847	19.8103	19.7464	16.7803	18.8119	16.5177
Aqp3	48.6049	159.757	240.712	358.448	158.246	231.085	177.099	284.673	271.543	201.324	329.938	301.18	203.955	183.229	169.617
Lrrc10b	48.5706	45.7645	11.1694	34.1289	23.6706	28.2222	15.6853	46.5153	35.1834	28.7034	37.0251	28.7649	21.677	30.7582	31.3384
Arf4	48.5621	52.1726	53.873	131.774	143.916	115.52	34.2336	100.525	146.724	109.502	126.056	127.151	126.09	131.431	113.055
Cnn3	48.5392	87.9325	98.3223	210.343	172.716	171.858	74.5696	208.167	198.849	161.006	213.106	168.597	176.8	180.8	148.175
1500011B03Rik	48.5382	37.9349	27.2898	102.831	58.5055	78.0033	17.16	74.7026	125.91	59.4446	107.803	39.808	47.9034	69.1205	49.6329
Rab7	48.4929	60.8731	80.3407	119.19	90.7977	91.6153	44.4762	95.2379	121.37	92.6976	132.212	134.624	112.683	116.107	90.2161
Eif4e3	48.4286	44.0642	19.3272	45.7894	32.1331	33.5326	15.6999	40.0193	35.2517	34.624	43.2181	27.309	31.3178	38.2613	36.2207
Atp6v1e1	48.4257	77.666	62.7619	143.867	111.334	114.293	35.3625	118.428	158.777	100.311	155.211	122.857	123.977	136.584	104.122
Nono	48.355	64.521	55.1568	96.0711	53.6892	80.6577	44.2659	98.6992	66.5264	77.5306	101.713	92.1726	84.356	99.6902	92.3325
Rnf150	48.3208	34.1171	16.196	13.3863	5.77655	10.3787	16.8536	18.4319	5.76273	11.8826	12.4483	11.8443	8.68999	10.9731	12.793
Zfp385b	48.2884	69.1035	20.0678	27.6995	13.267	23.4835	17.5314	35.5485	18.8447	25.4394	29.7166	19.2649	23.4961	29.1726	28.2615
Rps25	48.2371	137.677	18.4329	456.706	696.152	357.211	3.95588	344.755	994.775	289.12	478.983	258.268	336.289	355.915	285.773
Ppip5k1	48.1775	25.4731	20.6777	15.2623	7.28316	11.807	17.4559	22.9006	13.4909	12.4952	15.1445	11.4567	8.80419	13.1568	10.5733
Ube2n	48.0755	56.2109	28.9842	73.2573	54.8242	56.1668	18.5375	60.6062	53.1616	52.9473	65.418	51.0458	53.8526	62.2072	50.3847
Tmem33	48.0072	46.7213	33.0651	48.4741	35.2363	37.7585	22.3285	40.2532	35.0521	35.6612	40.8965	33.6794	31.6983	36.2161	33.0556
Ubqln2	47.9762	67.069	24.5304	33.2045	12.9427	32.6294	22.3327	51.2982	19.2662	29.3879	33.1584	34.685	28.8867	37.2168	33.0327
Gstm2	47.9236	158.066	162.51	419.37	321.264	278.981	102.355	299.102	437.567	237.155	401.044	225.248	255.953	249.129	259.556
Ranbp2	47.8853	49.6084	29.0918	17.7946	11.0089	14.3613	19.1387	23.5622	11.1977	16.7196	16.9272	19.2194	16.5057	16.1101	17.4382
Ubxn11	47.8045	27.114	15.5188	17.6668	12.7482	16.8212	12.1507	26.8376	32.6629	13.6231	15.9793	13.8497	16.5647	16.7789	14.675
Amfr	47.73	74.933	64.4919	97.2166	64.0981	75.1358	53.1165	87.0167	87.3702	66.0903	89.8456	78.2679	71.4449	68.9081	63.7014
Dync1li2	47.6705	47.1333	31.3089	36.015	24.2724	28.3957	24.9676	44.7051	23.4176	29.2628	33.3966	36.0318	28.9468	36.8314	34.7173
Cdk5r2	47.6369	60.4039	21.0516	39.7218	16.2181	36.6747	34.0962	59.8402	31.9851	34.256	52.046	28.471	26.3792	35.9504	29.7297
Jund	47.6287	50.4124	29.9228	89.9465	49.9275	77.3995	26.624	123.591	77.7886	73.5467	91.9982	68.928	72.1347	80.6438	75.8011
Psmc1	47.598	69.4693	46.5336	98.9695	68.3782	81.7862	30.0324	83.2629	96.0614	66.7056	106.566	71.1651	75.1067	82.01	66.7937
Wbscr17	47.5836	35.4936	18.8015	18.1211	6.25222	13.8241	18.8039	24.2451	9.20107	16.5566	21.1862	14.9385	11.6968	16.1514	15.5555
Ppp3cb	47.5768	57.1369	29.6528	48.5015	28.699	40.023	19.5773	43.9214	32.657	35.1915	48.0462	35.3579	34.5192	40.9977	37.0827
Polr2a	47.5432	50.9058	50.7486	17.834	6.51568	12.9124	53.0331	30.6674	10.8456	17.511	16.1369	21.8626	15.4145	20.4066	21.5272
Hs3st1	47.5274	14.6368	11.0985	15.733	8.81384	11.0134	5.45168	10.7167	12.7236	11.9108	13.9043	11.62	11.5448	14.7805	11.5989
D14Abb1e	47.4972	41.5315	17.5286	15.8518	9.15162	10.8398	12.3438	16.4011	10.2573	11.6622	12.6208	11.0023	13.4029	12.755	11.9243
Ptpn13	47.4685	32.4235	18.7209	11.9614	5.50338	9.21756	16.4175	19.0662	8.40164	11.8675	12.7659	13.7148	10.1253	12.2934	13.9238
Rabac1	47.4446	98.326	117.421	281.669	262.721	205.633	84.689	266.459	516.558	171.674	266.137	194.361	231.178	239.427	195.217
Mrps33	47.3885	53.0353	31.8606	108.323	98.3324	73.9841	18.7333	74.0288	149.902	63.0613	93.832	59.2795	67.3122	70.2731	60.1967
Eif4ebp2	47.3273	30.2774	29.9112	24.9522	13.9188	22.0296	28.1405	30.1638	14.0165	23.8467	26.1423	35.4813	20.7897	24.2335	26.7018
Birc6	47.2246	32.4364	26.5991	4.85846	3.4382	4.26307	17.2689	10.1471	3.69291	5.82121	5.10253	7.63773	6.14734	7.31393	7.85385
Ndufv2	47.1922	53.6045	56.3233	117.671	108.035	83.4971	24.9907	79.4638	158.135	75.0629	111.547	69.0346	83.556	90.4114	69.0634
Hnrnpab	47.1746	61.2406	49.6758	121.33	86.3773	109.016	40.3502	113.193	93.3775	105.327	133.803	122.721	106.64	117.482	104.452
Nav1	47.1638	40.4941	17.9688	5.22208	2.32661	4.9908	17.2465	12.9453	3.19258	6.49419	5.39524	10.2968	7.49721	12.7649	12.1141
Rassf4	47.1566	35.928	17.0981	18.1305	8.79641	17.3499	16.2953	25.4467	12.1677	18.1879	20.7186	18.6476	11.982	18.8822	19.867
5730469M10Rik	47.1518	122.104	73.4455	186.332	126.461	127.385	50.3462	187.828	212.151	105.907	161.309	146.321	125.042	131.961	117.116
Hiatl1	47.1392	50.4809	25.0322	42.3023	34.1038	33.4402	18.4467	39.362	38.009	32.7575	41.685	34.5743	33.2437	36.9406	32.5849
Npm1	47.1119	62.3465	30.117	167.828	166.001	146.597	15.4534	144.226	184.007	142.564	189.947	152.403	154.887	163.052	137.161
Slc12a7	47.1095	47.6617	33.967	20.0596	8.79879	18.424	29.046	34.1172	13.1278	20.9701	26.6249	28.991	20.2483	25.8898	25.793
Yme1l1	47.076	61.8727	28.4587	58.2385	48.3369	48.7417	21.1856	44.8948	54.0948	41.6944	55.4057	43.6375	39.9837	45.8331	37.3839
Cplx2	47.0757	58.7483	26.3114	37.2124	16.5039	28.2493	28.511	42.5523	16.4756	28.1186	34.7079	29.861	24.5052	34.7763	37.8795
Cacna1d	47.0492	27.8405	22.828	7.74627	2.92286	6.54945	16.5612	14.276	6.06774	7.04588	8.6149	9.86553	8.01576	10.7681	10.0188
Hspd1	47.0398	57.8968	30.9883	78.0785	51.6182	72.9002	18.9165	80.0222	53.9843	68.8744	80.7821	83.6249	65.3387	69.4907	62.9475
Mrpl27	47.0194	28.1634	20.3954	65.7243	65.8727	47.2569	12.8334	48.0555	115.83	41.4813	76.3827	38.3577	47.3642	67.0031	50.1109
Tug1	47.016	51.3607	22.8869	22.6493	15.7212	17.9645	18.6905	24.3179	14.9301	18.2846	19.717	27.5796	19.2858	23.5493	23.11
Laptm4b	46.9685	58.1392	47.2667	77.165	48.5359	59.7012	39.2237	76.4013	67.0491	56.8205	75.2773	64.5597	52.489	52.1093	50.8635
Gm6878	46.9491	31.159	12.0609	11.821	7.25977	6.85405	9.7066	10.9042	17.3305	5.91392	9.90424	3.6219	6.23907	8.1495	6.26675
Srgap1	46.9452	37.8317	17.4005	6.6714	2.56431	5.93354	15.4709	10.8229	3.36325	6.3631	5.96232	6.62128	5.00565	8.83222	8.77743
4933413G19Rik	46.9012	51.832	25.4796	31.7625	15.0919	25.0372	17.9515	30.5201	26.9123	27.2364	34.746	16.2005	17.1199	19.0567	20.9267
Cacna2d1	46.8721	40.3192	17.4076	13.2937	7.09858	9.73597	13.1226	17.4527	8.04964	11.3063	12.3689	12.0386	13.0372	14.3945	13.0535
Rffl	46.7954	49.8674	19.6059	32.9306	19.7484	28.2926	21.5404	38.0108	27.3254	24.346	32.3466	20.4407	21.2018	23.0672	22.6149
Clasp2	46.7707	35.4857	23.1749	19.205	9.17695	13.761	20.0968	27.6844	14.0325	14.3039	18.0813	14.7192	15.2905	18.2354	15.9634
Gk5	46.7225	47.0315	43.9497	36.5315	15.105	25.6505	26.0353	31.1426	15.3978	24.2312	32.1146	22.5276	15.9873	21.3811	23.6297
Rpn1	46.7187	45.2541	48.5828	71.3035	54.9361	60.6275	32.5352	74.4938	73.8125	56.7222	80.2952	67.8918	59.1013	64.0174	59.2828
Pum2	46.6726	52.7706	34.6235	37.9909	11.6046	33.2781	23.2944	36.6904	26.62	31.2786	35.5803	38.8029	33.1354	34.2079	32.4189
Rpl5	46.6598	124.805	9.94014	558.18	862.632	438.999	8.15271	353.539	1108.44	424.828	537.169	388.079	480.948	519.374	427.987
Psmb3	46.6455	79.8802	38.1613	183.453	166.575	145.743	20.2381	156.276	291.294	129.503	240.214	118.39	147.424	170.792	116.445
Lrriq1	46.5721	35.6913	12.0481	11.9134	5.24609	9.4513	11.7849	13.9666	6.72357	9.93207	11.2126	8.57567	8.6985	9.89496	10.808
Fam36a	46.5584	35.5044	19.3766	65.1445	57.3924	49.3745	18.8264	62.3228	111.011	40.6799	78.9433	53.4862	55.5827	74.4421	49.7737
B230219D22Rik	46.5466	52.3219	28.2163	60.3764	51.8775	51.1655	22.9629	48.5275	49.2066	47.6979	59.5757	43.402	43.2272	48.2737	40.3162
Scp2	46.5227	67.3471	50.9362	126.389	98.7092	102.699	33.0624	100.093	135.669	85.2701	113.99	90.7489	84.3074	94.5446	82.8911
Spag9	46.4899	42.9397	23.5595	25.4448	8.37908	19.4981	19.8717	30.2255	20.4908	18.8795	23.1108	25.5446	23.8301	25.604	24.8536
Sel1l	46.4635	52.2707	44.6345	31.401	20.93	31.4843	29.2753	37.5766	20.7158	31.103	31.29	48.6157	38.7915	35.1553	36.8973
2010015L04Rik	46.4626	16.7457	10.3386	4.0263	1.85193	3.96243	7.921	6.38283	4.44777	2.12489	2.56832	4.29328	4.23972	5.91692	5.10464
Strn4	46.4089	39.6479	20.9471	33.2123	20.1548	27.8766	16.3537	38.5772	26.9834	25.0519	37.7636	30.5574	29.9164	35.9418	31.7932
Eif1b	46.3921	46.7512	37.622	89.1378	67.3908	72.4017	22.7163	81.5411	101.966	60.0134	95.401	55.513	73.2964	76.635	48.453
Rtn4rl1	46.3806	55.8291	24.2797	26.6418	13.8662	24.2882	24.5702	38.4689	19.5477	23.9852	34.8024	21.3233	18.1078	20.2123	20.1078
Wdfy2	46.335	31.4338	22.1318	11.2516	6.19041	9.95724	15.4803	11.1216	5.15152	9.59234	11.083	13.5575	10.0664	10.6895	12.4981
Zranb2	46.3328	58.7404	16.3947	51.9357	38.9284	41.3148	16.0319	51.8139	56.0101	39.025	51.1884	38.2188	39.0277	48.113	40.0551
Gm5567	46.2981	33.7847	17.8331	5.56359	2.3768	7.00686	15.2729	9.69705	2.30978	7.42278	6.69526	8.02977	5.34684	9.18499	8.68593
Nrd1	46.2777	41.2164	41.5046	37.7949	21.4337	28.7792	24.9964	39.6594	26.614	28.2623	32.3027	40.1507	29.771	34.2016	32.9103
Rtn4	46.2306	60.666	41.7224	74.923	50.5525	62.7809	36.3875	71.4978	58.742	59.2212	68.2275	74.1243	64.7846	66.1684	59.8356
Fam63b	46.2282	34.7411	19.7759	20.3526	13.2204	17.3184	15.2352	21.9459	13.1903	17.7294	19.2134	20.4616	17.6158	18.0171	17.7665
Cct6a	46.2109	69.5017	45.2304	92.3313	89.2483	80.1556	27.4676	73.8914	97.5641	70.651	94.1329	68.7839	72.9775	82.4414	62.996
Mobkl2b	46.1918	47.5401	19.8982	13.1529	5.9367	9.76136	18.3644	19.8784	9.28223	12.4814	13.1257	10.2479	8.70291	8.69872	11.2515
Higd2a	46.1834	90.7323	58.3222	165.446	143.153	148.399	43.7397	139.104	229.452	117.392	181.098	100.122	116.44	141.621	103.191
Olfr1364	46.1369	30.813	9.38551	15.7473	14.6009	17.4032	7.4843	13.0747	16.9584	10.2235	13.8448	6.5796	12.751	9.87563	13.6475
Kcnb1	46.1107	44.0158	18.3778	7.1149	2.21278	6.76969	18.7736	11.1635	4.07923	6.03495	7.89129	6.96189	5.03251	7.19315	8.12688
Dnm1l	46.1075	59.7322	34.7091	40.7058	19.2473	35.8669	23.1493	49.0237	26.146	36.1574	39.6486	37.6758	31.5837	34.045	36.9271
Ptdss2	46.0512	58.8785	39.9048	54.907	35.7194	39.8963	32.6185	55.3241	57.0352	41.8515	59.0412	35.7479	35.6217	42.0659	37.2284
Rab18	46.0462	56.6296	45.8324	101.435	91.5456	76.6384	31.4643	83.0391	98.8508	78.5848	90.68	80.8189	76.806	85.9748	73.8973
Tspan31	46.0429	67.618	41.7373	87.5267	72.6541	64.4498	29.1743	81.2922	107.256	56.6899	94.5041	61.2314	61.4886	68.7428	57.2882
Crym	46.0358	51.2321	45.1317	82.973	52.585	44.8763	19.2439	53.6476	76.3659	36.9936	71.1006	93.5637	53.5587	68.6548	43.4676
Slc38a2	45.9744	37.6775	189.583	99.6237	62.0093	69.646	72.2187	68.9494	69.1856	77.786	89.3357	146.52	98.3558	107.687	85.2959
Slc25a39	45.9363	59.1224	36.1879	82.9011	70.9279	72.6066	34.3871	87.5086	83.2342	63.5371	85.6004	80.4183	72.4785	80.1477	76.1347
Ppp1r16a	45.9141	43.7032	21.6119	30.1706	17.9624	25.5197	20.349	40.8429	28.0146	24.536	35.7654	29.8319	26.2006	32.7709	31.4025
Snca	45.897	71.9992	43.1173	141.838	115.264	109.598	33.4087	118.446	150.136	86.9892	132.832	65.7585	83.2604	127.06	100.706
Pde4d	45.8961	8.33478	5.37007	4.12376	2.99393	3.69941	3.83456	4.31583	2.23878	4.41559	3.83725	4.05081	4.81469	4.44383	4.60887
Dctn2	45.8429	69.4561	42.0299	88.913	63.4009	72.4612	28.4337	84.5642	101.799	62.5718	107.932	72.4486	74.8729	93.9517	74.9465
Hdgf	45.8097	56.0416	39.4623	87.943	67.4497	76.0031	37.0775	91.2619	69.8076	72.5674	98.7107	94.4164	81.1468	93.1907	84.5367
Arl6ip5	45.7737	54.2793	62.8304	106.362	93.0552	87.7915	34.7929	92.5893	129.106	72.7841	109.337	72.7655	78.7233	89.3901	69.2202
Cd164	45.6856	112.943	143.871	210.643	153.74	171.353	84.1976	180.824	160.067	143.047	180.476	252.312	186.962	169.717	162.96
Setd7	45.6739	35.6947	26.0192	22.9965	12.6176	18.851	24.2064	30.1612	13.5904	21.3509	22.5145	34.2259	20.7801	28.3323	27.6849
Cacybp	45.6589	52.4569	31.1947	105.836	97.8882	93.2354	21.8932	79.0249	116.418	74.5322	110.888	53.0103	62.2354	67.0858	46.3586
Eef1g	45.6535	72.9147	71.1976	216.012	299.729	197.054	37.7604	178.084	312.153	192.207	255.71	193.241	211.784	213.575	188.827
Herpud1	45.6287	81.6592	70.8185	128.776	128.984	128.959	39.7779	105.85	112.96	122.707	107.297	135.432	142.201	138.584	120.047
Bcl2l2	45.6273	46.6079	26.9163	40.5219	28.4026	35.3069	23.8903	49.8698	31.6382	33.432	39.2682	39.0229	30.4106	37.7337	37.7541
Fbxl16	45.6247	27.4123	11.0165	13.7008	6.54774	11.3515	11.5415	23.1367	12.7878	11.6214	15.27	11.5356	13.9369	17.2755	14.2835
Fam135a	45.6133	31.3946	13.2934	12.7228	7.55814	9.66033	10.7909	16.7419	9.99693	9.72749	12.0195	13.399	11.6878	16.4839	16.1239
Ift80	45.6119	58.2744	23.3556	31.6605	16.4277	26.9739	19.7631	34.7935	18.087	26.3219	32.9323	26.0643	23.968	29.5001	32.8757
1810027O10Rik	45.5819	23.6036	19.4779	142.909	183.973	97.9758	14.7904	83.6612	340.378	81.4945	162.767	80.1659	105.129	114.869	85.1976
Ilf2	45.5758	43.2768	29.3183	61.5733	44.7476	48.989	19.4147	54.0739	65.7198	44.958	64.7125	37.7128	42.3102	48.761	38.941
Dnajb13	45.5249	61.6489	31.8825	49.8508	26.0118	38.9906	20.8967	57.2728	41.5018	36.6354	45.4146	31.957	38.9106	39.5219	41.1004
Scamp4	45.4868	41.3048	29.5742	45.9699	27.9567	33.152	23.8163	49.0529	36.3759	36.845	47.4796	39.2458	36.439	39.5715	38.3125
Ap3d1	45.4817	49.183	31.4828	30.9432	15.1219	24.3585	25.7346	39.5386	20.1545	26.7633	35.2168	34.7395	25.3572	29.8	28.091
Ybx1	45.4659	93.0639	51.8374	158.271	139.563	121.38	36.3531	142.362	172.158	118.252	176.111	147.816	132.645	154.257	118.006
Ap1g1	45.4234	40.9407	29.9281	24.3906	12.512	21.8888	19.442	22.328	12.7214	20.9522	27.1795	24.8316	19.1614	22.095	20.0409
Setd8	45.4198	48.4716	26.905	63.4645	43.881	52.8511	25.8865	65.3724	46.0889	51.6861	65.5466	49.7834	43.8471	56.8838	49.9721
Emx2	45.4184	48.1878	16.2689	20.2268	8.84473	16.5043	11.399	20.0634	13.3333	19.2982	21.0111	26.092	18.95	28.8719	26.6074
Slc22a23	45.409	50.1406	26.8037	27.0277	9.76872	18.6834	24.7687	33.9362	14.7221	20.3692	26.2173	26.1172	17.1462	21.8043	25.3424
Dnajc15	45.3963	49.0622	20.2267	58.7488	70.1244	51.9874	14.7871	40.8012	133.435	37.3934	58.0427	31.9575	43.9553	43.8527	38.0401
Gas2l1	45.3793	55.1111	18.5943	27.8649	15.1276	26.8103	18.6886	47.4605	24.4987	27.9099	32.7315	29.3591	22.0367	30.5336	30.0753
Atf6b	45.3529	53.2888	24.4559	46.4708	30.6365	38.2342	23.5813	59.2461	45.1191	35.5606	55.9319	39.8685	38.9517	44.75	38.8002
Odz2	45.3457	46.6265	32.8219	8.80472	2.85304	8.49989	29.5595	18.2923	6.26527	10.2459	10.5714	8.72717	6.91068	11.8631	14.4385
Golga7b	45.3105	41.2479	14.906	22.7918	15.6086	20.5665	12.9794	28.2136	18.3714	18.8132	29.2055	24.7306	25.1138	29.4002	25.5049
Ugdh	45.3103	109.933	99.721	194.157	92.113	129.298	59.7634	157.923	161.668	120.31	170.263	166.857	125.243	123.51	115.327
Sars	45.2905	54.0641	43.3314	65.0738	47.8444	55.7899	31.3951	66.1747	67.5048	52.2585	75.3856	58.0424	60.5317	63.7775	57.0928
Dync1i2	45.2738	60.249	42.4951	68.9628	29.639	59.7616	29.1034	72.8229	52.5198	56.7093	67.0999	62.341	57.9406	71.6177	61.6522
Cstf3	45.2556	37.8547	24.211	29.0092	17.6625	24.8472	14.3536	30.5102	23.0977	16.6113	26.133	19.6507	19.836	26.5063	23.1945
Phc2	45.2537	38.6112	25.6908	38.7125	28.4916	35.3696	20.7502	44.2117	37.515	33.5298	43.1297	40.2237	37.2603	41.8988	35.3679
Tmem85	45.2499	59.835	42.2288	128.338	108.227	87.5427	27.1903	97.5695	164.462	78.5455	113.207	64.4307	76.4739	84.0496	69.1449
Ndel1	45.2477	54.762	24.1898	51.0222	38.1583	44.4234	21.3715	51.0922	44.4373	38.0424	54.6153	36.6706	35.8711	42.8544	35.7961
Smg5	45.1158	37.4372	19.9526	33.2447	20.1848	27.5942	16.4484	37.5842	26.4922	26.5963	36.7534	26.9681	23.8399	27.8671	25.4087
Psmd11	45.0873	45.78	36.0133	39.1813	25.8586	33.6408	23.3319	36.2165	35.8656	31.3502	44.5094	37.3199	32.9714	36.2918	29.9022
Ncam2	45.0146	52.4464	26.9808	19.435	9.31469	19.7873	19.6541	20.4032	7.64193	16.665	18.0979	12.8079	13.4445	16.7056	19.1351
Prpf4b	44.9948	41.0627	22.8003	21.3748	13.0286	18.7104	16.0998	25.749	17.6671	18.8331	22.3689	21.3847	19.6205	21.9566	18.4992
Aftph	44.988	51.5862	33.1082	35.6255	21.7053	29.7719	19.3441	37.2148	27.5092	28.2983	38.3451	34.8108	30.9685	28.9883	29.9991
B830017H08Rik	44.9875	24.3297	8.87057	22.701	16.0488	17.1236	7.26064	27.164	21.9984	24.7482	40.9192	18.0047	17.5065	18.5199	13.2849
Rer1	44.8999	54.8052	63.5555	119.626	105.883	94.6725	35.3264	91.0746	148.554	80.8815	114.163	90.6109	92.6773	105.243	82.2988
Nxf1	44.8864	40.5218	29.1977	31.6198	18.8824	26.3965	20.1592	45.084	38.7628	27.6102	36.199	29.9083	29.1831	33.684	25.0877
Suclg1	44.8628	49.0741	41.6264	94.996	83.7183	80.4032	26.4939	79.1876	135.035	72.1827	102.008	64.6621	66.3092	77.3812	65.0495
Tbca	44.8617	71.9812	36.7772	187.762	212.411	136.819	24.2499	136.073	392.326	123.795	216.971	112.329	139.903	164.532	115.862
Atp6v1d	44.7822	52.5391	44.3085	95.4071	61.4791	72.0654	29.5194	76.9487	73.4254	56.92	96.5197	84.8557	83.9985	79.682	66.7184
2700089E24Rik	44.7635	57.3976	24.0238	65.2531	58.8359	58.364	21.6681	55.2028	60.7961	47.4039	59.0175	48.321	46.4276	50.9704	40.8093
Wdr35	44.7624	48.0868	22.4681	21.3576	8.35071	19.4667	16.2458	27.8291	12.5325	18.8026	23.6134	18.831	17.1796	19.6338	20.2571
Chtf8	44.7145	52.1289	23.7402	55.8874	33.9371	48.1056	20.4055	55.7843	40.1099	42.199	52.1512	46.1767	45.2074	50.4306	44.4931
Ptpra	44.7004	40.9171	39.2647	51.1566	32.914	40.7536	27.2412	49.0378	43.1528	30.3518	46.8849	39.3879	36.3348	40.3552	35.8713
Fkbp8	44.641	59.2322	48.8746	106.639	87.5404	85.8336	36.8638	106.066	150.189	71.4302	113.286	88.3668	103.049	110.247	88.3161
Kcnma1	44.5362	41.4577	34.0579	8.26008	2.6001	8.28116	22.5676	10.9857	4.08805	9.24554	8.00552	9.9544	7.97114	8.99461	10.653
Ndufb11	44.5017	76.0368	75.1624	198.083	212.851	166.719	37.6157	166.886	331.764	137.305	235.671	140.851	160.751	170.26	137.144
Uqcrc1	44.4974	69.4476	72.3019	125.591	96.2349	99.2576	38.6051	114.997	150.584	86.7446	135.38	105.638	110.732	119.19	91.9918
Tgoln1	44.4932	76.8703	40.5535	67.5338	38.3333	54.054	40.1797	73.2535	39.5107	57.0858	62.5314	54.7641	48.5345	49.2635	50.4616
Smarca4	44.4462	48.807	32.1267	22.9156	10.0579	20.9954	24.1087	30.4111	13.1503	20.5898	21.769	30.2065	21.3369	26.0745	26.4269
Fam107b	44.4453	38.3545	19.1973	45.7875	28.6819	42.6629	17.4932	46.2504	30.2429	42.1533	48.2109	36.4862	37.2185	36.0103	32.3321
Siah2	44.4195	54.7265	14.1507	40.0884	22.2132	32.713	24.565	47.3266	28.2874	28.6947	39.2404	25.5843	24.5449	31.1948	29.2528
Aebp2	44.4163	53.4275	40.5245	27.8003	16.601	28.5624	29.1606	33.9214	17.303	24.2741	29.9278	29.5852	21.73	32.0979	26.2815
Tpi1	44.4057	71.6153	56.8499	145.121	112.424	119.133	41.0869	145.631	156.967	102.823	146.533	135.03	133.125	139.831	106.88
Pfdn2	44.361	42.3643	38.8113	55.5776	50.439	52.9538	24.193	61.1246	84.179	44.2976	57.0376	44.0976	52.8588	52.6792	41.1513
Elmo2	44.3479	31.4178	14.0355	18.6756	11.3611	17.2234	13.7265	25.4548	16.2285	14.289	17.9483	17.9891	19.1159	20.5068	19.1898
Clip4	44.3457	32.5488	9.46539	10.3273	5.7605	10.2421	10.0802	16.8196	9.5192	9.2941	10.1205	10.5414	10.8795	9.62097	13.1275
Scrib	44.3407	30.9722	20.0614	17.6151	9.7323	15.0964	17.2685	27.3156	17.201	14.2151	19.0574	18.9775	14.7295	21.6952	17.2116
Purb	44.3391	32.5318	16.5187	14.8552	7.3098	11.6088	17.2344	18.2879	8.29432	13.0467	13.4832	16.2193	10.2071	12.3056	12.6666
Timm17a	44.3123	45.8484	39.409	64.9644	59.4049	56.7354	24.6555	60.7701	92.3914	46.0309	72.3573	50.2755	50.1215	64.3433	58.2919
Ube2o	44.2942	42.0016	23.0438	17.7034	5.94454	15.121	19.7541	28.4717	13.2231	15.7481	20.2661	18.1605	13.9314	19.2985	19.1722
Arid1a	44.1855	43.4279	31.9946	13.4201	5.48139	11.5202	35.3408	25.8829	9.2313	12.7345	13.3057	18.9849	13.4282	18.8059	18.9767
Tra2b	44.1331	54.2251	40.0647	82.8767	72.7577	68.6617	25.1589	68.0872	84.7678	61.6414	78.3084	60.992	66.5971	70.1394	56.6683
Mmgt1	44.0773	48.749	22.3903	31.3561	21.9001	29.623	16.4753	32.6553	19.0693	24.9866	29.3315	26.8045	25.0982	28.5436	26.992
Iqgap1	44.0393	59.9319	44.9515	32.7414	16.7502	29.9246	32.7481	46.1671	21.8407	29.71	31.9033	36.9602	28.8369	33.3547	31.6409
Dennd5a	44.0327	41.8577	28.5036	29.0844	16.9334	26.7713	22.9186	37.5322	18.8763	24.7067	30.5098	30.4117	27.4803	31.1609	30.5469
Pja2	44.0074	45.269	34.0115	37.8119	21.5312	32.0196	22.6028	41.132	21.7685	29.826	34.3328	37.8835	33.3989	35.4598	34.9549
Eif3h	44.005	66.8295	75.6821	167.657	209.848	146.942	40.8931	132.011	269.899	119.804	193.498	124.97	151.462	174.315	130.316
Nadk	43.8906	37.705	31.6793	49.8133	41.9083	41.931	20.9917	46.8193	50.6809	37.6821	49.2026	41.9312	37.2204	44.1896	37.2585
Ppdpf	43.8792	75.8824	29.5694	119.88	99.7309	96.8652	31.8293	119.528	165.922	78.4951	126.891	79.2687	95.5892	126.061	98.8652
Psmb5	43.8254	66.0279	76.7765	186.011	167.928	147.505	49.112	136.96	290.562	116.995	202.195	106.442	143.682	157.669	119.677
Arih1	43.7462	34.8497	25.9814	26.9579	17.6031	22.6591	18.6519	25.072	17.8559	20.9321	24.7886	21.383	21.3221	21.3093	21.5445
Rragc	43.745	40.7479	18.8587	48.4504	35.3349	39.6214	16.2118	43.9101	40.7233	35.9708	48.7742	44.4484	37.9264	38.656	31.7037
1810041L15Rik	43.7324	23.8883	16.7646	16.0771	8.31936	13.9403	12.8894	21.1122	8.64748	14.4095	16.5792	15.2484	10.9808	16.7264	16.8971
2900010J23Rik	43.7106	52.9751	61.1347	169.292	192.257	149.506	29.9454	133.016	279.53	106.986	193.189	122.732	136.936	144.447	119.564
Zdhhc1	43.7086	24.9606	15.9205	17.0141	10.8932	14.3253	13.4436	26.4408	22.283	13.3943	17.6955	20.3305	18.7515	21.3928	18.7424
Nckap1	43.7006	53.2392	49.74	40.6226	23.1067	33.7358	28.4475	42.4886	31.3842	41.5538	48.9383	58.6855	45.6009	50.603	46.0041
2900064A13Rik	43.6956	68.8952	51.6398	128.008	111.353	103.51	35.3036	101.988	162.494	79.2294	112.24	71.9436	81.1134	96.9417	72.9806
Ppp4r2	43.6451	38.7972	21.2746	37.8216	30.4741	29.9313	19.8471	34.2792	33.5906	28.8052	35.8846	33.2299	29.572	32.8237	28.6385
Xrcc6	43.6304	44.5471	12.4158	18.2349	11.5874	15.3693	10.202	26.8372	19.6718	14.4705	19.9792	21.6266	19.3828	24.214	23.0504
Ergic3	43.6222	58.1951	69.9693	101.586	95.5234	88.8927	46.2372	94.9069	151.211	77.6892	117.759	85.4051	100.697	106.237	84.555
Cox7b	43.6193	59.5716	130.26	291.586	202.111	132.861	50.682	130.972	329.991	156.805	230.602	101.213	114.992	131.577	94.4735
Lrrc8d	43.6086	49.5687	28.6792	26.846	14.9041	26.3441	25.1898	40.477	20.6026	26.0914	30.4978	37.2371	23.3713	33.7734	37.5064
Mll1	43.5656	29.2645	18.4646	3.92459	2.26873	3.20801	16.9443	12.5531	4.4934	4.58564	4.09049	5.85422	5.27208	6.91604	7.19892
Nsf	43.5217	47.4447	29.5395	32.6365	14.1863	27.2279	20.2977	40.6146	21.0052	27.8915	33.8461	24.4458	24.9615	25.7041	25.4776
Tnpo1	43.4808	38.7914	32.4042	23.3246	12.8887	18.2202	22.9165	20.3842	10.9113	20.3436	21.0469	23.1912	17.9448	16.8229	20.1005
Tcea1	43.4807	52.8326	30.4172	102.282	97.2465	83.7986	21.4892	70.0536	118.325	70.4906	96.7225	66.6023	76.9599	85.8395	66.9856
Nrp2	43.477	27.7032	19.9318	12.748	7.32738	13.7323	17.3532	16.666	8.34608	17.4286	20.1433	22.5284	20.9987	27.1394	29.3306
P4hb	43.4427	90.9577	162.7	242.186	312.677	258.649	81.8595	186.784	388.219	211.883	259.679	276.243	272.902	265.264	241.339
Celf1	43.4273	34.2747	30.3184	31.5986	18.1877	26.944	21.1704	30.1042	18.7923	28.1919	33.3814	32.2788	28.166	28.4588	27.2604
Arl1	43.3937	39.8858	68.0875	143.185	157.007	105.542	36.7926	87.9812	217.054	98.0605	135.209	102.941	106.305	112.988	85.597
Acp2	43.3905	43.7031	25.5035	26.1562	14.3961	22.3034	18.1679	32.5621	18.1037	21.5161	27.2512	22.5032	22.5802	26.4582	24.6457
Rpn2	43.2778	62.2192	80.8504	85.4685	60.5797	75.8056	50.9182	86.8342	77.009	70.4037	96.659	89.2204	79.7754	82.1249	77.1184
Ptov1	43.251	54.7758	48.7423	71.3698	48.3133	58.6659	33.3286	71.1189	62.9209	52.7846	83.909	69.4511	69.292	86.0981	68.5418
Nedd4	43.2323	61.5277	110.69	97.2718	67.8433	77.1408	69.5603	99.5714	61.4872	86.8872	92.679	136.819	101.223	108.897	110.239
H47	43.2121	59.9826	67.5133	131.227	126.969	97.6285	35.3938	116.228	163.521	90.6657	139.273	99.1831	105.976	119.974	95.356
Rnf145	43.1999	46.0395	43.9269	47.9375	25.6039	36.8971	32.1771	54.4337	46.7398	36.873	43.8711	43.0331	37.5508	41.1126	38.7548
Hnrnpr	43.1836	52.6696	30.5017	49.7473	27.1223	37.1566	22.8879	54.1836	38.1016	38.3644	47.9369	36.4079	36.1434	38.3247	37.6492
Mtus1	43.1816	47.8146	25.8768	34.4439	18.0579	30.1936	23.6324	52.8321	23.2732	28.7847	35.9361	27.5181	25.8012	22.7765	25.614
Olfr1193	43.1222	13.8747	7.61558	12.3476	10.0551	8.13172	2.76828	4.96097	8.19999	10.7474	9.70506	5.37492	5.83096	5.71542	8.86502
Olfr1297	43.1012	16.0298	6.87801	23.7075	16.4169	17.9652	10.8562	20.6489	28.1844	12.8395	26.4331	5.81429	6.7177	12.5262	6.52826
Fbxo10	43.0851	42.368	31.4541	28.9725	12.2745	21.8122	23.9181	34.8351	17.8079	22.2453	29.543	24.863	23.3516	23.7187	22.4313
Hyou1	43.0521	42.7339	45.5744	28.2909	18.8733	25.9551	32.5846	33.2109	25.4822	25.8538	30.917	28.6642	24.6544	28.8303	23.429
Bcl11a	43.0248	39.7713	12.9511	16.055	8.8018	12.9786	13.2299	21.2757	11.0774	13.657	15.0787	14.6943	13.8669	16.5046	16.4395
Rnpepl1	42.9966	41.7549	27.8464	28.969	16.6362	26.3435	25.9427	40.0804	24.7627	24.9925	35.8912	35.0429	25.2495	32.6927	32.1316
Stip1	42.9696	66.7544	42.2733	70.7526	49.104	69.4745	28.7625	72.4128	68.4419	62.6505	79.0723	53.211	53.5441	54.3191	46.0511
Leprotl1	42.9633	36.0799	36.4861	45.1249	31.868	33.4818	23.4356	42.7752	30.7904	31.7145	40.9305	32.2778	31.7962	38.5585	35.6904
Braf	42.916	43.4508	20.4207	10.452	5.32284	8.74423	17.1003	14.756	6.0331	9.56799	7.37487	12.7538	5.96699	11.5521	11.4218
Fam118a	42.8763	28.0626	8.27012	17.3555	13.082	14.7129	8.63908	19.1026	22.3294	12.9248	19.9129	13.2029	14.0437	16.6526	14.0714
Olfr1372-ps1	42.874	17.391	13.0843	13.6517	7.74799	6.23525	12.3739	30.0992	24.2385	5.69311	11.05	6.4385	7.44641	9.32018	10.1406
4833439L19Rik	42.8636	65.6859	31.7898	73.6065	49.1427	67.5879	26.5925	76.0275	51.6674	62.9411	76.7075	73.9228	61.0152	66.0838	59.2715
Nfatc3	42.8254	47.6599	23.2752	20.1332	10.549	17.2383	17.1416	25.7415	11.4888	19.416	21.1208	23.2824	16.5087	21.7257	22.4114
Pacrg	42.8052	52.0379	17.0666	43.4153	27.7102	35.428	17.6218	45.4682	40.9735	29.9069	46.928	24.5944	30.6616	36.018	31.1849
Tmsb10	42.7808	58.2122	42.883	222.185	263.449	182.711	21.9381	208.155	315.629	168.26	315.415	213.305	231.987	355.206	241.285
Nbr1	42.7668	53.0559	40.6651	44.2055	21.9906	36.2054	25.9534	48.7581	27.4684	35.5286	47.9516	46.6788	37.7721	43.6254	44.119
Igfbp5	42.7369	61.8524	96.4139	100.856	46.342	77.5393	106.902	123.82	91.7348	80.8384	103.143	117.807	84.5694	110.973	90.753
Snx3	42.7264	55.7021	41.2898	117.753	98.2595	106.575	42.5113	117.201	141.639	92.0733	129.132	96.9106	104.627	103.54	86.1627
Fxr1	42.7194	51.8697	37.3758	48.1681	32.2318	42.7671	22.9547	45.7988	32.7756	41.6274	49.961	39.1826	38.6898	40.6203	34.5962
Dynll1	42.6868	52.1128	52.7241	120.797	119.9	113.063	27.6117	92.4166	127.521	94.1378	128.107	79.2524	90.3064	110.639	73.9864
Copb1	42.6627	49.4322	45.2676	56.9226	38.2844	47.831	22.949	52.318	51.0589	46.6129	55.9288	51.6643	51.4966	53.5075	53.6716
Pink1	42.6537	73.8317	57.3126	101.664	76.121	76.5541	40.0151	107.352	110.73	70.2337	108.524	109.926	103.419	123.059	96.9919
Git1	42.6515	39.6701	17.4826	22.4745	11.5317	18.2722	17.4279	30.7685	17.1644	18.6774	25.1775	24.003	20.0334	24.4073	23.3058
Stx12	42.6503	61.6723	31.9406	81.6	50.5228	57.9802	26.4753	72.3384	64.2538	53.9727	76.9337	53.5425	53.3751	57.2897	46.3947
R3hdm1	42.5855	32.8192	21.3753	14.3287	7.7251	14.2293	16.7863	22.5253	10.151	13.6802	14.4727	18.5658	13.535	18.094	17.0203
Bcl2l1	42.5712	48.841	33.2705	48.0695	32.6499	41.4603	28.7164	51.7786	36.3445	36.9741	55.3976	47.9407	43.0372	46.2794	45.1917
Dnajc5	42.5061	38.8461	37.135	37.3123	21.8149	32.9346	26.4985	39.1649	20.9744	30.3247	36.4113	41.5206	29.3283	36.1933	33.9537
Gm10094	42.4698	74.3422	42.7502	99.1583	94.8782	84.8746	27.9399	94.1019	138.873	77.7015	118.107	82.0788	78.9035	104.944	74.8143
Arl8b	42.434	46.8864	35.9324	61.044	46.2294	50.5075	26.2758	54.117	51.6221	50.6813	61.5187	59.0405	54.2789	53.4256	49.1739
Gpr137	42.4181	41.1485	26.0826	35.8498	25.8226	31.4284	23.8088	49.2574	44.7261	31.1987	41.0973	31.844	33.8801	43.0412	34.7179
Trim35	42.4177	49.1673	24.6555	42.0537	26.5475	35.6058	23.6429	46.5696	26.6516	32.6848	42.1142	33.9689	31.7461	42.1453	36.0401
Gm11149	42.3606	10.8567	29.4163	0.382452	0.0543654	0.330023	21.8697	0.215789	0.086426	0.220803	0	0.244704	0.122042	0.311396	0.221258
Gpr162	42.3154	30.8017	18.4852	25.3035	14.8989	23.2631	14.6366	28.8749	18.4162	16.8602	28.2291	17.4324	16.8325	24.7693	22.1677
Rangap1	42.2472	31.2532	23.1476	28.4753	15.5053	25.2157	16.6473	35.2897	19.1075	24.7938	37.2203	30.6021	27.0311	33.7035	30.9212
Ahcyl2	42.2463	42.6059	24.4998	29.8807	16.5486	24.4219	20.2224	36.4324	19.8949	24.341	30.7134	28.6702	24.0021	26.1183	24.5824
Ythdc1	42.1834	31.7434	18.3462	30.1718	15.8713	24.7631	16.1625	35.0687	19.0581	21.3973	26.9009	26.1963	25.3571	27.6299	26.7261
Psma7	42.1716	61.0705	83.0675	225.029	236.644	161.831	42.7921	148.436	400.306	139.636	223.464	127.828	155.292	175.519	127.463
Ndufa9	42.1659	49.4699	57.7318	81.8652	59.658	69.4403	30.0818	65.5765	95.6448	50.8553	72.6777	63.1106	57.5263	68.1582	51.1451
Rabl2	42.1512	34.8691	23.3515	32.7467	21.3633	24.9122	16.2262	37.1899	43.1326	19.4006	30.5282	28.5268	32.4356	43.6787	30.9532
Abhd2	42.15	58.5299	66.3603	20.5962	10.7389	17.3451	47.1836	21.2542	8.66233	18.0234	21.2992	26.1913	17.2189	21.8283	20.0035
Dusp8	42.1485	52.5442	19.3042	20.0771	8.63861	18.0807	19.5227	34.7904	10.5817	19.9302	25.7605	23.6286	17.5616	23.4779	27.0895
Kras	42.1438	40.8994	31.3394	34.3443	21.0518	31.4346	20.0999	35.4041	21.9399	27.5386	29.9641	32.2499	30.0387	34.3888	32.5506
Tra2a	42.1414	45.2549	29.8729	62.2614	53.4695	53.9865	18.7216	57.0946	58.2673	48.7262	59.0459	37.9618	43.6627	55.1093	41.2996
Rapgef2	42.1081	34.8227	18.2451	7.00451	3.43748	6.5211	16.4449	12.9606	4.36464	6.90233	7.563	11.6812	7.46868	10.6013	11.2406
Pck2	42.0788	40.2944	16.4658	28.078	18.259	24.2554	15.754	29.444	29.8239	19.2628	29.3755	15.5191	18.2089	24.6218	26.6832
Ube2e1	42.0444	74.0321	28.1896	103.489	92.9557	77.1326	28.5611	83.7329	141.083	67.6756	95.2245	55.8005	63.6883	72.5055	65.4828
Sec22b	42.0327	33.6612	32.4323	47.4584	45.7311	39.1474	19.915	36.4641	42.7744	33.8168	42.3142	40.1196	41.2521	37.5732	35.9955
Etnk1	41.9818	42.0933	37.8825	41.3957	30.5219	40.4228	27.2986	42.833	30.9424	39.7953	38.1863	39.8639	39.9448	34.7534	38.0577
Lamp2	41.9627	79.7151	155.47	172.101	146.507	144.599	82.2167	129.894	192.281	136.28	160.447	207.099	150.726	148.333	135.521
Clcn4-2	41.9435	46.9021	22.584	35.2162	23.9696	27.6539	20.7815	36.2601	29.921	26.6117	31.9817	32.2177	30.7552	33.368	29.2135
Sin3b	41.9044	46.6609	44.9916	67.8687	56.9694	56.7917	28.812	57.2157	94.2819	48.5302	65.9968	58.1408	58.6662	68.0002	58.705
BC005624	41.902	33.8115	25.0557	48.8381	38.1184	40.7979	21.8362	51.6607	55.425	36.602	55.5686	40.041	40.0738	44.7324	38.7663
Adi1	41.894	57.7636	108.246	193.313	112.795	149.639	48.536	127.231	153.814	119.501	182.493	62.8356	53.3909	56.048	50.6308
Ttyh3	41.8781	29.9573	20.5254	18.2568	10.6249	18.7349	19.8664	27.1539	13.8806	16.9771	22.6914	23.8411	18.8545	28.3741	22.5361
Hspa9	41.8617	50.6933	60.9788	82.4115	51.343	67.9731	33.6142	79.2921	65.7288	63.8996	82.0819	87.713	66.2678	64.8999	63.2043
Pdpk1	41.8581	30.4048	21.3231	15.0257	9.74277	11.8939	14.5515	16.6334	7.6151	13.6136	13.9591	15.9455	11.4325	14.0138	14.7956
Pigp	41.8525	67.993	25.2096	102.762	95.2754	77.733	19.7721	81.1553	162.204	63.7091	92.7271	76.397	83.9138	104.145	83.1542
Ywhah	41.8518	73.2927	55.4104	110.032	83.8737	97.5231	34.3898	114.844	105.114	94.7904	134.111	89.5725	98.3917	123.62	86.2661
Ndufc1	41.8475	55.0459	41.063	134.363	144.189	99.3313	22.1354	111.012	245.337	91.3014	161.4	96.3519	102.428	127.362	97.1343
Snx12	41.8207	27.4246	24.4011	30.9836	23.4463	23.05	16.958	32.7604	25.8013	22.3437	29.7102	27.1404	23.107	29.0275	26.9074
Med13l	41.8149	35.0258	18.7214	7.35925	3.28663	5.93835	17.4764	10.967	3.9588	6.58282	6.05989	10.6195	6.44344	9.48671	10.4295
M6pr	41.7948	68.592	71.3237	108.065	92.8434	91.842	44.3262	93.9122	127.215	84.0117	116.243	90.877	82.6739	80.9036	68.6661
Ubxn6	41.7899	45.9061	26.6725	68.6602	56.8212	52.3325	20.3768	65.5358	99.0488	45.2397	70.315	40.5936	52.0078	57.4365	45.991
Olfr449	41.7759	25.608	19.3401	15.2199	11.8286	22.2418	8.11998	12.5634	14.7473	11.8756	13.9019	10.2578	12.839	15.7182	18.092
Actr3	41.7705	58.4224	52.4374	86.4026	74.7001	78.6124	32.4093	81.0808	103.115	75.1738	91.8168	95.7468	85.7806	92.6573	79.9868
Polr2j	41.7642	26.5448	27.7257	64.9903	60.6696	64.4825	15.1716	58.257	113.808	48.9202	87.7404	45.9301	55.7993	60.6265	51.0236
Etv3	41.7557	35.5513	17.0311	17.0721	8.11903	12.1509	14.2885	22.4284	14.0974	17.1816	19.3514	17.1513	12.3603	13.2131	13.9449
Ndufb3	41.7461	86.1485	53.4466	161.006	152.689	138.53	26.9866	128.147	243.726	97.3123	165.394	98.283	115.999	124.953	97.6846
Eif2c2	41.7094	28.7651	16.9809	4.88378	2.94492	5.00106	15.9737	8.76016	2.72552	5.3122	4.57561	7.7387	5.51382	7.61931	7.81937
Olfr309	41.6937	40.693	26.4935	46.0553	28.2547	32.0391	20.4318	29.1762	72.534	17.6865	41.7417	19.3254	25.0036	25.8002	27.4411
Sdhb	41.6806	74.2928	73.1403	131.886	116.446	96.6914	38.6019	110.267	184.558	84.3806	144.093	103.171	113.786	119.401	97.2039
Grlf1	41.6771	44.9609	34.6317	21.8974	9.13845	17.6564	25.387	25.6076	9.76386	18.5382	20.6968	23.7353	17.3221	19.1933	19.816
Sqstm1	41.674	81.9518	75.328	147.101	82.1305	110.97	52.2171	134.761	146.318	109.346	154.375	135.47	127.939	118.96	114.747
Taok1	41.6489	38.3002	23.5242	9.05177	5.87293	8.09985	18.754	14.3575	6.60056	9.1779	8.5868	11.6565	9.17448	10.382	10.1622
Tctn3	41.6294	26.8577	12.0992	11.8683	6.4285	9.29684	8.65358	15.5694	12.7685	9.16236	12.468	11.1101	10.3153	11.8598	11.7035
Acbd5	41.5885	55.4116	28.4376	54.8685	33.7257	40.5585	20.939	51.1511	35.1772	38.5223	46.4991	40.92	36.8909	39.0357	41.3212
Cbx3	41.557	71.9508	16.0534	113.428	88.9782	86.2864	6.85229	101.057	88.4464	85.0348	107.819	85.9899	83.5163	92.5595	81.6506
Hmox2	41.5162	36.798	31.899	49.9776	33.7245	40.8359	18.9439	45.422	54.3332	37.4529	55.2696	37.212	39.0029	43.5203	36.1112
Jph3	41.4282	31.3715	11.9451	11.3589	4.38994	11.3066	14.3755	21.9157	8.80253	10.6201	12.9423	12.0487	9.02226	14.2599	13.9991
Rnps1	41.4234	37.1944	23.013	56.8793	39.9385	49.0298	18.4584	58.2194	46.0014	43.3394	62.6926	49.1652	50.7984	58.88	50.8411
Stx1a	41.3998	36.894	15.3888	21.5491	12.419	14.8927	12.5806	27.6507	21.7488	13.2067	25.3265	18.8753	18.397	31.3813	22.6557
Acsf3	41.3875	17.071	11.1046	7.76777	5.26231	6.95118	10.4166	9.42396	7.85286	6.1496	7.20326	9.44688	7.93776	8.6473	9.35074
Emb	41.3434	63.1411	99.6536	151.215	93.661	113.166	46.9502	112.318	129.468	103.399	134.265	164.597	121.626	127.165	103.048
Pafah1b2	41.3412	37.9248	26.4945	42.374	32.7243	34.1635	18.8523	37.0614	34.813	33.5611	41.7203	34.4244	32.8839	36.808	32.0157
Maz	41.3241	40.9357	28.0731	42.8781	27.3344	37.5758	24.4467	54.4469	37.6042	39.9867	50.2272	49.8051	41.8518	59.0635	46.7975
Laptm4a	41.3174	87.097	91.9286	294.41	363.918	240.921	94.9917	249.251	488.665	219.867	309.157	248.873	278.109	263.062	220.006
Bbs2	41.2659	32.9549	16.8916	22.5325	10.7583	15.8742	13.4858	26.6865	19.7834	16.4496	27.0974	17.9669	16.2123	20.4041	20.0802
Slc4a8	41.2202	25.458	13.8655	5.83448	1.59639	4.50448	12.9135	12.5784	3.98056	5.90458	5.66705	6.85547	4.77036	7.37332	8.18008
Herc3	41.2136	43.5611	20.2691	23.6927	10.7596	16.0979	16.0866	28.2733	16.0076	17.8213	23.9189	21.0448	17.3869	19.3525	20.057
Gtf2a2	41.2071	38.9807	12.5192	68.1042	69.7572	46.3798	10.0304	47.5224	92.2373	46.1308	64.6418	36.1069	48.1346	56.3101	44.924
Jup	41.1588	58.6582	46.4132	51.6791	23.8177	44.2347	39.4967	68.1173	32.4919	43.818	58.1423	63.8531	47.4819	55.7822	55.9522
Eif3a	41.1555	41.7852	47.0964	33.9935	18.156	30.8314	29.9202	43.8404	23.0291	31.0786	30.6517	43.8297	32.4589	35.9469	36.7736
Abcc4	41.1521	46.8354	31.1094	23.9239	10.9414	19.4223	22.4169	29.4501	13.6666	19.9881	22.8668	24.1634	16.3157	20.7549	19.4065
Ap2b1	41.1305	47.0599	37.1218	29.0901	12.8694	24.429	26.391	33.8054	17.3662	25.7508	28.2118	34.2969	25.2968	29.441	28.3749
Dnajc7	41.0762	43.3866	28.6012	53.8409	32.0776	43.9991	23.5332	56.5211	40.695	45.0704	54.9566	52.6681	49.2617	57.3994	51.9362
Fam149a	41.0588	39.8058	16.8784	28.71	16.307	23.2722	17.5208	34.3634	17.1045	24.7555	30.9624	23.6098	22.9314	26.1981	27.718
Ap1m2	41.0414	46.9785	33.772	63.3148	46.0272	50.2818	21.1192	60.0771	76.8783	45.5444	73.506	48.252	46.6435	54.2923	47.839
Stag2	41.0014	46.3712	28.6113	36.8174	26.0315	30.416	19.3153	36.8976	25.0835	30.745	33.9602	33.3271	29.9942	33.0217	33.4997
Mbnl1	40.9731	38.345	32.3989	24.2875	5.48419	19.5484	25.0346	25.7844	26.0828	21.3297	21.4393	25.2314	22.4311	21.4064	18.9816
Sesn3	40.9719	26.6363	19.85	15.9809	13.3155	14.2206	19.289	16.1434	11.3489	13.5175	13.5972	14.8124	11.0165	14.7626	13.3203
Lrp11	40.9463	65.2498	20.9403	50.8467	27.3536	40.7213	23.8417	63.5863	34.7705	40.4187	55.7401	28.8217	28.9856	31.7005	32.1737
Tomm22	40.9333	39.199	16.2689	67.2021	68.8963	60.2467	13.0879	55.9732	83.1696	53.9721	64.8281	63.2803	73.2824	82.1534	61.3585
Sf1	40.9195	55.5851	33.0455	38.4891	16.4594	32.4233	31.3761	49.7565	28.2989	31.6854	40.6245	39.6526	32.3557	39.8766	37.0126
Anxa5	40.9105	88.5885	90.6292	134.028	103.208	112.5	58.2674	135.948	131.837	109.079	166.803	155.429	136.306	162.592	129.956
Smg7	40.8769	41.6733	26.307	15.0656	7.27502	13.5132	18.6612	21.1715	9.58903	13.0274	15.2667	17.8336	13.7801	17.7188	14.9201
Ttc30b	40.8726	50.8498	11.3416	36.5621	23.7396	28.7979	11.8231	33.4672	28.1076	27.6285	27.5731	28.4731	30.9556	31.7941	33.8197
Tulp3	40.8212	32.9886	13.6789	22.5192	12.272	19.602	12.2831	27.1626	17.6716	20.0054	25.6487	17.4519	17.2951	20.7838	18.0504
Arfgef1	40.817	44.7223	31.9619	23.7233	13.9383	20.944	20.5176	27.5282	14.6009	22.4859	21.2504	27.891	21.5358	21.8595	23.4624
Isca1	40.7849	53.0893	34.028	83.6602	62.6589	66.3987	24.9395	75.4076	68.6297	56.2983	78.3319	55.8325	58.7671	71.6096	60.9476
Kdm5b	40.7522	42.716	29.5772	14.2435	7.37634	12.9063	20.6115	20.7204	8.65005	13.2693	15.5692	16.6192	12.5108	16.8399	16.756
Nufip2	40.7387	32.2734	27.2009	8.15012	5.55909	7.19634	18.8053	9.98014	6.37183	7.30292	6.73405	9.47846	7.7788	7.87959	6.43348
Ppm1a	40.7265	54.2828	37.598	59.6956	46.2283	51.7161	28.6863	52.8178	53.6811	45.427	59.3691	46.3874	48.182	51.6204	43.062
Dcaf7	40.7177	39.3287	23.854	23.5042	11.7855	21.1374	20.4479	30.7924	14.0678	22.3558	24.566	31.4466	23.3097	27.4121	26.7852
Zfml	40.6699	40.4616	20.2896	20.352	12.1061	18.326	12.9358	21.5932	15.0819	17.52	20.3057	18.2417	16.389	18.9177	17.4042
Brd1	40.6624	24.2347	18.9279	16.1483	8.18636	14.8151	15.9263	21.5772	12.1279	14.7846	18.1672	19.1024	15.3264	18.5493	17.9716
Arf5	40.6538	37.4905	41.8835	93.4308	93.6481	86.6618	26.5518	75.1767	145.367	71.5313	107.335	82.2704	98.6722	112.281	86.805
Psenen	40.6516	62.01	42.4523	140.597	135.674	119.585	35.5235	136.569	249.412	100.256	177.121	96.0269	122.12	131.58	100.976
Gpr155	40.6029	91.7815	138.002	163.375	63.2612	109.319	75.4676	112.868	62.2865	95.4286	127.801	173.023	138.09	100.306	107.228
Slc39a7	40.5968	32.5732	46.8134	50.9471	45.2862	50.0053	28.5551	62.3738	53.5859	47.5788	56.4862	66.1763	54.4356	55.9695	57.5714
BC046331	40.5841	34.1934	17.4128	18.9243	9.44809	17.273	16.2593	23.4126	10.3592	16.3853	20.918	18.7052	13.4301	17.4404	18.0497
Gdi2	40.5696	53.2754	70.1806	104.872	82.3539	87.8513	41.6033	89.9017	98.5996	85.284	104.78	108.253	100.388	100.783	87.0466
Dyrk2	40.5667	33.8083	18.6298	14.7422	7.89675	11.436	22.9095	24.8162	11.7958	11.5439	14.6771	14.7017	10.563	12.9192	13.226
Ndufb5	40.5564	40.701	38.5659	119.642	127.112	87.5693	23.9558	87.384	159.69	81.6539	109.575	78.5104	93.4289	101.989	72.7069
Adnp	40.5522	48.0208	32.4464	25.8859	15.5802	23.8401	24.9088	31.8401	17.8786	21.76	26.9423	28.6058	22.3302	28.3221	24.7661
Slit1	40.5443	22.5578	9.65963	4.52634	1.64228	3.11691	10.0074	8.28737	2.74426	3.76506	3.77069	5.14553	4.31285	6.52753	6.92412
Vdac3	40.5407	52.5508	52.2598	96.7317	67.6131	74.695	29.372	77.4214	83.5714	71.5795	100.776	75.0331	70.9498	85.2387	71.0541
Psma4	40.5322	45.0944	55.0272	116.452	108.774	90.4275	28.5467	89.0002	153.126	86.4621	119.776	84.0289	94.4132	110.779	76.4798
Tsnax	40.5294	39.1725	0	0	0	0	0	0	0	0	0	0	0	0	0
Pcnp	40.5188	49.7159	34.9123	68.7445	67.926	58.3359	23.6934	60.2293	77.131	54.7879	67.9286	55.9968	53.6096	58.0841	46.5406
Rbm42	40.4194	28.8263	16.8134	41.4048	22.5423	32.4738	14.3178	42.8195	41.4919	33.2859	42.0102	39.5288	40.8866	41.9017	37.0279
Inpp4a	40.4098	26.6286	14.9289	9.13566	4.83306	8.42954	13.0543	14.8785	6.03121	8.20676	12.0454	9.00306	7.31111	9.50937	8.21629
Olfr1348	40.3906	28.7739	7.54241	19.8254	17.7604	20.7	11.82	20.0277	13.2136	19.8246	13.1061	10.1101	25.5946	21.9631	39.929
Brpf1	40.3879	36.5902	20.1465	19.0421	8.43599	14.207	18.9758	27.911	13.3706	15.5552	23.2928	17.9429	14.9307	20.5583	16.8772
Csnk2a1	40.3845	38.0439	30.3915	37.824	26.7489	32.6901	23.7759	33.8564	25.3013	29.7842	33.7268	37.2283	30.2807	32.5014	30.2333
Herc2	40.3701	27.322	30.0529	6.12735	3.60303	4.96491	22.3263	13.3886	4.54093	7.35475	5.62352	10.4297	7.78317	9.96025	10.6735
Nipbl	40.3462	38.3468	27.4477	11.5119	6.13933	9.08366	18.6966	16.3939	7.1711	10.7762	9.89431	12.4486	10.3571	12.5257	13.6464
Ndufs7	40.3397	59.9755	61.781	118.421	103.726	106.017	43.1871	116.661	180.693	79.2191	128.999	90.7825	96.9205	99.9489	81.4249
Ptprg	40.3193	34.8558	25.9581	12.3044	7.66609	10.323	19.5019	18.1782	7.38023	11.8312	12.6886	14.4508	11.3841	15.1176	14.6861
Peg13	40.3058	46.3444	27.2916	29.6403	13.9194	24.8099	27.1751	40.5524	18.7565	22.1487	26.9258	24.5516	21.2865	21.0538	20.6145
Sod2	40.2994	35.8804	32.5047	44.9431	32.1858	33.6028	19.6929	35.1462	34.0667	34.5129	42.7774	35.7507	33.1219	31.1614	27.5071
Rrp1	40.2567	57.2107	43.8358	64.9145	40.8567	54.9572	27.4566	72.7599	60.3826	47.0301	70.0461	62.4966	57.4554	64.3513	57.3722
Tef	40.1655	37.9805	35.6806	55.4125	32.9686	44.9957	20.7782	46.3671	36.9637	40.6285	51.9851	72.8782	69.3654	55.0708	50.8028
AI836003	40.155	47.265	15.4311	34.6688	26.3875	30.8864	15.936	42.3337	31.7343	31.6347	39.9823	22.9888	29.5071	32.0697	30.6976
Rnf214	40.1546	29.1678	17.0681	14.7144	8.16251	13.6426	15.1714	17.7694	9.75473	13.0168	14.9303	16.0808	12.344	16.6563	15.9379
Ccdc47	40.1184	46.9362	49.8612	56.2864	36.6595	50.2734	31.401	60.3748	37.2633	45.7202	51.2365	52.8641	41.6236	43.4405	42.5747
Rock1	40.0953	38.7525	21.5937	18.0997	10.2052	15.9525	15.7426	22.6523	10.9268	15.573	16.3507	19.079	15.0373	18.0091	19.2732
Cerk	40.062	39.7371	43.7863	68.9791	36.5645	52.241	38.5343	77.1961	44.2582	53.6785	71.4215	32.4401	23.8386	27.7427	30.4943
Foxo6	40.0531	37.9513	14.1682	28.4584	12.8724	26.4131	20.3461	43.8583	19.0707	27.557	34.5312	31.0552	21.421	33.3505	30.8863
Cisd1	40.013	55.5778	88.7515	158.945	113.25	116.026	43.2238	120.326	158.508	93.5266	173.371	115.966	101.942	121.367	84.9096
Tst	40.0035	106.752	136.018	408.947	305.148	297.111	93.681	310.176	529.1	248.939	420.192	234.611	267.319	263.672	247.482
Rab21	39.9773	52.5391	28.7142	54.3056	39.3866	45.1038	27.2008	50.0502	48.1701	42.8924	52.1458	42.4141	42.7862	45.1953	37.2007
Araf	39.942	33.1974	31.5589	41.5752	31.6225	29.7388	23.2382	42.4966	49.6647	27.3269	41.9384	32.4832	34.0154	40.5938	30.1487
Stk11	39.9279	30.1556	30.9918	35.415	22.9979	35.744	27.4195	49.1004	38.5234	31.2033	39.3543	39.8726	35.7345	40.7981	37.2352
Mapkbp1	39.9035	24.4485	15.181	8.74261	4.30872	6.41983	12.7207	13.5358	7.93506	7.82603	8.37775	8.85745	6.08289	8.96144	8.94562
Fut8	39.8996	41.5264	38.411	46.5828	32.4827	34.3486	24.6639	40.1944	39.1853	34.7746	46.1508	39.5939	33.3592	37.4053	32.5522
1110049F12Rik	39.8655	32.6879	11.7556	26.2313	23.9385	25.9248	12.9902	27.2117	33.1403	20.9422	31.0646	22.0191	24.8309	26.5948	25.3147
Aig1	39.8443	42.9279	38.2868	85.2827	53.269	58.5157	32.0301	63.0922	80.3416	52.9612	82.0057	40.6703	49.8602	52.966	44.2004
Mapk1	39.8431	49.6237	32.9697	57.8155	41.9258	51.4977	22.3353	52.6206	44.6535	46.7444	52.759	50.0141	55.9759	54.7531	51.6435
Csnk1d	39.8363	41.9427	31.5721	43.6531	27.7434	39.0221	28.4053	51.7264	31.0844	38.044	43.515	47.3676	38.958	45.2135	41.3544
Pomp	39.8331	76.8578	74.8504	198.413	188.35	160.86	40.2539	157.46	307.626	131.536	207.53	132.975	158.706	167.49	129.368
Ifi27l1	39.8133	41.1961	38.7723	61.2606	93.36	63.0784	28.8361	77.2131	191.585	68.3223	71.5328	75.9781	101.084	69.2575	67.7475
Dnajb2	39.7616	49.8682	26.1721	58.8083	40.2142	47.7487	28.2503	67.4768	61.781	44.6426	54.8246	45.1566	44.6127	46.3469	43.6589
Olfr1347	39.7469	11.1921	5.26616	16.6074	15.8555	16.9626	8.62636	12.555	7.05443	13.3472	10.9426	6.71128	12.9688	15.9416	20.8594
Tmem107	39.7449	37.9946	27.2309	79.1933	69.3847	59.597	17.3446	63.8573	113.249	54.1551	75.6437	38.8752	49.8946	69.2077	50.426
Prkx	39.7412	47.4657	23.268	34.8715	18.1655	29.8264	19.3677	35.4077	15.6111	29.9907	34.3385	31.3745	25.6002	33.7647	30.6309
Syn2	39.7099	38.3211	14.5164	16.7925	6.22235	14.8216	13.34	22.6877	10.9527	12.6118	16.7943	13.2301	15.3523	17.309	15.402
Rgs11	39.6582	19.0918	12.3752	11.0552	6.49932	5.87203	8.46076	18.2578	22.6847	7.15343	14.1968	13.2004	13.8149	21.0703	15.2392
Fbxo45	39.6309	33.7038	11.515	16.8273	10.7227	14.1189	10.7055	20.3617	9.72758	15.4621	16.7409	17.3503	13.9524	17.8159	17.4375
Rps24	39.6286	112.888	28.9973	535.398	892.687	453.43	21.3921	389.625	1201.98	416.727	522.252	348.743	450.869	495.449	377.752
Tex264	39.5774	36.11	33.1703	69.6776	49.1547	54.8682	29.3004	70.0639	75.0344	46.175	72.4386	55.0954	45.5123	56.8129	44.7428
Phip	39.5752	40.0548	27.4613	9.72992	6.88153	9.43169	18.1887	13.8837	7.55425	9.10588	9.3326	11.3822	9.82422	11.5192	12.3805
Tmed8	39.5565	32.4706	14.5557	12.0631	7.36295	10.9345	12.4589	15.8225	7.72377	11.2478	13.7995	14.1029	10.3765	13.6711	13.34
Itm2c	39.5526	63.4482	67.3227	116.298	98.3095	102.455	52.7416	116.506	124.795	88.1894	128.12	101.132	120.761	125.544	98.7161
Mapk10	39.536	33.5885	22.4245	22.7255	9.24755	17.5752	19.5596	25.6546	10.9524	17.41	20.493	16.6927	15.1317	20.4084	21.0269
Ppp2r5b	39.531	57.6499	20.5124	42.4929	23.1157	33.7788	20.9336	51.4048	32.8556	30.5485	40.0492	31.8794	31.5114	42.2851	37.6705
Eif3l	39.5274	51.1497	40.3659	50.3598	35.7361	43.6157	24.1242	50.1182	48.5949	41.315	56.2055	55.8392	52.5419	57.2925	53.0391
Il6st	39.5206	42.9239	50.3748	28.868	16.533	23.9899	41.213	37.4178	22.1939	27.9726	29.6703	42.0798	29.2585	33.4127	34.665
Sms	39.5203	30.4119	21.6353	55.1791	44.0748	44.7128	10.2633	38.6045	56.8312	38.495	58.8821	41.616	41.8965	49.0748	40.5592
Mbd2	39.4953	58.1225	28.3335	59.434	45.1424	47.2203	31.7754	66.2122	56.074	48.5866	65.3689	61.884	47.9403	56.1555	53.2722
Got1	39.4873	71.6342	34.2089	60.9728	29.1324	47.1208	23.4701	59.3066	42.3284	37.3771	56.9364	54.6934	44.3486	47.0867	41.0666
Ndufa12	39.4596	47.2878	72.6191	141.5	121.683	131.073	43.7386	109.885	194.055	97.3198	190.29	91.9802	85.0044	103.506	91.9191
Cby1	39.4565	38.322	21.5788	68.3674	59.2505	48.3561	16.0977	57.5514	92.4721	45.4513	66.6104	37.0265	45.1167	66.7825	49.0318
Twf1	39.3401	48.7502	37.3858	60.0826	48.593	46.9383	22.5548	53.9295	56.4351	51.2161	65.3755	49.9355	47.5754	59.4659	49.2272
Coro2a	39.3358	45.8468	18.3759	24.5734	11.3205	20.4156	18.1531	38.5413	13.0903	21.1755	25.9418	23.2787	19.3903	24.3457	24.1868
Rpl11	39.318	144.388	20.4108	560.72	774.697	493.69	10.0677	427.345	1290.03	436.975	697.439	434.642	505.699	575.261	429.997
Cdr1	39.3101	17.472	1.10692	0.0219659	0.0469713	0.0724929	3.71936	0.255636	0.0531183	0.0511388	0	0.242165	0.083717	0.310295	0.0312469
Vmo1	39.2936	47.0033	2904.2	2564.41	2834.58	1766.33	812.225	1880.98	6808.6	1553.69	3164.22	2364.23	2406.46	3094.85	2082.58
Slc3a2	39.271	54.3577	55.8638	85.0259	55.4539	72.7511	39.5899	91.9669	78.2981	70.0645	90.0393	72.1078	76.5983	76.9744	71.1053
Smad4	39.2599	41.8708	31.9073	30.3776	17.8163	25.6434	22.9905	28.6695	20.5967	23.7573	29.6578	28.9104	25.3933	27.5378	27.8087
1110004E09Rik	39.2452	56.8676	22.0905	58.5639	53.6512	51.993	17.059	65.1314	76.4602	45.8004	68.4041	39.6813	47.3915	50.4206	44.3064
Agpat1	39.1974	45.938	23.8166	30.2727	21.3117	25.5803	21.6488	38.2358	28.2177	26.2046	40.2668	37.3213	30.5945	38.2271	31.3908
Eif3e	39.159	54.324	35.519	97.6826	93.9864	75.4214	24.4696	88.1143	113.398	79.7892	115.771	76.0688	84.8815	90.221	73.1881
Sdccag3	39.1524	36.7766	23.7426	31.9903	21.7724	25.1885	17.4763	41.043	32.7358	25.5641	35.0133	32.5321	28.3525	36.2183	29.5952
Ube2h	39.142	34.4899	35.9393	34.5292	16.4824	28.7826	24.2864	34.3177	18.0962	30.2549	30.5363	36.2862	28.7124	31.3988	32.425
Rab5a	39.137	51.296	22.7775	61.2684	51.0297	52.166	17.2822	57.1152	55.5838	49.6749	58.7728	50.8797	53.54	53.4946	49.5629
Sec14l1	39.127	50.8787	35.3101	39.326	25.6597	37.5256	24.4081	48.3453	29.2833	34.8846	41.5284	47.246	40.2698	37.9432	38.2638
Foxj1	39.1105	47.4047	24.6176	63.3114	40.6104	67.7887	20.0212	60.323	55.699	62.0237	79.4169	52.1233	58.9051	53.1351	51.9846
Pcyox1	39.0894	56.6522	41.1688	65.2298	44.591	55.5164	29.0041	61.1876	46.4096	50.8634	65.5386	46.7806	43.1205	49.8889	41.6697
Tcp1	39.0743	49.3302	36.5468	63.5808	56.1304	58.3829	20.2457	51.51	63.6001	51.0057	65.9974	57.5019	56.7611	64.2343	51.2116
Ddx1	39.0625	36.1745	28.4013	46.2177	32.2804	41.9659	18.0071	47.0581	39.1202	36.7405	43.3585	46.3973	40.3727	40.3851	45.3622
Kctd16	39.0365	30.1254	10.3528	3.55922	2.56084	2.00163	7.9777	4.65699	2.46788	3.98625	3.62339	3.4846	3.18633	4.83684	4.75893
Scg3	39.027	50.0548	26.1314	35.6537	14.0068	25.5934	22.2556	48.6461	26.3994	24.2791	37.7115	15.6471	23.1545	26.1085	20.9179
Olfr1509	39.0013	20.9588	2.41764	7.7682	8.45441	4.36932	2.62192	4.92879	6.62326	7.06881	4.73545	3.0939	11.4082	7.62673	7.78885
Slc8a1	38.997	34.338	21.5924	8.32358	2.64554	6.46805	15.489	14.0125	4.11361	7.4759	6.75914	5.02514	4.94281	6.68739	6.46005
Luc7l	38.9748	27.1496	17.6033	19.4354	16.4113	18.2845	13.0617	25.857	24.394	14.9493	22.3514	16.7419	19.4541	22.2527	16.8399
Stard3nl	38.9727	45.3046	23.9758	49.5566	55.021	40.567	14.6365	44.8623	84.3605	34.1454	52.7362	34.8326	47.0164	61.0776	43.4538
Tnpo2	38.9439	41.8588	28.272	25.0872	13.2964	20.7794	21.8862	28.9866	16.6043	21.8131	25.1091	28.2083	22.9122	24.9884	26.8721
Elmod1	38.9382	30.5896	9.3581	24.6276	13.5616	18.9545	10.0723	26.995	19.8217	20.6963	25.6266	15.0893	19.5902	16.064	17.6851
Rsph1	38.9358	40.5547	43.808	65.6058	46.319	58.9984	30.6504	79.3536	73.1931	71.334	106.719	46.7942	47.9282	40.1921	48.8947
Cops6	38.9073	45.7731	49.0226	82.8475	79.5352	75.1814	27.5888	74.2003	118.836	59.0253	97.8787	67.5099	73.5087	80.634	69.9128
Eif2c1	38.8669	37.2082	23.6026	18.8275	9.98029	17.0632	21.3087	28.1077	11.719	18.5089	21.9152	21.4141	15.1991	19.854	20.8803
Slc6a8	38.8332	21.8045	19.8827	21.8531	13.8806	19.5203	19.082	27.092	17.227	21.9063	25.7243	29.8935	20.0195	22.4051	20.8372
Prdx3	38.8138	37.8956	32.1015	73.091	68.2046	60.815	17.5506	60.0077	83.9249	51.7039	71.0461	52.4835	58.5379	68.93	56.5296
Cnot6	38.8069	35.5261	15.3779	24.3523	17.6244	16.5531	16.4622	21.3982	16.6834	19.5027	22.1582	23.7845	19.7647	22.7308	21.3552
Slc30a9	38.7548	39.9602	24.9204	42.5494	35.4554	37.4961	17.0505	41.1315	36.4316	31.7383	43.1193	32.3014	30.9968	36.2735	32.5588
Slc37a1	38.7506	28.0358	18.7434	13.2616	6.23249	12.8478	15.0798	27.2885	17.9329	16.1691	26.2444	12.1787	10.4908	16.7129	17.3113
Olfr1508	38.7243	17.7958	8.58606	6.03207	7.78056	3.85649	8.95343	6.15177	3.385	10.895	7.61994	2.1355	7.59227	6.21993	6.8352
Set	38.7093	62.1217	12.0669	59.034	54.1703	56.9673	8.28557	58.8423	56.9598	52.9863	66.157	64.8663	58.3693	61.5246	58.0158
Ahsa1	38.6985	39.8332	47.3866	87.2158	76.1395	82.9542	26.425	72.4872	94.987	67.8712	90.0875	65.4692	71.2899	68.2795	54.1456
Lztfl1	38.6921	43.3106	18.9042	33.4644	23.4254	26.8509	12.3396	29.5693	27.9085	24.3905	31.5771	22.4915	22.8497	25.3093	25.5602
Srsf7	38.6882	35.2268	27.9362	53.9997	50.4406	43.3842	19.4185	47.9496	69.5612	39.1947	54.4828	38.2067	45.1007	54.7497	38.848
Tmx3	38.6846	52.713	25.8619	47.7409	32.1122	40.9157	17.8118	40.6774	33.9031	36.6391	42.6872	36.4142	33.6247	41.5442	37.4878
2310001A20Rik	38.6765	42.1121	35.8903	52.2109	28.0256	42.8937	21.2898	51.9933	38.8054	38.9538	55.1624	40.3674	39.3237	55.6142	44.3782
Wac	38.6512	35.0573	25.964	32.7355	20.1216	28.5249	18.7149	31.9796	20.2625	27.9985	29.7421	27.6915	26.5687	28.9626	27.2085
Ndfip2	38.651	47.7983	31.3575	80.3716	71.9747	58.705	22.2023	53.1045	81.3938	51.9137	70.9929	39.3869	45.8368	49.2274	41.0697
Lrp10	38.6319	53.582	38.4432	48.0834	25.9437	41.1243	34.452	52.4978	32.7133	36.7707	47.0755	55.1318	38.2842	42.4626	39.4809
Apoe	38.6242	61.5948	552.421	705.282	738.71	631.959	387.438	1022.12	1996.1	545.954	798.931	892.914	861.302	909.035	608.189
Wdr7	38.5559	34.604	20.9482	11.5894	4.96769	10.2599	15.6961	17.2017	6.30278	10.349	13.1234	12.712	10.0709	11.5962	13.0879
Lclat1	38.5449	49.9904	22.403	23.8823	11.2487	21.9229	17.5201	30.4946	12.6845	19.6508	21.6106	23.3435	16.7608	21.421	21.6284
Ppp3ca	38.5396	44.05	34.5645	37.652	20.5686	34.9859	20.6942	36.2115	20.9026	34.534	46.0772	47.1656	41.2321	51.1073	44.2762
Glyr1	38.4988	52.1943	30.6465	62.5087	44.334	55.3581	21.581	59.7402	59.7251	49.7164	70.7804	59.6952	52.4716	57.1925	55.5109
Rnf121	38.4819	27.4926	30.9551	34.5784	30.2012	30.1217	18.667	29.5026	46.2064	25.2606	35.1045	20.095	21.4582	25.947	19.6762
Stub1	38.477	38.3942	24.359	50.1778	45.5355	43.4677	25.3935	58.4183	71.147	40.055	58.9691	49.1321	47.8657	54.7573	45.3476
Stard10	38.4734	46.9717	54.5909	101.95	85.9629	88.8835	34.1581	95.3338	119.393	72.0686	112.515	74.7136	72.2987	66.7706	55.8543
Samm50	38.4608	42.5307	37.6952	50.8188	36.5501	40.7906	21.6942	53.0464	52.448	36.3858	57.815	50.0118	45.545	47.3706	47.8843
Bbs9	38.4487	34.0007	21.1231	21.782	9.19153	17.2885	14.8514	23.3195	15.5295	17.3614	22.9703	15.7862	15.7863	18.685	17.404
Clta	38.4397	81.9899	74.3046	210.604	180.545	169.263	57.5375	175.089	308.89	148.351	215.294	152.986	159.17	162.763	135.561
Ube2m	38.4236	55.0132	42.6248	60.1264	46.9467	58.2806	28.2218	74.6111	75.0934	50.3256	68.1259	67.4995	66.1614	69.3296	63.3665
Stt3a	38.4229	37.097	65.5308	58.3629	45.3378	49.2586	45.1768	51.6341	50.831	53.3335	59.9514	72.0208	55.0924	60.526	56.1464
Snrpd2	38.4194	45.6002	50.8263	156.757	162.548	112.598	28.7673	116.64	310.735	100.589	207.487	90.0311	117.464	141.06	108.998
Ubp1	38.3927	36.1818	16.1511	21.0892	15.2542	19.9994	14.2109	28.3192	20.7093	17.2543	23.5223	24.1041	22.4849	25.5293	24.9012
Rbm5	38.3703	34.5814	34.5827	26.9977	17.0297	25.4933	22.0313	36.6502	25.3454	21.3987	29.1402	30.4538	25.529	31.7894	26.8278
Surf4	38.3508	44.1699	73.1572	87.0591	95.1476	79.6003	50.6758	76.5705	85.8733	71.2096	91.8664	98.0695	79.9975	84.7323	78.4063
Psmc4	38.3507	54.2605	36.9486	85.9617	62.2277	66.2183	24.8107	71.4106	105.482	55.8101	94.1386	63.4366	65.298	74.4697	58.5452
Atp2b1	38.3387	41.702	31.2021	17.4351	11.8269	14.7086	20.3007	25.0637	9.76788	17.7672	17.6688	20.136	18.4724	19.5745	18.4911
Copg	38.3196	41.8251	36.6777	38.4856	25.621	31.9595	27.4703	43.8926	34.8701	32.2252	43.797	43.1983	38.4472	38.8536	40.9457
Ndrg4	38.282	46.8306	27.83	36.2681	17.3563	36.1769	16.7817	40.9947	17.2852	27.705	37.762	34.7599	55.2019	60.2495	41.0291
Sdc2	38.2797	54.7643	27.2566	56.4466	40.1253	45.2554	20.4938	51.5013	44.8749	49.3256	63.5416	45.3922	44.6301	48.3099	42.9136
Sytl2	38.2543	36.847	14.6972	10.3901	4.94548	9.09412	9.64466	16.1383	7.85436	8.63769	10.8957	9.72584	9.499	11.4872	11.4751
Sucla2	38.245	43.3313	28.8556	63.9195	42.6151	52.1048	18.5523	53.4891	56.9396	49.5153	67.0186	47.4139	49.1845	54.5568	45.7554
Arrdc3	38.2072	57.8809	37.1432	60.5754	35.1024	44.8032	25.4084	46.0142	49.3597	41.8989	53.0556	36.7462	34.1911	41.5154	40.2991
Tmed10	38.1978	64.7228	74.7689	92.8426	77.5567	80.1849	44.1923	86.7373	85.7563	78.409	89.1489	89.4339	84.918	88.0873	75.8717
Neurl4	38.1538	34.6214	20.6284	18.1596	7.91163	14.5628	18.4713	25.9073	13.1888	14.8359	17.1727	19.4652	13.979	18.7928	17.9741
Ncor1	38.133	40.3579	27.7875	14.6483	7.63429	13.1385	21.0959	20.2295	8.37463	13.9774	14.5616	19.6245	14.2378	16.8563	17.6355
Arhgap21	38.1105	30.4835	18.3928	10.8439	5.74451	10.0186	13.0489	18.8244	8.01607	10.8527	10.4703	12.9909	10.8742	13.5852	13.1011
Wsb2	38.0833	37.2092	30.3019	53.6662	41.2749	44.6606	24.4321	61.359	54.9642	41.8278	62.7767	44.756	43.2559	47.104	39.1868
Ssb	38.0282	49.9435	35.9277	87.4644	65.1003	69.5533	19.4293	72.3168	84.2615	69.6454	81.4965	63.7215	72.2544	75.9284	64.4034
Ralgapa1	38.0256	34.537	16.5629	10.7641	5.50226	8.59854	13.0485	17.2549	6.94542	10.8666	9.90595	11.4604	10.0305	11.9809	12.6689
Anapc2	38.0105	38.0931	23.9372	32.5805	17.0431	26.2585	20.6613	35.5033	30.0705	25.0951	36.9889	30.5475	26.8572	31.4047	27.9481
Cap1	37.9904	65.7416	61.2858	109.436	60.8127	83.6708	43.98	106.191	105.201	81.6149	123.026	90.9849	80.397	86.7089	77.8086
Zmynd11	37.9898	41.6218	31.3023	33.6695	22.5423	25.8283	22.2676	38.502	26.8189	26.7509	33.7142	37.8249	33.1694	39.6187	35.0171
Poldip3	37.9837	41.8918	32.1576	39.0182	24.0216	32.6997	24.9239	35.2033	26.2656	30.1844	41.0404	28.6747	29.8603	30.7612	26.5746
Ddo	37.9573	15.3142	5.12524	8.11557	4.80851	5.88681	5.82583	8.12493	7.75264	5.99238	7.52931	5.50355	6.3339	6.87911	7.15036
Unc119b	37.9459	36.6915	19.1246	37.5686	25.3303	33.5887	17.4728	37.8251	32.22	26.3375	36.6673	26.1041	26.9954	27.2589	26.9608
2610507B11Rik	37.9379	55.627	74.7228	54.2817	31.772	43.5989	46.612	54.9844	34.3497	42.7279	48.8837	61.1573	41.2364	42.3704	44.6617
Khdrbs1	37.9256	47.7642	27.0575	53.5179	29.6304	41.4311	21.574	53.8331	40.2336	40.3458	47.7769	58.1037	47.998	53.802	52.2919
Mapkap1	37.9208	53.1186	40.7192	52.5601	27.1773	36.8614	24.6484	51.3111	37.9789	44.0396	53.405	40.7735	33.3332	43.2082	40.4022
Faah	37.9144	34.8867	29.3614	42.3278	20.1318	30.0357	25.9739	42.1775	30.702	27.6926	36.8832	28.4853	27.0862	24.5629	26.1845
Slc6a17	37.8855	28.4178	15.304	13.1572	6.5085	11.3058	14.8901	18.1709	7.81402	11.9008	15.0642	10.8561	10.6375	12.3444	10.7213
Bclaf1	37.8835	40.2727	24.8639	25.6707	14.85	23.4498	18.1482	28.3739	16.6835	21.5906	25.4878	26.4051	21.2453	22.0425	20.3585
Rab11fip3	37.8736	27.3393	17.5469	14.8348	7.60991	11.8654	16.5245	20.7259	10.0768	13.3043	14.468	18.0514	12.5539	15.6803	15.6519
Eif4b	37.8504	45.103	45.9153	56.5563	40.6814	50.5269	32.5631	58.3729	40.0709	52.1036	60.2802	65.9171	58.6946	55.784	58.4019
Ctdsp2	37.7966	45.8649	38.5789	47.2919	29.465	38.6466	30.6205	51.055	36.7079	42.206	47.1076	65.9764	48.6695	59.096	59.7015
6430548M08Rik	37.7837	30.6198	18.9979	16.2571	7.34988	14.8317	17.8791	25.8665	10.2118	14.3939	17.3266	14.7489	14.4957	12.0138	12.8658
Osbp	37.7479	51.1541	34.3604	37.9001	19.9103	32.554	28.5073	43.8739	23.7791	30.4738	38.9044	38.2885	30.9853	32.1147	30.5837
Rgs5	37.717	148.559	241.713	199.491	169.435	146.85	150.437	171.664	273.978	118.697	163.258	313.85	202.527	269.784	183.574
Gnptg	37.7138	43.6501	29.3621	54.0749	49.2074	40.8807	20.2197	51.9824	78.3018	38.8893	60.0634	35.6053	38.5269	38.9076	38.3355
Limk2	37.6876	36.2295	25.8226	34.7628	18.9381	27.0172	22.7797	43.783	28.7312	26.437	37.4491	36.9501	30.5256	33.4747	32.0397
Ngrn	37.6801	45.912	20.2003	59.0382	52.877	48.0816	15.5662	53.9506	75.0786	43.1615	67.9068	33.4307	39.6281	51.2002	39.4567
Zfand3	37.6335	38.3434	28.429	42.8921	25.2702	37.1876	26.5108	48.9779	36.3801	35.5386	48.315	42.9321	37.2408	43.9889	41.3809
Nucks1	37.6274	47.9386	32.9027	28.6066	20.5818	23.686	25.0184	28.9133	19.426	23.1184	27.5837	24.8983	23.6234	22.2632	21.9804
Ankrd12	37.6045	24.8383	14.7261	6.34395	3.44938	4.97642	9.86972	9.28595	4.51785	5.89452	6.15128	7.48115	6.09132	6.78569	7.18894
Usp19	37.5994	39.6077	23.6707	22.5574	10.7408	19.7485	19.7681	31.9663	20.7563	18.4769	22.3586	27.7144	22.2838	26.2657	23.727
Trim44	37.5939	36.351	19.9069	29.3094	16.7453	24.2495	19.8866	30.5954	17.355	24.5998	28.351	35.2381	26.5532	30.1975	28.0154
Enah	37.5835	48.3929	28.2954	27.8875	15.4451	24.7573	29.9756	28.1583	15.2671	23.9639	25.3097	33.916	26.3086	27.0985	28.586
Ppox	37.5796	31.3157	14.696	11.8951	8.93422	10.5895	11.5456	23.365	24.4082	9.30952	15.3757	15.4307	16.1781	18.5123	17.1991
Zfp106	37.578	40.2643	32.8053	23.1403	14.5661	19.1226	22.3065	28.1812	13.9871	21.7891	21.0789	24.8553	17.2604	18.746	20.1508
Naa20	37.5766	34.9501	33.1045	71.9492	45.3533	56.9569	15.6295	50.6451	94.0808	44.494	72.4301	42.6237	51.7585	61.4785	46.2891
Nacad	37.5289	30.8011	13.7693	12.8546	4.38786	10.5242	14.0471	19.09	7.95822	10.6512	13.5585	10.6767	8.86366	11.8272	12.127
Rassf7	37.5274	29.7426	16.4553	31.7542	21.4407	25.9746	12.6254	37.0099	47.8526	20.7295	35.8556	17.2928	20.4399	22.5954	17.317
Got2	37.5243	63.743	59.4248	70.7983	37.528	61.0194	38.1383	69.9646	50.4598	50.891	84.9015	75.5465	58.568	69.3887	60.3291
Xkr4	37.5237	23.4529	10.8309	4.60421	2.09189	4.80348	10.5818	5.65199	1.89322	4.70077	5.00075	3.67645	3.11652	4.14178	4.81883
Snrnp200	37.5154	43.3084	33.3513	14.0943	5.776	11.2163	24.0189	24.934	9.01577	13.1216	13.1791	19.1951	14.6092	16.3009	20.1726
Cnih	37.5015	62.4891	74.887	127.8	122.208	101.914	36.1043	108.081	149.069	79.555	121.668	71.8695	81.0463	89.4998	70.8888
Shroom3	37.4921	40.2625	15.2707	11.156	4.24751	8.90337	15.1988	20.1167	7.19869	10.4697	10.6256	16.4997	8.95282	13.3051	14.8624
Ctsa	37.4475	55.5735	35.4411	46.6076	30.9894	37.638	30.6321	61.2823	55.6346	35.2411	53.6227	53.1798	40.4548	44.0123	38.9992
Prkcz	37.4157	28.8223	18.8112	22.5931	13.8977	18.5471	14.751	29.8566	19.0228	18.9295	27.6599	18.6087	17.5455	19.4379	19.3527
Ift140	37.3772	26.7921	16.3282	13.2219	5.73515	12.0814	11.7519	15.5032	8.8372	11.3716	14.9244	13.3136	10.3818	12.6698	13.9323
Man2a2	37.3575	29.8096	30.2519	13.3683	7.00035	11.4253	22.022	17.5321	9.92101	10.6333	13.0318	15.2876	10.0615	12.2814	11.2798
Usp12	37.3497	31.7277	21.4089	32.4578	20.7473	28.3338	17.3656	37.4827	25.7791	27.9039	31.7647	26.7608	22	26.7734	26.5018
Zfp871	37.3383	21.5472	12.1838	6.8341	4.03937	6.04584	9.61648	8.08175	3.7769	6.36314	6.17068	7.33125	6.26227	6.37651	7.09265
Rnf220	37.3345	48.0783	34.4783	51.7144	30.062	40.6204	25.0258	58.3923	39.6564	36.73	53.5921	38.0078	36.8363	44.586	37.6103
Tmem117	37.3247	47.3654	28.2003	62.5023	40.9347	44.3889	23.5886	64.4263	44.7632	47.5709	68.3746	24.9466	28.1017	31.4748	28.0361
Ift88	37.3205	26.8474	16.2467	18.3788	10.9677	17.254	11.3804	20.6399	15.5134	16.2983	18.221	16.7852	16.5163	17.6195	18.3043
Rexo2	37.2913	54.2087	74.6132	115.503	113.475	113.578	36.8333	107.031	198.101	99.6014	136.924	93.3617	108.338	114.637	94.9141
Gatc	37.2888	27.4475	16.6681	19.3058	16.1676	17.0359	12.6453	23.2125	18.2751	15.7401	18.0365	19.3236	17.2207	24.6611	20.1436
Rpl3	37.2849	137.917	13.9511	408.151	514.464	337.482	8.19131	330.99	688.916	306.825	429.484	336.832	379.883	411.539	322.266
Bcl6	37.2738	38.6566	25.633	28.9784	12.8775	22.3867	21.432	36.0747	18.5157	20.5023	29.4381	24.3688	20.7177	21.6436	19.884
Yipf4	37.264	32.5602	26.9372	62.7511	58.43	51.0674	16.9901	48.7392	62.0945	47.4358	57.1914	48.399	51.0932	49.6784	49.399
Hdac2	37.2465	37.251	40.479	77.7112	50.4913	61.3758	22.6239	57.4928	46.905	57.2174	74.8989	76.0077	60.5513	77.3272	68.2576
Pdrg1	37.2455	42.3859	36.968	70.3046	68.0025	59.2614	19.7653	56.4902	90.6903	39.5509	67.2279	47.8606	54.2388	71.4371	51.4689
Foxo3	37.2426	41.0242	12.6182	10.7859	6.953	10.82	19.0466	15.2082	5.77526	11.2765	11.5325	15.095	9.29126	12.371	14.0605
Morf4l2	37.2303	45.9559	38.188	84.9201	13.4109	78.1072	25.9279	72.4516	107.854	72.8344	93.0247	87.0387	85.4954	98.3249	73.342
Arrb2	37.2297	28.5402	21.2664	23.0301	16.6873	20.8656	16.883	30.056	31.9414	18.9556	27.3481	24.0799	23.085	29.9145	22.8276
Pcdh7	37.2131	50.2589	30.4612	19.9818	9.41447	15.2564	29.6485	22.7119	13.407	17.0056	20.0141	24.6337	17.1891	18.5114	19.141
Glg1	37.1983	44.1652	43.7645	19.6705	10.0436	16.412	27.461	24.4264	9.03757	20.6763	19.8717	21.8417	18.9193	21.091	22.7339
Uxs1	37.1797	25.871	33.6869	38.0591	33.9428	26.7357	15.9356	33.2413	37.4362	31.458	44.9438	22.5807	26.9633	24.3569	23.2326
Eif4g1	37.1683	47.6391	59.8709	45.8297	24.0469	40.6912	35.8544	56.542	30.9312	44.8917	47.3347	66.7834	46.8114	50.8154	51.6955
Hmgn1	37.1646	69.6387	32.0468	198.135	202.27	164.913	19.5375	172.504	240.9	156.642	204.83	166.408	168.365	192.83	159.483
Phtf1	37.1632	40.8309	35.6933	50.5555	28.7202	31.1852	19.9479	33.9266	25.402	29.0829	48.4638	45.2417	30.5705	31.02	29.7508
Pbrm1	37.1437	41.3128	26.1328	15.8079	8.01058	13.0868	15.2115	19.5877	8.37293	15.79	14.5671	18.2337	14.2987	16.0431	17.7432
Atp5g2	37.1388	74.2337	61.8919	250.064	246.763	186.934	49.6485	219.839	392.401	181.556	286.029	181.413	220.051	227.412	191.625
Setd2	37.1279	24.0393	18.4296	9.17099	5.27017	7.14002	12.2093	13.3764	5.40859	8.65223	7.85335	11.2966	8.6985	10.3696	10.6311
Smek2	37.1102	42.1159	22.6695	32.3495	21.6859	27.6701	14.8614	29.5198	23.1567	25.5686	31.0252	27.1665	25.0808	27.7149	24.7118
Hsbp1	37.1085	58.1268	68.4335	150.892	151.976	125.202	42.8471	120.976	202.161	99.0322	148.413	107.045	116.535	132.674	101.956
Zbbx	37.0896	25.3926	13.8905	3.22059	1.45122	3.20813	6.10396	3.355	2.36237	2.05177	1.26926	2.5911	2.39948	3.1693	3.13322
Nr1h2	37.0378	27.5859	20.0302	33.5526	20.5332	27.0485	17.7374	40.3556	38.6056	24.2842	35.6591	32.1131	29.6794	31.6826	29.9217
Tmem150c	37.0211	45.4155	20.1847	22.3051	11.1184	19.0326	17.5633	28.3761	15.1818	15.6546	23.5508	23.1353	18.3432	19.1103	23.0725
March8	37.0195	36.3991	25.3791	33.4493	26.7324	28.8617	17.7087	32.9407	27.2738	29.6943	34.7571	37.4437	31.4173	35.4012	34.9337
Usp7	36.9995	35.435	34.6725	25.2882	13.9806	21.1982	20.4468	29.6854	17.2986	21.666	24.248	29.9011	24.2496	24.6848	25.8695
Klf13	36.9931	40.7727	25.1988	19.5924	8.20247	15.073	24.0782	24.7358	9.12773	17.1356	19.3241	28.1581	16.7154	22.83	21.1842
Mtap7	36.9757	35.7746	28.3155	27.3428	11.0502	19.8888	17.4718	31.6514	20.017	18.8814	28.8689	28.6063	21.6439	21.7047	23.3222
Fam134c	36.9609	46.7613	30.0723	64.3118	45.2755	50.8319	26.8725	54.477	57.2912	44.8513	60.0526	49.5877	48.9274	59.3854	45.4188
Psmd1	36.9454	50.4463	44.1759	51.7995	31.7681	40.8303	25.9011	43.4037	40.121	37.5892	50.3748	44.0071	38.9711	41.5893	35.3234
Ppm1l	36.9449	31.5136	13.8435	8.57568	4.11191	7.79803	11.4168	10.5148	4.79961	9.34159	11.5097	8.83354	7.06378	8.30838	9.30046
Dyrk1a	36.9337	38.1619	26.1423	15.2737	9.75013	14.6625	20.1064	18.774	9.92165	13.1464	17.5031	16.2597	12.5166	14.3962	13.0322
Dab2ip	36.9055	32.4429	21.8745	16.8701	8.10634	14.2345	17.4858	26.8179	10.4903	15.9845	18.4091	24.7264	15.5977	26.3424	22.2348
Aars	36.8916	48.0949	28.8137	32.1104	12.5765	25.9317	22.2459	41.7351	23.9651	26.5506	33.3075	31.9524	27.2953	32.0266	30.9682
1810006K21Rik	36.888	46.3031	80.1394	161.729	183.953	127.041	41.7711	121	312.111	116.537	188.155	104.746	123.21	173.891	118.237
Apba2	36.8611	27.7009	13.9366	16.4013	7.14537	13.3122	13.0509	19.5935	10.5019	11.3241	15.0607	13.6778	11.7457	15.6469	15.0051
Olfr1336	36.8593	9.1874	2.52997	3.18387	1.39502	3.73662	2.12746	2.08084	1.13568	3.61761	2.75655	1.6546	2.59899	1.88076	4.33301
Appl1	36.8061	40.8734	20.376	24.2294	13.7347	18.6545	14.2505	24.3704	16.0499	19.1439	22.9008	21.0378	17.1255	23.022	20.5143
Cops5	36.8051	50.5499	37.0274	89.3931	79.8192	80.811	22.1242	72.8168	110.113	63.5402	97.5099	71.3546	69.1948	90.8185	68.7566
Eif3k	36.8014	39.1465	64.0354	105.344	118.198	91.8831	34.9106	94.3662	159.982	75.8123	123.311	89.2194	95.2198	119.948	89.0556
Ndufs2	36.78	42.7728	49.882	87.2599	78.2173	73.6578	27.1292	77.508	106.463	63.948	97.8618	78.7196	84.0458	90.9561	75.3229
Eif5	36.7798	34.983	25.6753	54.6771	51.5091	47.0811	19.6703	44.3362	58.8381	46.5113	55.2604	57.6785	53.1598	47.8967	42.23
Sirt2	36.7782	55.6649	28.8529	52.7741	35.0395	44.7478	26.0158	58.2976	50.8299	42.3008	62.4325	56.1886	45.5805	52.677	51.4804
Pcmt1	36.7595	44.4893	23.0034	64.3772	45.4444	49.1727	20.4454	54.5204	60.4429	44.8917	63.9956	43.9264	48.013	54.5474	43.7003
Dnmt3a	36.7579	32.1969	22.0905	10.9268	5.72094	10.9208	16.8653	15.5978	5.70422	11.4818	11.3645	16.9881	11.3951	18.9889	19.08
Rc3h2	36.7243	36.2661	21.4824	8.58909	5.98662	6.69011	17.2797	12.2129	6.08706	7.64202	8.50426	9.96509	6.70596	7.64299	7.50697
Pds5a	36.7237	38.2029	28.145	18.0832	10.8313	15.3833	18.9823	19.3329	9.64311	19.6285	18.3901	21.9352	17.0142	19.8688	20.9822
Ssbp4	36.7121	20.3622	15.1703	32.1599	24.6073	30.123	13.7475	50.8958	46.1454	25.5978	35.8164	32.498	28.1035	36.6606	32.3811
Lias	36.7071	40.5399	17.369	39.4978	30.6433	30.883	12.7839	37.7355	45.2224	24.8516	43.7649	23.1637	28.7536	32.0044	27.9954
AI314180	36.7045	27.6744	26.8914	17.1233	12.1565	14.5874	15.482	18.1078	13.2115	14.7911	14.7112	19.1668	15.8377	15.6787	15.7529
Bnip2	36.686	26.1916	27.178	33.5419	33.9806	25.3244	16.6019	31.9356	41.7686	29.5411	35.6335	31.8732	28.6003	39.2496	30.908
Sumo1	36.6638	62.9694	44.2455	128.82	129.464	98.443	24.4128	89.9988	171.081	88.1932	123.432	76.0015	90.0381	93.7015	69.7985
Krtcap2	36.6376	43.1514	76.8587	123.697	138.066	126.255	36.6366	110.804	200.67	104.701	148.943	99.0059	114.511	126.06	99.9854
Rac1	36.6261	57.0772	95.0889	107.427	86.2693	96.8638	45.4867	102.008	108.273	87.7376	116.563	133.145	116.668	107.889	94.1583
Tlk1	36.6249	42.1687	25.513	32.0446	20.8955	27.5478	18.2634	36.873	24.8628	27.0363	28.9815	29.7365	26.213	28.8751	29.3759
Tmem67	36.6247	22.4246	14.1305	14.3233	7.16671	12.1328	9.35108	15.3132	8.85949	13.0156	14.4726	10.0943	9.3639	10.4056	10.3894
4933426M11Rik	36.623	33.163	23.0892	28.4959	17.4909	25.5051	16.8627	29.9833	19.4981	24.8671	30.7477	26.6312	23.3846	24.0197	24.1852
Ulk2	36.616	31.0907	19.4307	20.8953	11.6685	18.0984	14.4249	24.9599	12.4115	18.2616	21.0884	21.3753	16.871	21.2504	19.7313
Srrt	36.6115	24.2431	23.8764	27.6537	16.8536	21.9445	18.5749	36.4219	27.1178	22.8066	30.8894	26.348	24.76	29.3855	21.7982
Clic1	36.6102	37.3824	32.813	87.2846	85.2458	69.512	20.2883	83.9578	163.861	67.7663	98.6697	78.8463	83.318	101.128	79.9183
Atp6v1h	36.5813	54.5447	40.8263	84.7783	57.9704	60.4704	24.2713	72.2259	82.5065	55.4242	83.0711	66.2642	65.6113	65.0793	58.0176
Stk11ip	36.5813	31.8217	16.0213	19.7712	9.16824	19.0523	16	32.205	18.8033	15.4495	20.77	14.863	12.8531	20.2582	17.3844
Ube2g1	36.5724	39.5054	16.4533	45.9199	33.3874	36.8329	13.6656	38.3108	35.1108	32.9295	39.2388	32.947	34.342	33.9334	31.8576
Cxadr	36.5214	57.4077	33.2432	40.2729	23.8095	32.9036	24.5317	40.4806	24.3977	27.9059	33.6873	32.1036	28.9478	28.4703	28.1817
Cadps	36.514	42.6375	16.564	21.9666	8.12183	20.4459	15.21	28.6955	13.3327	20.5896	30.3769	18.8863	18.8885	24.3154	23.2305
Trip12	36.4639	43.8413	33.9006	21.3327	13.0625	18.7637	21.9643	26.356	12.7547	19.8545	20.3472	26.8639	20.3908	22.3339	23.9236
Gpr63	36.4607	32.6578	18.5537	6.78349	3.13988	7.39483	14.3824	7.01908	2.20066	7.62049	6.53974	6.82745	5.3058	6.38361	7.43309
Setd5	36.4574	27.1609	21.441	14.6088	7.92327	12.1388	15.5598	18.4638	9.98616	11.4455	15.294	16.5926	14.8066	16.7189	17.2362
Entpd5	36.4421	75.313	72.8848	132.975	58.1145	79.8128	48.5696	89.6443	77.1353	74.4495	105.838	98.0805	77.7702	74.7402	71.9014
Eif3m	36.4336	54.6132	44.4088	90.1587	96.686	70.5023	19.9567	66.7724	123.993	68.7579	89.5395	65.6413	78.3747	83.3891	66.3511
Dync1li1	36.4254	26.0378	21.6457	27.3195	14.9982	24.747	12.7472	27.1758	19.3826	22.7166	30.8795	22.1527	22.6733	26.1598	22.3506
Otub1	36.415	40.473	41.7556	50.0476	38.7039	42.6019	30.478	45.1171	52.7123	38.2857	51.8328	41.4872	43.8992	53.2515	40.4818
Celf3	36.4063	24.6971	25.8266	37.6962	19.3741	30.2125	24.5011	50.0417	26.6207	28.8653	41.8977	27.8723	27.0836	42.4649	35.6764
Dnaja2	36.4051	65.7699	45.8839	86.6692	55.8866	73.9779	26.9853	72.0486	61.6518	67.8672	89.1291	76.3586	70.1721	69.0356	61.8669
Ran	36.3944	45.0127	45.7827	119.724	120.577	90.4708	27.549	81.3667	148.916	78.5206	110.029	69.7312	79.7019	94.122	67.8018
4933434E20Rik	36.3729	40.3299	21.8801	45.2684	46.0473	38.994	14.2035	39.8333	69.6533	30.3181	48.1975	36.5441	37.3375	39.361	36.1847
Smarcd2	36.3396	39.052	29.0942	63.013	45.7117	54.1725	22.0543	58.5236	49.7742	53.7761	77.9002	64.6645	55.4003	67.4748	62.4676
Ralgapb	36.3391	36.1848	25.6925	17.6139	9.22042	14.0498	16.741	20.4927	10.6827	15.1934	17.3179	20.1629	15.7005	16.4105	16.8347
Dram2	36.3373	52.4829	39.6649	102.645	79.8184	75.7123	27.6035	69.0626	103.423	66.1137	90.8794	60.9923	62.162	59.6102	52.626
Sympk	36.3354	42.2743	26.5747	23.4324	11.1076	21.1637	20.4897	31.8187	17.0477	20.2736	26.1271	28.5444	21.7712	26.7963	24.611
Arpc1a	36.3345	55.884	46.2508	79.3635	74.3704	69.2267	29.9989	77.4655	98.5289	61.7006	86.5145	75.7655	77.2758	84.8426	67.4745
Mrps18c	36.3123	17.6792	17.2758	66.5581	64.592	46.3275	7.45576	41.1179	122.591	43.1215	65.5353	40.2114	44.222	59.3228	42.834
Srsf10	36.3016	42.7347	25.4929	46.8804	42.8472	42.8741	18.7435	43.0401	41.7304	43.3053	40.6089	42.2684	37.4306	43.7562	35.5986
Jtb	36.2993	39.4866	19.7887	69.135	88.0432	66.1782	13.2032	58.5355	113.645	50.7672	72.0497	48.5712	52.9111	54.8449	47.3223
H2-Ke2	36.2972	35.7664	27.4389	55.2281	51.1565	48.3701	12.9386	49.5036	84.552	36.6946	63.0922	37.8841	47.5791	52.3745	43.0422
Ces1d	36.2864	116.996	435.151	628.019	445.44	462.576	158.546	402.59	620.383	457.445	687.208	509.789	473.474	490.379	373.495
Flywch1	36.2779	31.7429	16.334	20.4194	8.70477	14.9909	13.0527	26.3996	15.2996	12.9974	17.9071	20.6786	16.2194	19.9978	20.1814
Arpc2	36.2774	55.4649	38.4522	91.7902	60.9793	79.6088	30.2015	88.4822	95.8179	71.6464	101.543	92.0242	89.7719	101.484	86.0424
Tbc1d9	36.2623	38.6164	16.2043	15.0884	6.5227	14.3179	15.2243	23.8765	8.96959	13.3542	15.2025	18.633	13.142	17.187	19.3549
Rb1	36.2574	35.67	20.7369	21.2952	12.3477	20.1964	13.2969	28.1257	13.2165	18.258	22.1555	17.497	13.8517	19.2132	18.6312
Krt18	36.241	133.339	112.233	249.583	118.804	159.603	73.3473	196.957	262.359	149.652	212.017	235.421	184.232	173.954	159.625
Tsc2	36.2385	28.2574	17.8123	9.8166	5.47403	9.47867	14.1518	16.7403	8.06593	9.08028	9.96234	15.5739	10.4774	13.3026	13.1217
Arl6	36.2358	49.8519	22.3255	65.0186	54.4536	51.6665	14.3429	48.955	72.9624	44.2544	63.5392	34.0604	42.2884	54.7979	43.8723
Rpl19	36.2318	162.485	2.31196	747.816	1034.06	614.104	3.52421	550.561	1685.56	508.752	862.585	470.853	604.184	691.405	500.407
Riok3	36.2102	31.6998	24.8387	35.0354	25.9429	30.6044	13.2487	30.3238	29.8632	25.4053	31.7264	28.4676	29.8733	29.8371	28.4473
Snph	36.1868	34.2534	11.8476	13.1633	4.44183	11.8191	13.3109	23.2598	10.8426	12.3106	13.2543	10.7305	10.3184	13.8784	12.3968
Ralbp1	36.1547	41.7856	20.4	37.8781	26.6399	32.7724	17.6829	45.0519	29.8174	31.9821	37.8304	37.9313	29.9679	33.2487	32.7487
Mettl7a1	36.1291	89.7093	101.857	343.701	226.001	239.678	68.2498	194.319	297.116	214.221	302.087	162.013	191.454	159.476	151.889
Mat2a	36.1104	40.564	45.8678	65.7758	47.8696	57.5738	28.2465	61.2684	66.6345	50.8636	63.0674	55.891	56.3958	62.3837	51.7913
Uhmk1	36.0873	37.751	21.8772	17.5743	8.42239	14.88	19.341	18.1677	7.14881	14.6657	15.95	18.088	12.0908	15.0246	15.1855
Rasal2	36.0701	33.8308	14.0885	10.4972	5.16088	8.79436	11.5573	12.2642	5.53142	9.67864	11.2889	10.4276	9.2718	11.5242	12.2462
Hadhb	36.0677	61.4023	52.8365	103.131	71.0021	80.6988	26.411	86.6539	112.796	69.0327	92.6557	78.5773	76.2079	85.4433	67.9546
Egln2	36.0636	30.8018	31.1176	45.7473	34.7822	40.9687	24.6961	48.4006	46.4482	34.1109	49.8712	45.2527	40.4285	41.0448	38.9501
Sec13	36.0224	40.022	44.3428	73.0967	78.9707	53.2243	23.1211	52.6069	110.393	55.0214	81.7292	59.0254	59.6988	68.3124	51.4239
Irs2	36.021	37.3703	12.0222	8.54892	2.7427	4.76488	18.2918	12.7593	4.34554	5.61576	6.77889	9.62845	7.06042	8.49623	10.4529
Parp6	36.009	26.2878	21.7518	28.1221	17.4611	21.3049	13.4943	26.8761	20.093	21.0035	28.2324	23.2558	21.2816	30.24	26.7281
Ppp2r4	36.0089	41.4938	33.8369	52.0027	48.1585	46.6682	23.0305	52.0116	59.252	40.6022	61.4088	50.2656	48.96	56.0009	45.7225
Fam164a	35.9497	43.5479	21.5605	47.0379	30.3936	36.5147	17.9708	38.3978	40.2568	39.3886	50.3857	29.52	31.6024	37.6777	33.0213
Enox1	35.948	26.3454	12.4637	12.1668	5.33142	10.2401	9.59341	15.3086	8.94431	10.3156	12.8035	8.91212	8.60798	12.3235	9.69874
Psme3	35.9462	40.2826	26.9962	42.443	27.9302	41.0098	23.3526	45.6287	33.4541	36.1641	47.6068	42.8218	36.0075	40.3746	34.6656
Capzb	35.9272	69.3725	56.8659	95.8975	78.0873	79.0297	39.127	93.3687	105.111	72.9635	110.489	100.253	93.4652	109.076	92.1232
Hnrnph3	35.9256	21.5117	40.4094	23.949	13.2243	19.5318	26.0666	28.104	20.4151	20.1445	23.6158	20.4698	19.4326	21.5882	18.7281
Zc3h14	35.9222	37.2302	24.8085	37.0349	24.5125	27.833	17.2338	31.2139	25.2687	29.4102	36.5775	30.6312	29.148	32.1491	29.9969
Akap8	35.9196	25.4868	24.4568	20.7081	13.123	16.8133	16.3263	29.317	18.4515	15.9976	22.3495	21.9453	19.4687	19.8947	17.7078
Lcn13	35.9107	469.999	7176.52	5373.04	23215.5	17453	705.13	1244.06	6076.65	10584.9	3112.27	13992.2	10189.3	13702.1	1982.03
Ik	35.9023	42.0581	36.0033	44.8387	22.8118	38.2554	23.5359	53.3018	34.5045	38.2345	53.3501	50.624	42.2631	49.4517	40.24
Fzd3	35.8894	29.5022	18.4779	8.05256	6.00403	7.35931	13.3794	11.0702	4.79345	7.63507	6.91018	8.71703	7.31231	7.84028	8.19263
Cry2	35.884	35.8823	17.4291	17.9671	8.40028	17.1843	18.6834	32.2104	14.4675	17.4455	19.5373	19.9903	17.399	18.1424	18.2617
Tsku	35.8752	95.851	139.003	129.457	65.3394	89.858	93.419	105.831	87.9633	77.005	114.67	96.3858	71.8662	59.8548	60.915
Cryzl1	35.871	36.0707	16.7381	35.5167	29.1555	24.7753	9.56278	29.4972	50.0936	23.3784	36.9708	23.8855	26.3853	32.9293	24.8648
Acss2	35.8701	62.8743	47.0115	68.7896	22.9264	49.1773	36.169	85.3173	55.8448	44.2371	70.5944	81.2228	39.8303	46.5884	41.8239
1810022K09Rik	35.8696	35.0207	31.1704	61.2756	83.0086	49.4995	13.0141	54.6745	128.28	41.9923	65.6568	45.6937	50.4568	60.331	41.3811
Akt1	35.8668	34.4644	30.3742	46.3778	36.2677	40.8541	26.0789	50.3863	43.5143	37.5951	58.5813	57.7012	45.2366	55.6296	45.7196
Nap1l4	35.8554	45.9989	46.4334	71.7082	50.7834	56.8667	27.8345	61.4269	64.6121	53.1607	72.6551	53.1885	53.9907	63.4697	51.7718
Crebbp	35.8526	31.3056	28.5655	3.98773	2.15611	2.8721	23.4118	6.53199	2.37479	3.70365	3.82242	5.51075	3.99937	5.26039	5.50933
Brsk2	35.85	20.6632	10.9999	10.86	3.09546	8.39146	9.30081	14.0819	6.82737	9.15799	11.4221	9.1134	7.89718	11.727	9.76374
Lyst	35.7981	29.3094	20.0088	4.95157	2.47761	4.14852	12.8752	7.89903	2.81344	5.55244	5.2269	5.95261	4.56205	6.3917	6.12847
Rnf103	35.7767	35.0182	19.015	29.6239	17.4526	26.9508	17.9837	30.5099	22.7991	23.6637	30.7727	34.2686	27.4188	26.9267	26.2412
Olfr370	35.7724	16.2026	7.98631	5.69516	2.58327	4.92498	2.95556	4.15088	3.71376	3.98873	4.39661	7.54717	6.74154	6.96946	5.89058
Ankrd54	35.769	45.3208	18.1405	39.8557	27.3527	35.3803	15.2076	47.5192	46.4205	28.2324	49.5406	23.2652	25.6779	28.4881	26.771
5330417C22Rik	35.7617	46.8703	31.9873	20.641	10.5033	20.9001	25.8519	25.8911	14.1278	23.111	21.5129	20.5628	19.5677	18.4068	23.5419
Cdkl2	35.76	23.6798	13.9832	25.8857	16.703	22.7652	9.5246	23.3208	16.626	18.632	23.9171	17.7208	16.2463	19.4831	18.552
Sec16a	35.7534	32.6025	23.7436	11.2231	5.78187	10.2179	18.8712	17.8664	7.89847	11.5473	10.8814	17.0882	11.84	14.0116	16.3011
Ndufa7	35.7426	62.8797	59.4686	177.651	162.724	124.542	33.7609	110.106	348.844	98.3326	197.194	100.115	137.154	143.418	111.773
Sdr39u1	35.7201	35.1431	21.8163	48.2515	35.3637	39.5704	16.7542	48.4241	57.9715	33.2848	47.3096	37.4706	33.7743	42.2918	36.9793
Elp2	35.7185	26.8425	26.8235	29.359	16.0729	24.0388	16.2927	33.5229	23.8851	24.4032	35.0478	27.2609	25.1611	27.6603	26.2027
Olfr533	35.7103	83.774	35.836	91.7664	50.1536	85.845	42.0329	68.7993	91.8451	59.4875	91.6073	24.7769	41.992	21.7263	32.3755
Arpc3	35.6251	58.2206	58.0525	134.044	115.816	113.899	34.9318	108.362	236.762	104.29	163.998	124.639	141.031	155.117	112.742
Celsr3	35.611	21.4952	11.1739	3.5067	1.39685	3.31979	10.394	9.91723	3.92248	3.57985	3.7635	5.96904	4.62522	6.92685	6.63727
Srsf4	35.5825	43.8519	18.8618	30.4508	17.5179	29.1545	21.2655	41.1968	23.9747	25.9546	38.5242	29.2332	24.8438	31.8506	26.9173
Akap8l	35.5615	19.4006	21.4446	16.5804	9.19487	14.4742	15.6426	23.8265	23.432	11.2822	17.5485	16.7312	16.0365	20.7548	14.5987
Gpm6b	35.5135	52.7563	49.8543	103.579	16.7257	69.4926	36.2841	82.0934	77.2152	60.4955	80.2895	62.0107	67.2229	68.2017	57.8892
Agpat4	35.5118	23.1363	18.9313	20.9077	14.9223	16.3705	11.7969	22.7137	21.7475	13.3559	23.4163	17.9293	17.2038	24.0074	20.5193
Fubp1	35.4575	24.9083	18.752	21.6044	11.4168	18.5136	14.4089	22.1685	15.83	16.8619	20.2093	21.4141	17.0833	21.5498	19.9615
Mmp16	35.437	31.3675	14.4794	7.10076	3.78028	4.76808	11.4558	7.55339	3.77926	5.83556	6.46752	5.76013	4.63871	6.07508	6.81308
Anks1	35.3994	25.3595	12.0878	13.733	5.42082	11.8397	12.8039	21.6225	9.77401	12.2202	14.6438	14.6667	12.1295	13.774	14.9225
Fkbp1a	35.3982	39.4096	52.136	85.5129	75.6344	75.5658	35.0247	86.1345	88.4318	73.0194	95.5225	88.7453	92.3727	99.1588	84.1721
Pnn	35.3734	26.2758	22.1615	15.4793	9.3621	13.0394	14.5771	23.6758	18.584	12.0264	17.3829	18.4264	16.9876	19.4582	15.7993
Jmjd1c	35.3635	28.6584	18.2251	8.4585	5.08709	6.26649	13.7369	11.9675	5.94208	7.43646	8.50888	9.79504	7.35681	10.4586	10.1411
Fbxo9	35.3443	31.8914	24.0447	47.9329	38.4775	37.7572	15.9521	42.7117	47.7649	31.7644	47.2302	32.0306	34.2322	39.9426	33.8099
Diablo	35.3433	23.9871	22.3895	38.0681	42.3083	35.9753	14.6276	40.6473	44.5746	30.5747	49.0556	29.9744	30.5174	38.7923	28.9726
Ctxn1	35.3362	50.3928	37.4812	67.3007	41.2251	60.3689	35.0065	69.1195	52.2596	57.6788	75.8738	58.0847	64.5147	83.4986	69.4595
1500003O03Rik	35.3269	40.7569	41.3221	53.6377	36.928	42.4871	27.3844	45.4266	39.8423	46.5538	51.8638	71.025	59.7974	63.9012	59.5559
Tspyl1	35.3217	60.2867	19.2142	53.5698	31.2097	41.8119	22.5746	51.6909	39.0708	38.5169	59.106	37.2823	39.2874	40.6913	38.0108
Tm9sf1	35.319	52.5843	27.4671	41.1903	31.4384	36.2786	29.0197	51.0703	39.9671	37.2187	50.4922	42.1358	36.084	39.7707	39.806
Fbrs	35.3032	26.5153	14.0121	14.8101	6.38088	15.0475	14.8585	23.3991	12.1014	13.5081	15.8202	19.526	13.6477	20.7821	17.2112
Fgfr1op2	35.2965	39.3035	21.9434	46.9685	43.7605	39.1358	16.0371	41.2398	45.435	36.4653	46.3976	36.0727	36.4867	42.672	35.2097
Zfp644	35.2891	29.8482	25.0113	10.0682	6.42236	8.29083	17.0468	10.557	6.11745	8.83486	10.8068	12.0533	9.34275	11.5452	11.8271
2410089E03Rik	35.2853	25.1594	14.538	5.05274	2.24465	3.94906	9.97422	9.47144	3.90411	4.75893	5.33242	5.73031	4.71546	7.16756	7.20537
Pfkm	35.1902	41.3593	21.2816	27.5658	13.4837	22.9753	16.3508	33.4672	19.2813	20.5221	32.2375	31.3464	28.4728	30.5612	30.4626
Cldnd1	35.1497	38.741	37.3999	66.5434	56.3304	51.5878	24.438	53.4471	63.413	47.9726	64.4367	44.3041	48.5219	51.4613	44.7701
Map4k3	35.1384	30.9154	19.4297	18.9306	11.1935	16.1016	13.5476	21.4883	14.4054	16.795	19.8957	19.5904	15.7322	19.9741	17.9864
Dnajb12	35.1204	52.1534	32.5748	32.6797	20.4137	28.8095	23.5881	35.949	28.5111	24.8306	38.5375	28.9162	26.0695	32.6484	30.2869
Trim39	35.1126	18.8156	9.18506	9.96245	6.43212	9.52559	7.03671	17.0979	12.3043	7.38827	9.15981	11.581	10.633	13.5638	11.6931
Rpl37	35.1094	61.2517	89.9028	225.382	310.069	205.289	42.7218	198.455	383.647	184.042	250.303	164.62	229.325	233.251	187.519
Scg5	35.0939	53.1145	40.797	123.206	92.8457	93.0591	25.1344	92.9089	118.996	68.8108	105.648	29.6129	51.0335	61.1805	43.5641
Abca7	35.0796	30.3829	16.1497	9.00534	3.32223	7.66384	13.9621	17.8812	10.224	6.86966	9.29815	11.5323	7.15837	10.7543	10.0612
Kif27	35.0792	24.5509	11.7542	9.49412	3.61756	7.68894	9.06138	12.5245	5.69833	8.48089	9.23245	8.15995	6.87156	8.9735	9.38833
Rnf10	35.0712	37.3732	38.227	61.7743	39.1005	52.2274	30.8166	60.6156	45.2422	50.1735	63.9357	73.6437	59.1948	61.9228	57.9692
Uckl1	35.0698	35.0524	23.6322	37.1268	22.6619	32.6182	17.9567	41.8023	47.3726	26.294	41.5432	21.1092	24.461	30.6973	26.4372
Ncstn	35.0656	53.9737	41.2587	48.7481	27.828	36.6691	30.2886	50.7365	38.6897	37.4585	51.9838	49.2476	39.5315	47.8845	41.3444
Sema4d	35.0529	31.6752	19.1433	15.5664	8.18798	14.6681	14.7517	20.8006	10.6115	13.9143	15.9501	15.7681	14.4126	17.6746	17.5914
Cct7	35.0524	64.3757	45.0042	84.8003	77.7796	77.1219	30.7775	75.1262	100.716	66.323	87.4169	72.8412	71.582	77.2398	67.5539
Azi2	35.0456	22.6479	12.2944	25.0407	22.5707	17.931	10.4209	21.7936	25.917	17.3299	21.4168	21.3109	20.364	21.869	18.4536
Sdk1	35.0277	36.5311	27.2522	10.3696	3.93147	9.82093	19.7094	17.5845	4.93259	10.1615	10.2211	13.8756	9.47503	13.1431	14.1862
Lats1	35.0223	42.3454	22.3865	20.2557	12.585	17.2985	17.811	22.3919	10.4374	19.0612	19.1467	17.1802	15.0523	15.8892	16.3643
Arhgap44	35.0148	29.8631	13.5405	16.0912	8.67821	13.9508	12.3414	20.6407	9.45492	13.9458	16.911	14.9054	12.1505	14.6778	14.5145
Ube2k	34.9897	37.7645	41.0721	32.0978	22.5752	25.4098	19.5828	28.6694	23.3597	26.3242	30.7091	28.064	27.0523	31.9458	26.1758
Cdk16	34.9881	36.6313	28.1178	36.1253	23.8033	30.4694	24.079	43.7556	29.7133	29.561	39.6788	43.9486	37.5381	41.7486	37.1098
Ttll5	34.9826	22.5766	12.6239	9.4179	4.95615	7.01848	10.6593	12.6057	5.6063	7.56981	9.23013	9.36195	7.21404	9.89641	8.91288
Dvl3	34.9443	28.376	18.6566	14.6316	6.99213	13.37	18.9792	20.5689	7.96457	14.1318	13.6296	18.6728	12.815	17.2542	18.3065
Dtna	34.9202	36.4131	20.8891	17.4004	8.24504	14.1334	14.5188	18.78	10.9167	11.7303	16.7059	15.8831	12.5894	16.6968	16.2261
Cst3	34.8692	52.7386	222.893	373.195	501.388	399.599	107.632	372.018	860.243	296.519	454.712	250.308	391.658	363.047	248.923
Ddost	34.8568	54.186	57.5428	86.3617	78.4638	70.681	36.6271	76.7752	108.876	65.7752	90.1905	77.2012	82.7133	92.6368	69.9752
Nrp1	34.8409	18.7054	15.5406	10.6356	4.61712	10.2556	10.7165	12.9641	5.24681	10.6506	11.514	13.9128	11.6804	15.6442	14.1992
C130074G19Rik	34.8398	30.8251	16.0994	20.6187	13.0088	18.9784	15.363	33.7283	16.749	19.4971	21.0893	21.3928	19.3183	22.2753	24.5358
Prpf19	34.8371	46.8546	44.6537	75.7792	49.855	63.5371	28.0227	72.3161	69.8254	56.6011	80.8251	65.5139	64.7145	67.6931	64.6443
Nudt4	34.8345	37.8792	35.052	83.9703	115.074	73.4105	33.2525	70.7074	92.9306	63.3966	74.886	95.0062	90.1223	90.8608	71.2209
Eif3f	34.812	68.4567	83.2447	116.833	91.4779	104.381	50.1025	100.275	116.999	85.156	126.503	117.299	112.827	120.09	102.459
A830018L16Rik	34.8032	29.7958	8.58041	21.1915	18.2986	16.7382	8.57294	14.6654	21.7591	9.74692	11.164	10.6552	11.2783	13.2386	12.0244
Atp6v1b2	34.7572	49.4549	38.8102	69.8766	48.1067	54.4691	26.4217	69.2875	56.7607	54.6108	77.2548	70.1804	72.9657	64.5135	60.0706
Tgfbr1	34.7215	37.7093	30.7083	38.4114	31.2673	33.7717	21.8577	34.1359	27.3659	31.1067	34.5103	40.2673	30.3011	36.189	35.6215
Wnk2	34.6914	27.9634	13.8285	6.35255	2.53702	5.20296	13.0516	11.4813	4.85378	6.0798	6.52838	8.10154	6.11983	8.51776	8.37375
Ubxn1	34.6713	47.2323	36.2506	78.5077	71.8435	61.0017	22.5897	71.4349	117.183	51.4094	86.2965	61.5847	62.3838	75.6581	60.4385
Tob1	34.671	54.8228	29.5001	42.1052	29.3618	31.803	26.1545	39.7973	25.6367	34.1328	35.6966	39.5204	36.618	38.9334	37.6106
Ubtf	34.6479	48.0326	25.181	37.2382	22.731	34.268	20.9649	47.8679	30.4299	32.6532	42.7872	35.1004	33.3055	36.2413	32.5055
Snx10	34.6435	33.0776	16.6041	35.9041	29.183	27.0637	12.7356	29.8036	49.7994	26.2825	43.494	22.8586	26.44	26.7803	25.558
Stk38	34.6348	23.2012	17.656	21.8748	16.2308	19.8313	12.441	26.0543	22.5919	19.2218	22.0774	26.458	23.7029	27.3862	23.3471
Matr3	34.6019	50.4511	32.5778	57.7089	40.7969	47.0598	20.8805	49.2928	52.337	45.8052	56.1231	48.1581	49.9081	48.8883	42.4826
Ap2a2	34.5918	39.5202	31.6438	25.0748	13.5386	21.1715	23.6619	29.7321	16.2763	21.7621	28.0626	27.702	22.0971	23.4518	21.9773
Suz12	34.5827	32.4504	16.6313	27.9143	16.9249	22.1248	12.5495	28.18	16.9004	23.9868	26.8079	28.9687	23.0222	29.0587	26.749
Stmn4	34.5782	76.4579	34.5408	89.6147	52.5532	81.3261	27.0217	93.2329	75.1986	60.4981	89.2409	75.0965	89.9793	117.401	99.1727
Mrpl28	34.5635	22.0288	19.2492	55.7468	63.5704	44.4792	12.4457	41.9254	102.962	34.4539	65.6589	33.8392	39.162	47.8998	34.677
Bbs7	34.5538	28.4248	12.537	18.1449	9.69547	13.1539	8.75425	18.6384	14.7331	10.3637	14.865	16.3945	16.6281	18.8139	19.8872
Tmx2	34.5515	40.1037	35.6902	53.2284	36.1128	39.7892	19.4689	47.6544	49.9277	33.7543	54.8764	39.5212	36.8701	38.5509	32.4879
Dapk1	34.5349	25.7453	20.6686	16.7721	9.51441	14.8914	15.5096	20.558	12.1471	14.8864	16.1119	19.7479	15.1634	17.5838	16.6303
Ankrd46	34.5148	40.6463	23.6086	44.2044	27.2211	38.4732	16.2447	46.5724	36.468	35.9214	43.8999	38.0954	36.2704	45.0096	38.6426
Ash1l	34.507	29.6853	20.9448	6.87156	4.20499	5.25289	16.2899	12.7208	4.43861	7.53635	6.51304	9.24543	7.38869	8.73142	9.55567
Lrrc67	34.4972	18.5316	7.41046	16.8408	11.2003	14.8459	5.33678	14.9962	18.9637	11.206	11.9725	8.9757	13.7872	11.5046	13.1078
Zranb1	34.495	28.6825	22.6806	22.2486	11.8896	15.0665	13.5039	19.9384	14.849	18.3792	21.6624	21.233	20.2905	19.6851	19.0861
Naa35	34.4752	37.4571	21.4433	28.0381	18.4142	27.4107	13.8895	31.1483	22.922	23.5571	29.58	25.902	25.037	27.2923	23.7299
Ap1m1	34.4471	18.7122	24.1475	21.2873	16.8836	17.2884	14.2973	24.6089	26.8398	18.4849	28.799	21.6298	21.4868	27.5129	20.8617
Msl2	34.4467	28.9221	16.8511	16.5231	9.00763	14.6306	14.1744	20.1567	10.8759	13.5001	15.6964	16.6847	13.7183	14.9584	14.9853
Eid1	34.4459	58.6406	33.6371	91.5637	66.0917	65.664	21.5021	82.9528	72.9457	76.109	95.1618	77.7432	80.1831	97.6421	89.3413
Nek10	34.4157	23.9476	11.8025	6.67406	3.19957	6.97166	9.58275	6.13231	3.03456	6.68986	6.54849	5.81962	4.93326	5.32733	6.49637
Myef2	34.4103	43.3129	20.7502	36.3012	20.5861	28.9419	16.0845	39.5715	22.3301	28.1314	39.1185	27.3311	27.1974	32.4806	30.3882
Dnajc8	34.3983	45.1679	25.5537	58.7441	50.0403	49.7088	16.9484	59.1124	76.4702	43.9221	69.533	43.4485	52.9491	59.347	45.7761
Safb2	34.3978	17.1138	22.2421	9.6223	6.06681	9.04998	17.2133	17.3537	11.2299	8.41295	9.41144	13.9483	10.7632	13.7388	11.306
Drg1	34.3901	42.1564	25.4744	65.9785	49.8076	51.3218	17.9425	49.4949	79.0433	42.9488	62.8576	43.9049	49.6476	56.6442	46.9533
A330023F24Rik	34.3217	18.1398	11.7876	1.6461	0.883385	0.986205	9.08304	4.97532	5.63121	0.621235	2.05912	2.16332	1.84202	2.59308	1.82384
Ift122	34.3197	30.7514	17.0503	15.4685	6.85076	14.7175	13.8095	20.5589	11.9785	12.6984	16.8027	15.8089	13.3263	17.5685	18.6768
Ide	34.3164	36.2672	27.3235	28.4071	15.6922	24.8304	17.9426	29.7439	16.9292	24.1416	27.7808	42.6858	22.0098	44.0431	37.0316
Hsph1	34.3093	29.0444	22.9287	29.3484	19.7046	35.748	14.3127	31.1541	17.593	32.2671	34.8251	26.9208	22.7622	20.9075	17.7588
Ncoa6	34.3064	34.1632	20.3177	10.8375	4.53214	9.72239	16.9056	19.0006	6.29987	11.0695	11.4167	13.8219	9.69533	13.3621	13.6364
G3bp2	34.3029	47.0536	36.859	52.5919	33.7999	41.7617	22.8309	53.8132	40.8125	42.1375	49.4791	49.1572	40.8292	43.141	40.0633
Usp34	34.3019	27.9504	23.4826	8.27067	5.88864	7.22	15.3168	12.0952	5.08377	8.67837	8.0441	11.3485	8.80175	10.2819	9.50028
Txnl4a	34.2678	36.4612	29.7117	47.5149	40.713	39.7396	18.4672	47.5049	54.6308	33.3559	53.7651	41.788	41.185	48.5538	38.5673
Amd2	34.2623	4.18391	9.30543	66.8005	52.273	29.9456	6.02381	43.9833	25.3171	46.4682	65.0811	38.0774	10.2301	39.1655	10.919
Hectd1	34.2585	35.4712	36.4455	15.2732	8.17091	13.8279	23.6602	23.235	9.0788	16.511	14.8964	24.1878	18.2256	19.8548	22.399
Rya3	34.2577	26.8332	2645.37	1712.14	1017.48	1878.3	2183.57	2452.58	2406.15	1648.75	2655.6	2168.18	2710.33	2477.43	3243.6
Hddc3	34.2475	21.2024	26.4532	56.2326	54.555	40.479	16.7865	53.587	72.4281	31.0794	57.1011	10.1052	8.36554	12.5934	10.1483
Arl2bp	34.2286	35.1561	39.8772	50.5719	43.2241	43.8667	22.9912	51.9233	49.3928	42.2395	50.1272	48.5091	49.7013	53.4362	49.4402
Dnajb11	34.2155	51.4911	36.1539	63.0934	52.7409	50.0869	25.0879	64.9138	58.5454	51.8532	67.2763	58.8552	56.9379	64.0496	54.0399
Ppp2r5c	34.1898	25.8428	24.2771	29.6704	21.4286	24.8483	15.3375	31.1168	26.7214	24.145	28.5228	32.0105	28.5276	31.9486	29.3415
E130309D14Rik	34.1778	28.6961	6.48162	12.387	4.07945	11.0748	8.91137	17.332	7.16567	10.6171	11.2643	10.4079	8.29507	9.87931	10.8801
Wbp5	34.1695	37.7501	33.9287	110.186	133.714	90.2514	19.9897	80.835	162.269	86.5351	112.963	98.4605	95.159	110.701	96.8712
Kcnn2	34.1549	33.6402	11.8225	11.5637	7.54911	8.86537	8.11645	16.47	7.36096	9.19002	14.3112	7.80561	10.4488	9.86985	10.9984
Sugt1	34.1438	23.5944	22.8149	39.2643	36.9039	32.4859	12.4754	32.6933	46.0895	31.1174	39.285	29.2055	30.2315	34.586	29.1866
1500032L24Rik	34.1425	50.1372	57.4386	130.803	161.054	105.146	31.3303	111.254	250.691	92.921	151.492	105.731	128.825	126.879	105.03
St3gal4	34.1425	41.1206	16.294	29.7439	36.6961	24.1859	14.681	33.0733	41.58	27.2766	26.8557	25.9545	23.9152	28.9709	24.0128
Dpp8	34.1246	28.1804	25.7523	24.4929	16.8574	21.4225	15.9206	23.4767	14.3771	20.7834	23.7666	26.6943	20.7739	22.357	21.6442
Jak1	34.121	42.9817	27.5003	31.3593	16.345	25.5193	21.2552	38.5632	23.9875	27.2166	32.6953	34.2201	30.1616	34.331	31.8113
Slc25a4	34.1148	44.2211	71.2356	140.847	157.864	110.506	45.5217	131.836	212.186	99.2755	150.548	175.424	157.186	185.85	131.881
Pan3	34.1007	23.6869	18.97	11.2028	6.64464	9.68565	14.642	15.0468	8.61537	9.35884	10.2946	11.9994	9.60869	11.421	10.6612
Baz2a	34.0896	29.1938	19.6659	10.5531	4.92547	9.06632	15.8995	18.0561	7.94617	10.3926	10.4346	14.5115	11.2927	14.1789	14.2575
Nucb1	34.0635	67.6867	68.0042	86.1348	54.3993	71.1537	47.5778	97.9826	82.2969	68.2302	103.279	92.5011	72.203	77.4186	69.6474
Sgtb	34.0517	62.7146	8.59349	38.1879	18.3809	16.1226	9.2504	18.5246	12.5015	24.1111	30.4577	36.1809	35.1177	45.6105	44.8712
Cab39	34.0497	47.3144	29.0359	48.9459	39.7836	45.527	20.2792	48.2027	38.2913	42.3331	49.073	51.0548	47.3241	43.5981	43.3072
Rpgr	34.0357	23.8379	11.9195	12.597	8.43986	11.7968	8.8988	14.4275	12.7148	8.62981	11.2704	8.85382	10.1316	11.3306	10.1316
Snx14	33.9812	39.1104	24.3036	33.0234	19.8225	26.0646	15.0411	32.8861	29.6458	24.2636	30.3621	25.4422	24.2068	27.1262	25.5971
Nme5	33.9625	26.4723	16.5942	35.6902	20.38	35.3424	14.4865	27.96	43.2793	29.539	38.1451	26.6382	32.6841	33.276	32.4651
Setd3	33.9595	44.1114	35.8504	46.5393	33.22	38.5515	19.797	42.0551	40.5028	31.4118	42.409	44.013	42.2731	43.7784	39.4092
Pdha1	33.9547	50.7798	45.5225	84.0733	61.1077	73.8966	31.9784	71.913	65.5924	70.5018	83.3083	93.7546	75.4489	80.7454	74.2675
Gm1060	33.9292	34.2553	18.0309	27.0029	12.1351	24.2632	18.2361	34.5906	22.6375	18.6608	21.6415	19.2092	18.4683	21.0538	21.7096
Dscam	33.9234	21.2166	9.34508	4.76941	1.66836	3.85462	9.92587	8.59282	2.57216	4.68407	4.7874	5.40839	3.74953	5.35817	5.88858
Arid2	33.9092	29.2847	19.0602	11.3375	5.98022	10.0525	15.0196	16.0049	5.69068	10.8122	10.666	13.4685	10.1175	13.9127	13.7324
Nt5c2	33.8929	33.0043	15.818	17.5291	10.6246	14.1646	13.3755	20.2123	13.2899	14.6634	15.1674	17.1336	16.7203	16.8855	16.8593
Fbxw2	33.853	26.8337	18.155	26.0385	22.8901	23.4724	13.4397	23.0848	25.3677	20.8272	30.1416	22.7357	23.0429	25.9865	20.3547
Odf2l	33.8522	31.3447	10.7002	22.3304	12.4006	15.7384	8.18069	21.6175	22.4894	15.3912	23.5837	15.306	15.8772	19.019	16.9548
Scgn	33.8495	41.2056	10.7407	26.4797	17.8905	22.8555	14.7764	47.8136	38.2358	20.9644	36.3386	9.25839	20.9513	14.2029	13.4926
Pim1	33.8443	28.5474	12.8547	21.934	10.3662	15.4457	11.6167	19.3969	26.3419	17.4779	24.1469	15.8381	18.3783	23.7163	22.1544
Sept2	33.8419	48.11	40.9288	56.7202	59.528	52.6239	23.8848	49.3554	55.9827	47.6968	57.5848	57.1314	51.5782	58.7525	47.2286
Slc25a12	33.8315	36.4876	26.0285	36.1126	21.0196	30.371	19.165	40.4352	26.3341	27.5495	34.192	36.4903	29.1089	30.8854	29.3558
Ndufa10	33.8186	39.653	40.5939	64.0897	41.9591	57.3625	21.9623	54.3341	54.6352	42.6308	72.9285	56.5922	49.2353	59.7609	50.3426
Thrap3	33.7927	43.3391	29.2073	33.9864	18.7178	29.2139	24.4113	41.6494	23.0517	30.9318	37.8534	40.6877	31.029	38.3326	34.5444
6720401G13Rik	33.7707	18.1898	10.9177	9.71282	5.3886	3.79099	8.81977	15.5112	23.6399	3.92454	8.18619	14.3177	12.0643	16.948	12.2752
Dnalc1	33.7617	20.9984	10.8616	13.2205	8.35252	10.9511	8.30394	15.4207	10.5634	12.3616	13.5988	10.9517	10.7675	10.5825	10.9606
Srrm1	33.7606	42.0435	21.6829	25.4981	12.0079	20.4834	17.4158	33.0156	18.8271	20.4914	25.0882	30.7394	23.5301	28.3161	26.9444
Csnk1g2	33.7517	37.4678	28.5197	58.1109	44.6028	47.2	22.7315	65.4814	54.1708	46.8436	65.0843	57.3383	51.045	60.2108	56.0356
C2cd3	33.7432	29.3775	13.6212	8.75869	3.4515	6.81011	10.3898	14.2476	4.83424	8.16252	8.15802	9.70856	6.74252	10.0926	11.7362
Uqcr10	33.7407	55.7875	100.297	209.416	252.126	167.141	40.0238	150.598	433.427	127.897	253.149	129.612	165.34	187.962	137.519
Plxnb1	33.7184	28.1275	31.1123	16.6765	6.95395	13.1871	25.0834	26.2765	11.6152	14.657	15.7893	20.8378	13.1532	18.0163	17.3066
Ubl4	33.7157	36.3575	30.2713	49.4009	44.1828	42.5686	14.9622	43.1038	65.5348	41.4806	67.8473	33.4497	37.5715	36.9772	31.5745
Dhx16	33.7041	20.3559	11.2606	11.6492	7.8778	11.081	8.67522	15.6678	10.8295	11.1759	14.5945	15.7549	11.7434	13.2257	12.3721
Ssr2	33.671	33.5394	38.8737	78.5693	83.2779	67.0704	22.4896	56.4191	102.63	71.4613	94.7597	82.1005	81.3917	103.283	70.3103
Smg1	33.6301	23.2034	19.5713	5.98356	4.52473	5.25191	12.4307	11.3423	5.84148	6.06532	5.66819	8.30701	6.92234	9.22479	9.01523
Mettl10	33.6291	39.4391	22.8223	43.9742	32.4787	28.4909	10.3603	32.6274	48.4471	26.4625	32.6344	25.1372	28.1046	35.3095	30.225
Flot2	33.619	37.6882	25.4632	39.3158	24.3724	31.9451	21.517	42.1856	31.6053	29.1	44.9338	37.9953	36.8394	51.8716	37.4483
Asna1	33.6066	47.2644	32.5004	75.0609	61.1031	59.861	23.8087	64.0492	105.456	51.2343	82.3383	52.9883	54.2269	63.8501	53.9004
Hnrpll	33.5918	32.8801	11.7784	35.0016	22.5442	30.8089	14.9773	33.7883	31.2065	26.3226	30.8487	31.7471	27.0936	32.317	30.2738
Atp6v1f	33.5887	75.3929	59.8364	159.38	180.238	130.978	34.4963	127.626	344.907	110.749	209.44	111.488	122.621	139.914	107.852
Ranbp1	33.5863	25.683	19.9049	58.4305	57.5346	51.09	17.1291	51.0572	72.9023	47.1134	66.7396	48.9779	47.6254	60.199	49.836
Sub1	33.5799	54.7263	39.8677	109.657	94.9331	91.5309	22.4479	75.4526	111.11	74.2922	99.7818	60.4719	77.291	99.9711	75.514
Pard6b	33.5324	29.94	10.9331	19.0163	7.16295	14.7996	13.9554	20.5193	11.1294	16.9217	19.323	15.9568	11.0885	14.3743	13.2018
Cct3	33.5254	51.4372	44.1533	87.7066	69.1437	71.979	28.1631	75.4928	100.25	64.2373	98.6179	64.0131	69.3106	72.016	56.2824
Bmi1	33.5243	44.5601	14.032	35.1535	27.786	31.3535	14.6002	36.4137	34.0664	29.1347	33.9629	27.3832	27.2711	27.4097	26.4045
Cdh23	33.4822	20.2745	8.19251	2.04408	0.819273	1.30997	9.36757	6.49162	3.15476	1.55848	1.58353	2.19341	1.79955	2.55763	2.77262
Erp29	33.4817	33.4228	36.4956	78.0713	79.5611	62.8543	25.4257	70.2466	97.1007	59.7315	93.5467	60.8595	64.8094	86.1326	55.2463
Capza1	33.4712	40.3317	25.3755	53.3282	47.8767	47.962	18.7338	44.2142	48.7224	41.5837	54.4735	44.9047	41.4529	49.6807	40.1572
Zfp740	33.4476	21.3142	18.1421	21.0338	14.0511	17.1601	13.0902	24.1709	18.0592	17.5534	23.1929	23.97	20.5287	22.0995	23.6409
Degs1	33.4315	55.7001	61.451	94.0939	72.7133	70.13	31.4713	83.6173	91.3218	63.1283	94.7853	66.1553	51.4525	60.3856	44.988
Gorasp2	33.4302	56.239	38.0074	62.83	51.1937	53.1778	27.6379	56.6609	54.8244	51.5265	69.9497	60.0305	54.1724	62.1804	53.5165
Copb2	33.4048	39.8025	47.0206	55.2213	37.5575	46.731	28.5826	54.2128	43.6149	48.3765	60.1982	64.9231	54.4116	51.9891	52.5286
Bbs1	33.3851	31.4251	11.3072	10.6924	4.74662	10.4755	10.8971	16.7864	6.813	10.4551	11.0483	11.3464	9.18535	11.5338	12.2791
Ppp1r15a	33.3674	57.1762	17.5673	50.4504	30.9945	40.1376	17.1366	61.2057	43.5607	32.1556	42.3439	34.5251	33.4112	43.5796	43.5379
Ppib	33.3647	71.8838	58.0651	132.585	170.593	119.648	30.8215	109.146	206.595	108.349	158.077	125.184	133.295	159.574	124.193
2310036O22Rik	33.3635	70.165	32.4685	83.4994	70.4685	74.7866	31.1056	103.157	114.321	67.8207	103.239	69.1829	72.626	80.7035	76.6998
Adam23	33.3553	25.6023	13.1868	6.01042	3.15036	5.22384	12.2968	10.4335	3.97769	5.39355	5.36175	5.6937	5.01643	6.28363	6.12785
Fdft1	33.3274	35.7687	39.781	44.9181	30.5884	37.2976	25.1863	46.8941	39.4242	34.1634	49.7496	35.8491	35.2874	37.4259	28.5596
Ylpm1	33.3112	27.6951	22.3142	7.61513	3.48494	6.73953	18.645	12.9824	4.69813	7.27841	7.93073	10.544	7.37251	10.1116	10.124
Ncl	33.305	43.7665	33.0835	36.4934	21.4575	31.875	22.7092	41.4261	23.1195	33.7816	34.7997	47.3674	36.9473	36.6376	40.1904
Wdr34	33.3021	33.7243	14.4908	40.4226	32.8636	32.3983	12.5012	37.9061	53.0388	25.6369	38.7666	25.1958	32.0243	36.7472	31.5626
Lhfpl4	33.2978	23.0385	12.9184	9.64076	4.39489	9.83482	13.0022	17.7416	6.14763	9.60135	12.3275	10.5855	8.04164	11.7708	11.7844
Hiat1	33.291	29.7597	27.1771	48.4989	47.7984	39.1641	19.7477	38.8449	49.5856	36.8224	42.7629	37.2475	34.233	38.2738	30.9042
Scarb2	33.2549	34.3825	29.8038	26.9885	18.7426	23.1573	23.5526	29.9466	25.3274	22.0295	25.6038	37.904	28.4129	29.5295	27.9351
Hsd17b12	33.2271	40.9073	57.958	88.9193	61.1971	67.1	27.0312	77.6122	84.0705	59.6493	83.2293	58.6924	60.938	65.7467	55.3558
Lpgat1	33.2067	54.1533	78.3867	65.0377	33.0554	47.7182	45.2569	58.377	41.6013	49.7255	55.7849	74.1048	44.2848	41.7064	43.0397
Nudt21	33.1962	48.0897	29.6449	46.5755	31.9669	40.1548	17.8318	38.4278	46.2497	32.2812	53.5782	37.943	37.9419	43.7215	39.8914
Ltk	33.1857	24.2386	9.68702	15.4073	7.53219	13.8131	6.87603	22.2861	17.6479	12.7914	21.5153	12.1728	10.2234	16.4184	14.1226
Mfsd4	33.1694	37.3433	24.1699	22.808	18.6391	23.6194	18.6402	25.0432	21.687	22.3008	27.456	53.8125	37.9214	26.7303	26.4223
4732418C07Rik	33.1644	37.5059	27.3826	26.0674	17.5795	21.5494	23.6967	30.853	18.0735	20.9976	23.7794	25.6679	20.012	20.7412	21.3996
Rbm14	33.163	21.6425	13.8732	14.799	7.56274	13.6281	12.9105	19.4346	10.5594	12.0746	13.555	15.3632	13.3358	15.4474	14.916
Kdm6b	33.1368	35.9768	25.0898	12.5853	5.54077	10.8921	25.3784	23.3424	7.27182	10.9254	12.7299	15.7497	10.0795	17.7494	15.9628
Kcna6	33.1109	30.2379	12.9375	11.9248	5.79561	11.024	13.1874	18.2667	9.16291	12.0261	15.2054	8.75202	7.7816	7.90085	9.51927
Ube3b	33.0866	37.3453	18.7062	20.6438	10.2533	17.2771	15.0884	29.8614	12.6468	16.8461	20.5331	26.1939	18.742	24.2396	24.2122
Kif3c	33.0786	33.2225	13.8011	16.4525	6.95131	13.3056	12.8079	20.3478	8.78788	15.034	17.7068	15.3224	11.1284	15.7298	14.6681
Wdr19	33.0343	31.1573	13.9864	10.0482	4.14337	8.91448	12.5083	15.3027	5.79236	9.65931	10.282	10.0992	8.83329	10.8373	12.6948
Kdm5c	33.0275	26.8677	17.4809	10.0402	5.51532	10.0329	18.3929	18.2671	9.49839	13.2422	14.4288	17.9397	12.7692	16.456	16.3368
Trappc2	32.9997	33.1417	11.4387	48.6234	41.2007	32.6795	7.42531	40.5922	53.0583	32.2719	54.7482	25.5437	32.5795	38.2471	31.4755
Nacc1	32.9981	40.0464	23.7114	28.988	15.3391	25.3823	21.1508	36.7938	19.101	24.0537	31.0208	32.9624	24.4337	27.7376	24.5869
Nedd8	32.9922	46.9558	49.1405	143.698	145.104	120.956	30.6372	118.298	226.911	96.1074	170.205	98.8645	107.515	126.145	96.7853
Hmgxb3	32.9776	33.1205	12.8873	14.7953	7.88104	12.8225	12.5231	18.7688	10.1627	11.1382	16.8627	13.0893	11.9082	12.5808	13.9502
Ldoc1l	32.9674	30.4215	16.3562	17.5552	7.57804	14.3892	14.9447	23.984	8.43961	15.5293	19.4283	18.8936	14.1383	20.1623	19.7253
Crk	32.9618	52.317	33.5313	53.7267	51.3691	48.8465	25.9785	46.1327	50.5601	43.3255	54.3943	46.7708	44.2889	47.4811	36.9918
Ccnc	32.9602	38.6639	22.6817	33.0448	27.2518	27.2925	11.3877	26.041	31.7385	25.5426	34.9071	23.8607	23.8993	29.6613	24.6007
Pak3	32.9428	32.7689	11.2924	8.24173	3.93124	7.80804	9.26516	11.5149	4.1219	7.36257	7.59129	5.7843	5.94927	7.35964	7.24012
Kif3a	32.9411	28.4689	16.5115	17.9016	6.4857	17.2142	15.0697	25.6808	9.75666	16.6473	19.8464	19.6105	15.5342	20.4629	20.3625
Nars	32.9374	46.2155	38.391	58.6023	30.5641	46.2386	26.3624	60.6708	44.0745	51.576	60.8871	59.1224	49.7439	51.616	53.3276
Tapt1	32.9373	36.1335	28.9804	57.8632	42.4414	45.0576	23.5358	43.6478	49.5118	38.1022	55.3704	29.3667	30.2524	33.3134	28.4936
Aff3	32.9342	27.6149	11.7671	7.95063	3.67819	8.84489	10.6066	13.5316	4.1493	8.46965	8.60634	10.3577	7.24725	10.4273	11.742
Rab4b	32.9214	33.6208	18.851	38.9446	34.1267	31.0487	15.592	41.9727	51.5633	26.8867	44.2516	30.5205	34.8841	40.2196	33.4153
Abca13	32.9198	91.9743	104.265	19.0059	6.90025	11.9038	51.6155	29.623	9.16233	14.5256	14.6333	11.4305	11.1306	9.13083	12.1261
Sec24c	32.9197	31.8813	35.5524	30.7842	19.2989	25.6514	23.7489	34.1203	23.1564	27.075	30.5006	34.7284	28.0955	33.4022	31.2036
Kpnb1	32.919	37.6286	31.7806	32.4433	19.6154	26.5173	22.4697	38.3296	20.4118	30.0514	32.3266	38.8429	30.388	34.8092	33.9809
Srpr	32.9034	58.3622	69.6561	79.1979	80.8106	81.6905	40.8494	79.7829	78.8019	77.4733	86.9739	90.2887	81.2096	84.2863	74.3457
Trak2	32.9019	34.0856	22.6661	19.8161	13.9434	15.1973	17.1469	25.6795	14.4247	17.3002	17.1446	23.0272	18.3305	20.9208	19.9106
Olfr711	32.8812	14.9764	3.25362	3.02703	4.63594	3.00469	1.44976	3.8353	2.60406	2.48838	1.39078	3.83447	7.96905	5.71828	9.4455
Trpc1	32.8668	26.872	12.3246	14.3123	6.57207	12.2453	10.8301	13.9336	6.92675	12.0813	16.7075	11.6915	10.3817	11.0979	10.8533
Ipo7	32.8369	43.1811	42.3944	45.2001	28.1114	35.0235	24.0354	36.5693	24.6848	42.2757	42.6172	40.842	36.3766	34.8356	32.9995
Magi1	32.8301	34.4888	17.0822	10.8422	4.36572	8.9712	17.4087	17.1962	8.42266	9.57236	9.33854	13.0978	10.2773	12.3431	12.2357
Egln1	32.8156	32.3695	13.8211	28.4734	18.4156	23.8291	17.4258	33.3894	22.1197	22.9964	30.8047	31.5913	24.2833	27.816	27.2952
Iscu	32.7985	46.994	48.6584	119.25	90.0852	99.7501	32.2557	109.282	150.581	82.2859	123.76	88.1544	89.4509	102.727	77.5502
Cldn3	32.7766	44.9255	56.3739	119.461	84.9043	96.4774	43.514	111.411	127.088	90.1337	123.758	105.218	109.527	132.925	106.805
Ttc8	32.7753	43.646	21.9712	38.5667	22.2401	30.9111	16.4336	37.1775	32.3438	22.6368	33.742	20.7048	23.6454	29.8953	29.0825
Rhot2	32.7712	29.687	15.0725	19.082	12.1378	13.7024	15.8711	24.1848	18.9838	15.6343	18.7129	21.2236	14.769	21.3149	18.6927
Rab11b	32.7669	27.8258	28.9754	29.9541	16.0256	25.1483	20.7005	34.8186	21.2334	23.8851	29.4991	26.7738	27.0466	31.4531	27.1524
Iqub	32.7647	27.048	10.6082	17.5698	9.24808	13.9362	7.98541	17.3735	13.8942	14.6814	16.759	10.385	12.0484	13.546	12.5382
Ptbp2	32.7566	38.2473	17.5063	35.792	18.7679	27.6137	15.0397	29.7899	24.8177	25.6513	29.2094	22.7372	24.4489	26.185	24.6993
Ccdc41	32.755	19.1956	9.07763	14.1979	10.8429	12.5816	5.28762	13.4951	14.8431	12.296	15.5826	12.3972	14.2026	15.571	14.1867
Trim28	32.7275	43.744	29.497	44.6171	27.6261	40.7151	28.0086	53.2667	36.0176	39.0899	56.3882	50.291	39.5391	42.9532	41.9629
Tbc1d9b	32.7052	36.0382	20.6724	17.9817	13.8931	17.4372	17.2432	28.0357	17.3686	15.9247	18.916	22.8346	19.9268	24.0072	21.2253
Lcn14	32.6958	349.513	3035.63	4695.54	11037.1	10299.5	326.334	899.81	4744.23	8603.68	2594.54	11227.1	7498.22	13311.6	1424.91
Jam3	32.6941	35.8368	17.5713	28.9603	26.0899	22.8985	12.9803	29.0871	32.8678	19.5387	33.7802	18.1403	21.362	22.7375	18.6014
Papss2	32.6845	77.5871	71.7936	94.5568	25.5227	49.7837	48.2816	87.3668	31.9567	57.9058	78.6017	75.9587	42.5205	48.5432	39.1434
Ppp2cb	32.6793	42.2282	30.771	62.5909	59.6434	55.0755	22.3383	60.1939	61.1913	51.2896	72.1579	55.0639	55.5516	64.2915	53.8455
Taar9	32.6793	13.4709	4.00488	2.89418	0.527845	0.552237	3.62577	1.56223	1.54827	1.58563	3.13515	2.24291	0.70867	2.31312	1.58665
Lpcat1	32.6755	27.3358	19.9514	27.2967	19.1236	18.9898	14.706	22.1677	18.4006	19.07	27.6304	17.3571	17.4033	23.29	19.8605
4921513D23Rik	32.6735	22.9238	17.144	10.3492	6.62584	8.24216	13.3053	13.4519	8.39625	8.61661	9.72591	13.0364	9.96962	12.2821	10.6271
Copz1	32.6674	49.8945	49.6161	85.8062	65.6115	73.0207	31.9687	83.8209	85.4869	69.519	95.2942	81.733	78.6033	81.487	72.8956
Maea	32.653	38.2707	30.384	49.2977	41.8719	46.0767	21.7179	52.9395	48.3689	40.0634	59.7462	48.3394	47.8922	50.9049	47.6858
Stk40	32.6133	41.9271	17.1239	23.8586	12.8407	20.2099	14.688	29.6275	15.3278	19.6054	26.6611	24.252	19.9528	25.8027	25.5424
Ttbk1	32.6106	23.4211	7.20999	5.29199	1.54927	4.39025	8.51838	10.6926	2.69507	5.01398	6.28066	6.57113	4.07768	5.98599	5.93984
P4htm	32.6015	30.0062	16.9183	27.9532	18.2122	22.0434	16.9856	33.5007	32.6084	19.9529	33.8071	18.1266	16.1728	20.8317	18.7314
Rnf185	32.5855	41.0232	29.3364	45.4288	30.0979	35.0524	19.3507	34.0903	32.5985	33.5719	33.9079	38.2742	33.381	42.5738	39.943
Pkd1	32.562	15.5436	15.7453	3.83498	2.44487	3.16071	13.5853	8.37774	3.83834	4.44583	4.54563	7.43602	5.35755	7.03569	6.99143
Ank	32.5536	41.1692	49.6085	56.8429	40.2818	44.7926	33.2806	49.9689	44.4354	47.8942	57.2804	66.5216	58.13	65.7875	62.8099
Rpl12	32.5476	57.9319	7.26753	354.154	618.326	323.476	5.7707	259.02	810.856	306.478	446.577	242.789	339.762	337.513	282.032
Slc30a5	32.5392	34.0148	26.8195	42.3031	32.139	35.9851	18.6949	35.5676	35.7029	31.3437	39.9765	33.1508	33.7568	31.2378	31.2381
Mbd6	32.5264	28.0015	14.6463	11.6021	4.63966	8.87566	16.5455	23.1224	13.5829	9.15704	10.6165	16.6302	12.4958	18.4696	16.0451
1700028P14Rik	32.5187	35.6479	11.3896	30.979	20.8036	25.5462	10.4213	22.2109	36.1636	15.9131	24.1357	19.8344	21.2543	27.9618	28.8865
Actr3b	32.4978	28.7398	10.9816	24.6191	14.8006	19.6479	8.9679	18.7855	19.7703	11.9424	13.9704	15.0252	17.9627	24.4316	16.06
Psma5	32.4872	38.5246	32.5361	92.3918	90.1281	76.7959	21.1558	63.9821	137.135	65.1204	100.892	59.4951	69.0799	78.8434	66.0795
Robld3	32.4853	28.2465	49.0109	94.6307	92.4861	70.5022	22.0178	85.1072	143.878	70.9631	113.578	72.9528	76.6468	82.0643	66.889
Itfg1	32.4846	31.2933	31.2947	52.2116	39.6106	44.7955	21.3743	50.7614	44.6214	41.9248	50.9916	44.7475	44.0738	45.5204	38.1762
Ccdc92	32.46	27.943	13.1554	18.0461	9.77492	16.7547	13.2712	27.0195	12.2257	15.6957	22.0141	15.1353	14.428	16.3957	15.4277
Cd36	32.4525	69.4241	71.9116	132.578	67.9527	92.8024	44.2055	106.345	94.4456	86.0397	113.613	80.7011	84.9546	62.5842	65.5908
Cyb5r1	32.4309	47.6754	46.2973	85.4664	56.8592	57.2699	33.9108	92.4247	91.8006	54.194	86.3072	39.8627	34.4436	46.0216	39.2048
Hspe1	32.4136	33.0634	36.9349	105.164	144.128	85.4258	19.1912	87.7428	204.732	77.6126	114.878	80.9181	83.2816	106.182	66.7463
Pcgf2	32.4129	18.4838	21.9861	15.8957	9.19261	14.2199	17.7775	25.9574	17.2288	13.0079	18.4301	18.5781	16.5974	20.3515	19.8115
Clcn3	32.4016	36.9604	37.2638	31.4765	20.6193	25.6673	23.4277	31.2052	24.2856	27.1597	27.6646	34.7906	28.9626	27.9644	27.2196
Bod1	32.4004	31.4498	33.2446	61.5316	53.1803	46.8049	22.1228	57.1691	70.5969	42.1453	67.0254	41.3685	43.8215	52.5433	40.2469
Sh3pxd2a	32.3836	37.5956	24.924	15.2671	14.9516	13.2672	26.4319	22.8472	10.8957	13.7214	13.8381	22.7305	15.341	21.2132	20.465
Pcm1	32.3609	33.1864	19.0303	12.7126	6.829	11.9024	12.6519	17.5237	7.72569	12.3457	12.6461	16.0003	13.5491	13.6109	15.5677
Maf1	32.3528	44.053	32.1263	64.2214	46.2523	48.7736	18.4898	56.359	68.1896	41.1323	65.3236	41.1656	50.6109	54.5633	44.4052
Znrf1	32.2993	21.0307	26.6713	23.9419	12.7349	18.237	16.6965	28.4425	30.0662	18.5801	22.8863	40.1805	28.0914	36.3963	24.9443
[truncated: 19,478 more rows]
