# Supplementary material for: Deep Sequencing of the Murine Olfactory Receptor Neuron Transcriptome
Source: PLoS One. 2015 Jan 15;10(1):e0113170. doi: 10.1371/journal.pone.0113170 (PMC4295871; doi:10.1371/journal.pone.0113170)
Supplement: S2 Table — (XLSX) [file pone.0113170.s015.xlsx]

## Sheet: S1a Cuffdiff analysis
Gene	locus	sample_1	sample_2	ORNs homo	ORNs hetero	log2(fold_change)	significant
Lcn13	chr2:25555593-25558846	homo	hetero	39.0802	605.539	3.95371	yes
Lcn14	chr2:25592528-25595617	homo	hetero	35.884	494.583	3.7848	yes
Lcn4	chr2:26523193-26526802	homo	hetero	0	130.772	-	yes
Mgp	chr6:136820955-136824326	homo	hetero	0	24.2177	-	yes
Mtrnr2l	chr6:79768024-79768358	homo	hetero	26500.5	0	-	yes
Olfr1211	chr2:88769534-88770470	homo	hetero	0	15.2432	-	yes
Olfr1252	chr2:89561321-89562266	homo	hetero	0	30.8843	-	yes
Olfr640	chr7:111169885-111170830	homo	hetero	0	23.8003	-	yes
Pcdh8	chr14:80166578-80171119	homo	hetero	128.312	24.9027	-2.36528	yes
Pde4d	chr13:109444370-110746177	homo	hetero	53.4689	8.36747	-2.67584	yes
Rnu12	chr15:82980074-82980224	homo	hetero	0	1069.3	-	yes
Rpl17	chr18:75160130-75163035	homo	hetero	0	20.5254		yes
Steap2	chr5:5664830-5694568	homo	hetero	111.334	20.6086	-2.43358	yes
For a differential gene expression analysis, we used the program Cuffdiff, which identifies significant changes in transcript expression between two datasets (Trapnell et al., 2012).
statistic significance was dependending on whether the p value of the test statistic is smaller than 0.05 (FDR) after Benjamini-Hochberg correction for multiple-testing
