# Supplementary material for: Deep Sequencing of the Murine Olfactory Receptor Neuron Transcriptome
Source: PLoS One. 2015 Jan 15;10(1):e0113170. doi: 10.1371/journal.pone.0113170 (PMC4295871; doi:10.1371/journal.pone.0113170)
Supplement: S3 Table — (XLSX) [file pone.0113170.s016.xlsx]

## Sheet: S2 RNA-Seq reference tissue
Gene	Brain	Liver	Muscle	Testes
0610007C21Rik	55.2465	89.2689	55.3521	4.60203
0610007L01Rik	17.4486	26.247	16.6972	29.8062
0610007P08Rik	1.89508	2.26452	3.65503	7.34858
0610007P14Rik	29.3534	36.5858	2.95758	15.4577
0610007P22Rik	14.2529	10.5559	12.9753	2.20499
0610008F07Rik	0.230302	7.59004	0	0
0610009B22Rik	21.6875	23.2377	38.8558	19.9754
0610009D07Rik	24.9198	24.3941	23.7299	6.97849
0610009O20Rik	22.7196	12.1679	37.3862	15.6218
0610010B08Rik	0	0	0	0
0610010B08Rik	0	0	0	0
0610010B08Rik	0	0	0	0
0610010B08Rik	0	0	0	0
0610010F05Rik	3.30241	3.90354	3.67386	9.90178
0610010K14Rik	33.4869	15.1841	28.8576	6.4811
0610010O12Rik	57.9125	3.41073	108.726	92.6024
0610011F06Rik	35.893	145.19	31.7878	9.28724
0610011L14Rik	16.6709	7.04084	10.499	5.75795
0610012G03Rik	38.8963	18.2796	46.8909	6.88609
0610012H03Rik	0.35299	8.23011	0	0.68757
0610030E20Rik	2.31158	4.81322	2.54267	13.2185
0610031J06Rik	32.7792	43.0449	15.4636	4.83184
0610037L13Rik	13.2601	10.796	14.6763	12.5493
0610037P05Rik	20.7111	7.79921	38.9548	4.66496
0610038B21Rik	1.22596	0.0974027	3.63046	0.0980314
0610039K10Rik	12.392	5.52252	9.32648	19.0574
0610040B10Rik	1.48571	1.46439	2.44565	1.30804
0610040J01Rik	2.57419	16.5758	2.66518	0
0910001L09Rik	48.4435	56.7931	59.9608	8.04987
1100001G20Rik	15.4721	518.846	7.29404	0
1110001A16Rik	11.9031	8.1737	17.6184	2.47701
1110001J03Rik	81.9708	53.8362	129.677	9.69345
1110002B05Rik	16.7006	34.1979	24.0498	11.6509
1110002L01Rik	12.8294	0.745846	3.92714	3.3859
1110002N22Rik	5.38052	7.39369	14.3017	4.25599
1110003E01Rik	45.3187	34.2452	16.144	28.6772
1110004E09Rik	21.0294	10.6278	23.777	103.687
1110004F10Rik	55.8847	29.7534	46.7261	51.2457
1110005A03Rik	32.0152	20.7253	59.2173	7.65904
1110006O24Rik	0.64038	0.360439	0.136448	17.0504
1110007A13Rik	6.57978	7.76426	4.27376	2.57396
1110007C09Rik	29.9347	9.39721	86.0412	5.13041
1110008F13Rik	32.5732	76.0178	35.5245	7.02922
1110008J03Rik	12.4451	1.5514	4.05402	1.37537
1110008L16Rik	3.49242	5.37045	4.96242	11.5101
1110008P14Rik	124.862	21.9865	30.5931	21.8946
1110012D08Rik	4.27269	9.57007	2.1771	5.02763
1110012J17Rik	12.4098	0.0895573	0.313124	1.65225
1110012L19Rik	8.30248	8.83331	17.0797	0.337883
1110014N23Rik	27.632	7.79667	8.02329	3.67367
1110017D15Rik	3.7682	0	0	337.505
1110017F19Rik	0.203544	1.01417	0.243198	9.84486
1110018G07Rik	13.5026	7.43779	6.03122	14.4762
1110018J18Rik	8.95981	24.3071	17.244	4.82626
1110020A21Rik	1.61765	1.03838	2.93277	46.9372
1110020G09Rik	9.43705	55.9541	14.1343	4.55786
1110021J02Rik	11.6816	4.88823	3.78523	6.23834
1110021L09Rik	5.43009	0.758618	1.41106	0.455378
1110028C15Rik	1.87051	1.8122	4.95494	10.0304
1110031I02Rik	7.57902	7.93272	8.47637	0.799439
1110032A03Rik	12.8574	10.6102	9.34921	225.954
1110032A04Rik	2.36553	0.133831	0.174559	0
1110032F04Rik	2.82281	0	0.046159	0
1110034A24Rik	1.80459	1.73015	1.42139	5.27564
1110034B05Rik	1.30845	2.13233	1.71997	2.5173
1110034G24Rik	4.53527	3.58236	3.70294	0.856364
1110037F02Rik	3.28226	3.49281	2.22896	5.58359
1110038B12Rik	12.9565	27.8358	21.7904	24.6904
1110038D17Rik	15.4078	50.5148	42.2136	2.19908
1110038F14Rik	10.915	4.78333	11.6467	6.74119
1110049F12Rik	51.2853	14.8253	21.8358	10.2821
1110051M20Rik	41.9544	0.975829	8.77663	19.4372
1110054O05Rik	3.38583	1.01559	1.01186	2.262
1110057K04Rik	17.2455	19.0949	4.65303	2.22643
1110058L19Rik	18.2348	17.4393	25.6869	10.4165
1110059E24Rik	5.33841	11.2094	5.42276	7.66834
1110059G10Rik	2.35905	1.66294	2.29127	2.3161
1110059M19Rik	1.12429	0	0.233396	4.62127
1110065P20Rik	38.1909	14.1426	18.7481	22.4709
1110067D22Rik	17.4763	3.80016	36.1966	0.987256
1190002H23Rik	16.5092	0.181589	43.7875	5.60109
1190002N15Rik	9.22144	11.9008	1.41749	0.948577
1190003J15Rik	4.95499	218.214	0.205798	0.150993
1190003K10Rik	0	0	0.667657	0
1190005F20Rik	7.02606	5.27291	5.97071	11.1817
1190005I06Rik	6.49036	10.1934	1.51814	10.4793
1190007F08Rik	10.737	5.09493	3.96559	6.84963
1190007I07Rik	9.10657	8.17405	15.9146	3.00734
1200009I06Rik	1.22595	0.259513	1.20506	0.431423
1200011I18Rik	5.15023	3.8074	2.86871	1.71871
1200011M11Rik	4.39748	3.55916	3.30087	2.54025
1200014J11Rik	1.94566	2.27583	1.43231	2.12517
1200016B10Rik	0.770511	3.44139	1.17599	12.3612
1300001I01Rik	29.3987	50.8057	26.8147	19.1557
1300002K09Rik	0.578494	26.0202	0	0.356726
1300010F03Rik	10.3909	23.4948	11.6672	2.53077
1300014I06Rik	4.29295	31.2051	5.2505	0.196709
1300017J02Rik	7.36966	297.453	0.128197	1.74635
1300018I17Rik	15.9418	5.08879	7.84953	10.282
1300018J18Rik	7.19042	17.787	6.97104	1.09623
1500001M20Rik	5.50277	1.94922	4.52425	3.65739
1500002O20Rik	14.9269	3.93893	6.89191	42.6379
1500003O03Rik	82.7241	162.96	56.3106	15.0928
1500004A13Rik	4.30197	0.134491	0.0814367	0.605546
1500009L16Rik	8.34698	0	0.821834	5.18636
1500010J02Rik	9.35432	1.38937	3.01266	14.7532
1500011B03Rik	57.0381	0.566009	1.31791	7.68431
1500011H22Rik	32.4654	3.76746	4.88944	80.581
1500011K16Rik	68.7863	15.2728	130.148	5.17088
1500012F01Rik	17.831	26.0964	20.0187	5.0437
1500015A07Rik	1.20333	0.286397	0.784567	0.655604
1500015O10Rik	11.1836	0.0459996	2.7283	6.53077
1500017E21Rik	1.68645	5.49724	3.21076	3.56725
1500031L02Rik	17.7288	2.31893	7.87636	12.5411
1500032L24Rik	227.808	104.866	174.28	21.1053
1520402A15Rik	8.20111	0.192929	2.15253	4.63608
1600002H07Rik	2.95577	20.9425	0.782979	0.87443
1600002K03Rik	6.87608	6.53167	9.68103	1.56831
1600012F09Rik	4.15828	5.68611	5.87759	5.34615
1600012H06Rik	7.07611	10.3771	6.55186	2.00957
1600014C10Rik	12.4374	49.5547	12.5759	0.790783
1600014K23Rik	0	0	0	7.03884
1600015I10Rik	0	0.0302232	0.0187713	0
1600016N20Rik	0.0878638	0.132626	0	52.4801
1600021P15Rik	10.5266	5.72782	3.21114	0.375885
1600027N09Rik	3.82918	1.29753	1.7028	12.4437
1600029D21Rik	0.716753	0.877123	2.35375	1.34143
1600029I14Rik	0.571776	0	0	1.93974
1600029O15Rik	0.349623	0.0653722	0.133475	0.0660071
1700001C02Rik	1.17841	0	0	184.679
1700001C19Rik	0.326591	6.25005	0.0305506	187.571
1700001F09Rik	0	0	0	61.017
1700001G17Rik	0	0.0984057	0	3.20801
1700001J03Rik	0	0	0.130328	29.6122
1700001J11Rik	0.0418636	0.0225067	0.0844131	65.2464
1700001K19Rik	0.365627	0	0.0463886	64.7265
1700001K23Rik	0.216849	0	0	16.3151
1700001L05Rik	0.120925	1.05674	0.0277073	74.2966
1700001L19Rik	3.55439	0	0.0283876	61.8308
1700001O22Rik	4.95518	0	9.47971	292.451
1700001P01Rik	0.167134	0.0677779	0	54.2663
1700003E16Rik	9.14354	0.541656	0.0702312	216.733
1700003F12Rik	0.112718	0.0594669	0.0636156	211.162
1700003G18Rik	0.199529	0	0	7.89208
1700003H04Rik	0	0	0	32.3143
1700003M02Rik	0.651115	0	0.0276763	338.764
1700006A11Rik	0	0	0	33.5183
1700006E09Rik	0	0	0	114.809
1700007B14Rik	0	0	0	26.7251
1700007E06Rik	0	0	0	52.4532
1700007G11Rik	0.237564	0	0	22.8117
1700007I08Rik	0.185175	0	0	11.7751
1700007K09Rik	0.186814	0	0	56.4057
1700007K13Rik	4.49421	0	0.120527	31.6981
1700008A04Rik	0	0	0	63.3085
1700008F21Rik	0	0	0	49.7945
1700008I05Rik	0	0	0.0264132	25.675
1700008J07Rik	2.35941	0.648545	1.66628	20.4257
1700008O03Rik	1.46091	0.046817	0.0521956	17.6665
1700008P02Rik	0	0	0	179.107
1700008P20Rik	0	0	0	43.9895
1700009J07Rik	0	0	0	70.8682
1700009N14Rik	0.0788353	0.0304522	0.036754	480.685
1700009P17Rik	1.82929	1.54355	0.98773	140.168
1700010B08Rik	0	0	0	66.3174
1700010D01Rik	0	0	0	49.4217
1700010I14Rik	0.433862	0.152926	0.068269	127.471
1700010M22Rik	0	0	0	63.3008
1700011A15Rik	0	0	0	176.167
1700011E24Rik	0.242163	0	0	164.906
1700011F03Rik	0	0	0	118.943
1700011F14Rik	0	0	0	4.26579
1700011H14Rik	0	0.299813	0.0356716	48.9628
1700011I03Rik	0.0981867	0	0.178615	110.063
1700011L22Rik	0	0	0	53.9729
1700012A03Rik	0	0	0	82.1925
1700012A16Rik	0	0	0.0239556	76.7801
1700012B07Rik	0	0	0.0454232	91.8795
1700012B09Rik	0.572037	0	0	81.8285
1700012B15Rik	5.51341	2.94243	2.55246	4.20887
1700012D14Rik	0.342031	0.286255	0.417883	25.7919
1700012L04Rik	0	0	0	0.709162
1700012P22Rik	0	0	0	90.6033
1700013B16Rik	0	0	0	33.8061
1700013D24Rik	0	0	0	92.2476
1700013F07Rik	0.162963	0	0.0759393	189.266
1700013G24Rik	0	0	0	862.047
1700013H16Rik	0	0	0	16.1181
1700013N18Rik	0.0760834	0.136067	0.136317	218.743
1700014N06Rik	0	0	0	1.25109
1700015E13Rik	0	0	0	140.277
1700015G11Rik	0	0	0	212.738
1700016C15Rik	0.268611	0	0.611522	69.495
1700016D06Rik	0	0	0	26.7368
1700016H13Rik	0	0	0	129.909
1700016K19Rik	1.87035	0	0	252.754
1700016M24Rik	0	0	0	91.67
1700017B05Rik	2.96184	2.82847	0.788977	42.0415
1700017D01Rik	0	0	0	124.095
1700017N19Rik	0	0	0	110.949
1700018A04Rik	0	0	0	4.72361
1700018A14Rik	0.132931	0	0	3.12128
1700018B08Rik	0	0	0	31.9881
1700018B24Rik	0	0	0	62.5401
1700018C11Rik	0	0	0	117.538
1700018F24Rik	0	0	0	54.1738
1700018L02Rik	7.29903	17.041	5.8956	84.6554
1700018L24Rik	0	0	0	315.095
1700019A02Rik	0.18843	0	0	158.602
1700019B03Rik	0	0	0	23.3143
1700019D03Rik	1.4079	0	0.626031	192.448
1700019E19Rik	9.29034	3.46937	8.44361	57.1833
1700019G17Rik	2.70441	1.76369	0.167671	10.5949
1700019L03Rik	0.397806	0.108365	0.249434	30.9784
1700019M22Rik	0	0	0	344.905
1700019N12Rik	2.8297	0.0448701	0.206831	283.295
1700019N19Rik	0	0	0	289.601
1700019O17Rik	0	0	0	75.5406
1700020A23Rik	0.202935	0	0	70.0869
1700020C07Rik	0.131576	0	0.0683694	22.1769
1700020D05Rik	0.182064	0	0	70.8953
1700020I14Rik	25.0862	6.37175	51.9478	16.2566
1700020L24Rik	2.38189	0.047647	1.99578	78.3405
1700020N01Rik	0	0	0	21.2771
1700020N18Rik	0	0	0.157492	17.4864
1700020O03Rik	8.53114	2.80887	4.38839	4.40554
1700021C14Rik	2.34017	3.95261	5.24364	444.229
1700021F05Rik	23.7459	18.8331	48.4564	13.4008
1700021F07Rik	0	0	0	126.898
1700021K19Rik	16.835	3.84091	5.17634	14.4397
1700022A21Rik	0	0	0	45.6719
1700022I11Rik	0	0	0	19.6871
1700022P22Rik	0	0	0	111.417
1700023A16Rik	0	0	0	81.2239
1700023E05Rik	0.300228	0	0	94.2435
1700023I07Rik	0.000149226	0	0.0285191	11.5071
1700024G13Rik	0.751521	0	0	68.4053
1700024P04Rik	0	0	0	143.83
1700024P16Rik	0.264482	1.39973	0.0807367	1.92294
1700025C18Rik	0	0	0	22.0064
1700025E21Rik	0.0789047	0.16029	0.114928	63.3049
1700025F22Rik	0	0	0	38.3728
1700025G04Rik	9.30009	0.40748	13.0384	1.81087
1700025K23Rik	4.70549	0.6027	2.84604	566.204
1700026D08Rik	1.11813	0	0.0377584	143.204
1700026D11Rik	0	0	0	5.37308
1700026J04Rik	0.0387166	0.0449889	0.0537183	83.4306
1700026L06Rik	0.279933	0.0573706	0.134967	175.359
1700027A23Rik	0.837206	0	0.376103	46.078
1700027D21Rik	0	0.621872	0	37.6342
1700028B04Rik	0.364113	0.0766518	0.0908539	0
1700028J19Rik	0.551857	0.18789	0.0452	258.687
1700028K03Rik	0.0872963	0.0147531	0.0188169	6.16307
1700028M03Rik	0	0	0	0.773258
1700028P14Rik	0.459926	0	0	60.5129
1700029F09Rik	1.3509	3.71047	2.20915	55.3113
1700029F12Rik	0	0	0	639.791
1700029G01Rik	0.598515	0.393469	0.657406	339.58
1700029H14Rik	0	0	0	256.024
1700029I01Rik	0.057825	0.05146	0.0346395	0.361916
1700029I15Rik	0.292622	0.61039	0.142338	81.0809
1700029J07Rik	0.324767	0.127328	0.144377	19.6349
1700029J11Rik	0	0.0617056	0	122.508
1700029M20Rik	0	0	0	21.8056
1700029P11Rik	0	0.0434953	0.0516802	57.4721
1700030C10Rik	0.189317	0.215428	0.0641682	0.940433
1700030F18Rik	0	0	0	15.915
1700030J22Rik	2.05979	0.168714	0.0337471	133.236
1700030K09Rik	2.64432	0.582505	1.61339	18.6718
1700031F05Rik	0	0	0	1.07808
1700031M16Rik	0	0	0	280.721
1700034E13Rik	0	0	0	197.609
1700034F02Rik	0.0563464	0.0186344	0	8.99239
1700034H14Rik	4.37755	10.7175	10.5586	6.68487
1700034H15Rik	0.149471	0.00980378	0	2.51544
1700034I23Rik	0	0.0182922	0	30.916
1700034J05Rik	0	0	0	118.795
1700034O15Rik	0	0	0	352.003
1700037C18Rik	2.90185	0.190286	1.67687	34.8432
1700037H04Rik	54.236	2.28679	10.8271	158.513
1700039E15Rik	0	0.101518	0	138.39
1700040I03Rik	12.902	5.70016	10.8811	3.80019
1700040L02Rik	1.17949	1.6962	0.177892	109.939
1700041C23Rik	0	0	0	8.76505
1700042B14Rik	0	0	0	1.12791
1700042G07Rik	0	0	0	103.789
1700044K03Rik	0	0	0	1.58682
1700045I19Rik	0.3939	0.0330452	0	9.47325
1700047I17Rik2	12.5456	1.6347	8.6961	21.1353
1700047I17Rik2	0	1.6347	0	0
1700047M11Rik	3.62116	0	0	2.75062
1700048O20Rik	1.5969	0.297552	0.12354	6.06308
1700049E15Rik	0	0.0433348	0	0.301419
1700049G17Rik	0.420994	0.230331	0.240631	1.64014
1700049L16Rik	0	0	0	196.265
1700052I22Rik	0	0	0	30.6446
1700052K11Rik	2.32007	0.57981	2.20213	9.5483
1700052N19Rik	11.3819	4.32365	9.71236	24.7598
1700054K19Rik	0	0	0	0
1700054N08Rik	12.411	0.0970548	0.263497	44.3826
1700054O13Rik	0	0	0	86.7403
1700056E22Rik	0.549692	0.757641	1.35958	46.8381
1700057G04Rik	0	0.0398561	0	66.2798
1700057K13Rik	0	0	0	178.843
1700058C13Rik	0	0	0	42.2004
1700058G18Rik	17.107	0	0.120375	49.3087
1700060C20Rik	0	0	0	1.73159
1700061G19Rik	0.11428	0.0163169	0	34.6764
1700061J05Rik	0	0	0	311.745
1700065D16Rik	0.0336756	0.0148546	0	1.89459
1700065I17Rik	0	0	0	99.3132
1700066B19Rik	0	0.0160047	0.0196127	0.738406
1700066M21Rik	1.69692	8.81762	1.36326	4.56292
1700066O22Rik	0	0	0	0.741299
1700067K01Rik	0.178816	0.990145	0.275888	18.0963
1700067P10Rik	0	0	0	78.5417
1700069L16Rik	0	0	0	1.87107
1700071K01Rik	0.0928642	0.117676	0.0456953	4.18231
1700072E05Rik	0	0	0	7.56477
1700073E17Rik	0	0.0455001	0.0236775	7.77145
1700074P13Rik	0	0	0	151.132
1700080E11Rik	0	0	0	43.1295
1700080O16Rik	0	0	0	19.884
1700081L11Rik	9.96936	4.0568	3.6364	11.5945
1700084C01Rik	7.80876	0	0	1.05619
1700084E18Rik	1.08698	0.189593	0.643817	15.5364
1700084J12Rik	0	0.0539553	0	0
1700086L19Rik	3.61909	0	0.0592481	95.5024
1700086O06Rik	2.80097	1.06534	0.348357	0.22453
1700088E04Rik	7.42557	1.51707	2.26068	32.7339
1700090G07Rik	0	0	0	214.53
1700092M07Rik	0	0.0974595	0.113539	186.422
1700093K21Rik	0	0	0	167.559
1700094C09Rik	0	0	0	276.688
1700094D03Rik	1.0486	0.56871	0.7605	13.2034
1700096J18Rik	0	0	0.200594	0
1700096K18Rik	1.97676	0.557363	2.14413	4.95762
1700101E01Rik	0.468616	0.181508	0	11.4334
1700102P08Rik	0.181847	0	0.0412391	114.794
1700106J16Rik	0	0	0	20.8887
1700106N22Rik	4.5944	0.692414	0.573283	7.70028
1700108F19Rik	0	0.0449909	0	12.2979
1700108J01Rik	0.237161	0	0	137.485
1700108M19Rik	0.172759	0	0	50.16
1700109F18Rik	0.341649	0	1.81369	3.83219
1700109G14Rik	0	0	0	24.5939
1700109H08Rik	0	0.103635	0.253704	36.0212
1700110M21Rik	0.0552111	0	0	764.038
1700111N16Rik	0	0	0	0.632376
1700112E06Rik	0.101868	0.125421	0.345907	5.75784
1700113H08Rik	0.0818784	0	0.661875	77.8024
1700113I22Rik	10.0269	0.0877733	28.8358	7.13309
1700120K04Rik	0	0.379493	0.178479	67.0162
1700121N20Rik	0	0	0	0
1700123I01Rik	0.0639585	0.0257608	0.0311567	5.9695
1700123K08Rik	0	0	0	3.85984
1700123L14Rik	0	0	0.101776	167.158
1700123O20Rik	9.51651	11.3699	5.18559	15.8719
1700125D06Rik	0.458801	0	0	279.074
1700125H20Rik	0	0	0	10.5704
1700128F08Rik	0.000470238	0.122046	0.049621	0.373337
1700129C05Rik	0	0	0	1929.68
1810006K21Rik	82.1485	95.7817	96.1198	402.192
1810008A18Rik	16.5862	12.0328	5.18693	2.87446
1810009A15Rik	20.169	16.8524	16.7667	25.0833
1810009J06Rik	0	0.053006	0	0.364487
1810010D01Rik	0	0.0505574	0	0.0944849
1810010H24Rik	2.71997	1.8957	0.94328	0.0940026
1810011H11Rik	0.273618	0.349805	0.194506	0.686367
1810011O10Rik	4.31374	10.9348	13.2612	0.411465
1810012P15Rik	5.03197	0.717913	2.32867	5.3617
1810013D10Rik	31.2817	20.2684	58.0675	6.07887
1810013L24Rik	7.57473	7.01048	9.31393	24.8164
1810014B01Rik	6.96417	2.44081	19.4761	0.526596
1810014F10Rik	33.158	30.3869	25.8302	0.570915
1810019J16Rik	0.278324	2.96284	0.352383	1.76488
1810020D17Rik	58.2243	24.7702	106.404	21.75
1810022C23Rik	0.151142	0.49038	0.63184	3.27358
1810022K09Rik	34.987	42.7609	55.9715	17.1931
1810024B03Rik	0.0923403	0.40249	0.45712	5.0375
1810026B05Rik	2.03616	1.04742	2.02125	5.54956
1810026J23Rik	23.0482	13.9264	23.2837	6.36853
1810027O10Rik	72.7037	97.6615	87.2876	2.42252
1810029B16Rik	4.83784	3.63159	8.39353	12.9169
1810030J14Rik	0	0.0513499	0	0
1810030N24Rik	11.8703	10.6397	16.4758	27.0407
1810030O07Rik	4.36695	2.29157	4.46053	0.697633
1810031K17Rik	10.2294	21.0027	8.92499	17.1679
1810032O08Rik	2.8521	1.01227	3.37791	2.4151
1810033B17Rik	0.169337	0.0328413	0.786052	0
1810035L17Rik	56.8428	53.2158	94.5615	79.3443
1810037I17Rik	42.6437	12.8206	25.0269	33.2625
1810041L15Rik	11.0923	0.0427929	0.0867568	0.255613
1810043G02Rik	16.1397	2.69159	3.78109	11.0646
1810043H04Rik	44.4593	38.3963	42.8155	13.4514
1810046J19Rik	73.0107	50.6445	34.2185	24.9402
1810046K07Rik	0.0765456	0.632351	0.0383464	1.21044
1810048J11Rik	5.39356	1.18286	1.83506	4.39332
1810049H13Rik	10.1638	9.82487	14.6868	1.48977
1810055G02Rik	9.70366	13.6416	3.97243	65.0854
1810058I24Rik	40.3525	56.7413	72.7939	28.2181
1810062O18Rik	0	0.169113	0.134926	6.07645
1810063B05Rik	18.9503	22.5543	21.0745	4.45872
1810063B07Rik	5.6779	5.97245	4.95641	63.3893
1810064F22Rik	0	0.241805	0.0257388	0.452654
1810065E05Rik	0	0	0	1.96746
1810074P20Rik	5.27717	9.9099	7.70277	8.54922
2010000I03Rik	0.378942	0.219373	0.151103	0.536432
2010001E11Rik	0.465402	1.27457	0.542099	0.141159
2010001M06Rik	5.90148	1.52714	2.02889	0.143854
2010001M09Rik	0.446406	0.279144	0.878987	1.10574
2010002M12Rik	0.0648017	0.0878736	0.0967119	0
2010002N04Rik	4.06217	0.511135	0.820808	0.391852
2010003K11Rik	0.426571	8.85639	0.842009	0.55754
2010003K15Rik	0.547372	16.6035	0	0
2010005H15Rik	0	0	0.0203349	0
2010007H12Rik	12.3686	7.76515	5.42871	11.8322
2010011I20Rik	9.73397	29.1147	4.07757	4.87085
2010012O05Rik	6.56857	3.13872	6.00869	5.81985
2010015L04Rik	2.1933	0.0643898	0.150461	8.66202
2010016I18Rik	0.0791391	0.0303875	0.110708	0.0431266
2010106E10Rik	0	0.0330241	0	0
2010106G01Rik	8.49489	40.7418	13.9782	4.81242
2010107E04Rik	449.049	276.414	768.24	229.319
2010107G12Rik	0	0.0204394	0	0
2010107G23Rik	15.1592	0.575291	0.782186	2.14936
2010107H07Rik	19.6651	27.6024	24.319	7.55952
2010109I03Rik	0.151163	0	0.120365	6.28656
2010109K11Rik	2.72584	1.45553	2.68126	1.22527
2010110P09Rik	0.887409	1.05505	1.47213	3.73551
2010111I01Rik	3.79368	1.693	3.72869	3.21264
2010204K13Rik	5.15823	0.134775	0.381123	0.9253
2010300C02Rik	30.0679	0.0775712	0.141197	1.90796
2010305A19Rik	4.32172	5.23927	6.36223	0.770864
2010317E24Rik	0.348026	0	0.0782604	0.172521
2010320M18Rik	6.3303	4.27282	8.63113	4.08278
2010321M09Rik	7.99391	3.00687	7.99583	17.8622
2200001I15Rik	2.09685	28.3521	5.84422	0
2200002D01Rik	2.05658	12.8465	1.8894	0.138865
2200002J24Rik	0	0.0636471	0.0751557	9.37906
2200002K05Rik	3.87656	0.0396667	0.0476429	0
2210009G21Rik	1.13292	0.747474	1.78206	4.84758
2210010C04Rik	4.04679	164.058	3.40803	0
2210010C17Rik	0	0.314504	0.0533786	0.484622
2210012G02Rik	2.80741	1.93237	2.4063	4.29117
2210013O21Rik	21.8685	1.41509	9.95689	4.55965
2210015D19Rik	8.1195	3.87802	14.19	1.39179
2210016F16Rik	5.2525	12.3198	6.14266	1.25265
2210016L21Rik	66.8698	5.08985	9.68894	3.69168
2210018M11Rik	4.71652	1.18873	1.46733	18.0602
2210020M01Rik	1.27894	0.0902141	0.694861	0.286684
2210021J22Rik	11.5134	3.80704	24.2747	14.2485
2210403K04Rik	7.82522	8.03023	10.7308	1.61347
2210404J11Rik	1.89979	2.99864	1.46952	2.84777
2210404O07Rik	0.31155	0.440636	0.223261	1428.03
2210407C18Rik	0	0.0867167	0	0
2210408I21Rik	0.677534	0.42498	0.616329	6.02612
2210409E12Rik	0.212708	0	0.130177	0.0708893
2210411K11Rik	6.05707	18.0088	4.56826	0.245411
2210415F13Rik	0	0.149738	0	18.4274
2210417A02Rik	0	0.531307	0	0
2300002M23Rik	0.700866	0	2.37901	0
2300003K06Rik	0	0	0	0
2300005B03Rik	0	0	0.22121	0
2300009A05Rik	19.0401	15.1824	21.1863	48.8631
2310001A20Rik	24.2617	20.0593	12.9129	2.49573
2310001K24Rik	1.69851	1.74875	2.87026	0.444973
2310002J15Rik	0.404518	0	0.335783	0.127836
2310002L09Rik	31.3757	0	102.255	0
2310003C23Rik	20.9729	13.2785	17.5259	9.03754
2310003F16Rik	68.2569	88.3354	68.3948	1220.63
2310003H01Rik	6.49484	2.53204	6.46803	22.4388
2310003L22Rik	14.4916	1.71877	23.8078	1.87374
2310004I24Rik	5.37525	13.5273	3.53211	5.0485
2310004N24Rik	26.765	1.57722	12.1152	3.30675
2310005G13Rik	0.0455866	0	0.0760985	1.88699
2310007A19Rik	3.1596	0.0609307	8.65075	59.4085
2310007B03Rik	0.175048	0.0189243	0.119678	0
2310007L24Rik	2.52469	0	3.9961	0.19413
2310008H04Rik	0.575453	1.20807	0.86007	1.69665
2310008H09Rik	3.90573	6.54498	4.78414	53.69
2310009B15Rik	10.3677	4.93394	12.9957	2.06344
2310010M20Rik	10.0378	0	31.7563	0
2310011J03Rik	21.6818	8.21685	7.1414	2.2635
2310014H01Rik	3.71699	1.40198	3.17407	5.75504
2310014L17Rik	0.24565	0.142356	0.110569	0.128733
2310015A10Rik	2.79117	0.403895	3.49529	0.448857
2310016C08Rik	4.77209	2.10541	4.0886	17.5752
2310016M24Rik	118.661	30.1811	153.495	8.73074
2310021H06Rik	0	0	0	0
2310021P13Rik	23.3645	4.18316	4.30218	25.0867
2310022A10Rik	19.194	2.38476	36.4911	6.8062
2310022B05Rik	28.5359	6.13937	5.64559	6.822
2310028H24Rik	49.4999	1.30248	9.34125	16.277
2310028O11Rik	42.7539	17.2338	57.4367	22.4223
2310030G06Rik	1.49744	8.85266	2.34358	0.667234
2310030N02Rik	13.3974	12.2355	27.2742	0.600794
2310033E01Rik	0	0	0.325308	2.78133
2310033P09Rik	11.0512	5.12844	2.14733	16.851
2310034C09Rik	0.866986	0	2.44852	0
2310035C23Rik	4.90989	2.65081	1.36413	1.93234
2310035K24Rik	13.2203	9.44442	10.4384	2.17598
2310036O22Rik	71.0131	50.3928	47.9798	45.6748
2310037I24Rik	23.6507	12.4531	34.0314	5.13543
2310039H08Rik	9.98737	45.546	22.1897	7.76588
2310042D19Rik	8.76263	0	31.3667	1.07846
2310042E22Rik	0.261906	0	1.31202	0
2310043J07Rik	0	0	0.0472902	4.35849
2310044G17Rik	18.2567	6.67502	9.56187	11.0632
2310044H10Rik	150.17	48.229	36.2869	19.5341
2310045N01Rik	21.0799	15.2232	11.4509	42.6243
2310046A06Rik	12.4648	0	24.0183	0.438425
2310046K01Rik	1.21859	0.363246	0.597056	25.1731
2310046O06Rik	6.1136	2.3202	4.59378	5.05799
2310047B19Rik	7.27241	2.51143	1.48156	2.34996
2310047M10Rik	18.7941	5.30505	14.8466	4.12464
2310050B05Rik	5.67858	0	33.3728	0.629917
2310050C09Rik	0	0	0.276847	0
2310057J16Rik	6.76136	2.8998	0.232505	7.74212
2310057J18Rik	0	0.068154	0	0
2310057M21Rik	7.38608	1.03115	6.82162	6.58394
2310057N15Rik	0.727262	0	1.07112	0
2310061C15Rik	13.3047	9.49641	16.1242	2.16537
2310061I04Rik	61.3666	21.1656	63.9383	30.7241
2310061J03Rik	3.06205	3.77914	1.81681	4.46792
2310061N02Rik	0.301167	0	0.417107	0.190121
2310067B10Rik	18.2996	7.60939	12.0281	22.0836
2310068J16Rik	0.415844	0.327106	0.369506	0.482931
2310079F23Rik	1.86216	0.723713	0.738302	0.861076
2310079G19Rik	0.244411	0	0.34931	0
2310079N02Rik	12.4558	3.45382	8.77772	35.1965
2400001E08Rik	91.1255	42.5244	88.9383	15.195
2400003C14Rik	31.1595	22.6199	16.3818	13.3897
2410001C21Rik	35.7472	27.9741	21.9938	16.4819
2410002F23Rik	24.1248	1.74703	3.23089	10.317
2410002I01Rik	4.6655	2.4409	2.15728	5.86045
2410002O22Rik	10.0404	7.89502	7.73737	2.19666
2410003K15Rik	24.8117	23.5928	68.2555	8.80937
2410004A20Rik	0.0513572	0.0254059	0	0.0524534
2410004B18Rik	19.6172	3.46978	18.3215	5.00309
2410006H16Rik	42.9564	30.6867	48.2567	35.7066
2410012M07Rik	0	0	0	0.340609
2410015M20Rik	92.7096	109.98	73.9202	92.4521
2410016O06Rik	5.80171	3.43962	1.99157	1.60666
2410017I17Rik	0.0615762	0.0294412	0.000479045	0
2410018L13Rik	0.423277	0	0	0.0714866
2410022L05Rik	33.6648	4.17707	6.9258	48.3657
2410042D21Rik	2.53066	2.2363	1.26236	1.43608
2410066E13Rik	17.5846	0.459777	3.50019	6.65872
2410075B13Rik	2.83539	1.32155	0.317281	1.61173
2410076I21Rik	0.525829	0.573837	0.25913	1.07362
2410089E03Rik	2.16843	0.4546	0.291797	13.2652
2410091C18Rik	9.12525	5.34346	7.44082	5.47311
2410127L17Rik	26.8539	9.90894	97.1986	9.55582
2410131K14Rik	7.19208	1.95672	2.99701	1.83305
2410137F16Rik	0.236219	0.165816	0.931918	0
2410137M14Rik	0	2.25736e-06	0.233231	0
2500003M10Rik	42.5969	15.9837	36.02	35.4818
2510002D24Rik	6.57987	6.98958	10.809	1.96578
2510003E04Rik	56.0091	6.58389	18.4618	21.4447
2510006D16Rik	52.9775	26.7859	35.4346	8.34357
2510009E07Rik	11.2555	1.55903	5.99525	0.563607
2510012J08Rik	9.83311	4.90383	3.40987	4.28975
2510039O18Rik	12.042	11.8076	10.9521	16.1841
2510049J12Rik	0.398298	6.82235	0.113839	0.0900521
2610001J05Rik	21.5572	9.71989	21.3276	4.10836
2610002D18Rik	0.149015	0	0.0711795	1.92622
2610002I17Rik	4.23185	1.3629	1.49714	1.00508
2610002J02Rik	16.3229	5.1167	1.79437	1.22474
2610002M06Rik	4.14244	2.8617	1.64886	0.374446
2610005L07Rik	1.78329	0.757605	0.527007	2.00684
2610008E11Rik	0.32149	0.182639	0.462016	0.513454
2610015P09Rik	0.563301	0.849685	0.588118	17.2921
2610017I09Rik	17.9598	0.0770773	0.0923349	0
2610018G03Rik	0.557859	0.0601117	1.24823	1.56941
2610019F03Rik	9.42086	4.92652	10.1103	21.3034
2610020H08Rik	0.299639	0.793722	0.207463	33.972
2610021K21Rik	0.108713	0	0.0756084	1.01442
2610024G14Rik	11.241	5.99327	8.72975	1.95822
2610027L16Rik	4.0146	6.57515	5.97572	22.3671
2610028E06Rik	0.0338319	0	0	0.182657
2610028H24Rik	0.0537808	0	0.275957	0.463237
2610029G23Rik	4.83462	2.62559	3.0357	5.0077
2610029I01Rik	4.49315	7.84003	5.27119	2.34103
2610034B18Rik	6.89251	2.43632	1.94199	0.692355
2610034M16Rik	0.233599	0	0.010411	0.10638
2610035D17Rik	10.2533	0.118425	6.47297	1.40526
2610039C10Rik	1.86451	0.975586	0.92751	2.39816
2610044O15Rik	1.6932	0.651657	1.96396	0.788217
2610100L16Rik	2.25793	0	0	0.362693
2610101N10Rik	2.68788	3.65406	2.32345	11.2961
2610109H07Rik	0.108679	0	0.0276966	0.340872
2610203C20Rik	2.72203	0.0306287	0.523611	2.50771
2610203C22Rik	0.494802	0.924327	0.731484	0.132345
2610204G22Rik	0.15137	0.370399	0.942039	1.04939
2610301B20Rik	5.78668	1.73582	2.70184	16.9069
2610301G19Rik	21.8977	4.12415	5.80597	14.7878
2610305D13Rik	0.204614	0.0155572	0.254068	0.248527
2610306M01Rik	6.38027	0.92642	4.9751	7.16971
2610318N02Rik	0.402294	0	0.0335204	799.982
2610507B11Rik	44.851	17.5962	54.5374	40.5605
2610524H06Rik	1.47328	0	0.224039	0.393138
2610528E23Rik	8.65864	3.31188	18.8428	7.68585
2610528J11Rik	0	5.60524	0.112893	0.452128
2700007P21Rik	3.35282	1.82376	1.19257	12.6233
2700023E23Rik	2.05107	1.7015	0.436717	1.83073
2700029M09Rik	16.7478	3.22411	4.37863	22.74
2700046A07Rik	0.154841	0.0393422	0.0477801	0.0595615
2700046G09Rik	1.12709	0.364302	0.812391	3.76062
2700049A03Rik	0.857754	0.437376	0.623141	16.8782
2700050L05Rik	2.79818	3.16211	1.94183	3.71177
2700060E02Rik	55.6422	52.5276	109.375	168.899
2700062C07Rik	5.74274	4.42865	2.59919	13.0662
2700078E11Rik	10.8013	13.3138	10.6248	47.7151
2700078K21Rik	28.3097	12.5624	41.2256	3.26302
2700081O15Rik	7.78267	0.557278	1.39636	0.53641
2700086A05Rik	0	0	0.116022	0
2700089E24Rik	35.0878	29.1053	68.2231	11.6149
2700094K13Rik	27.6107	11.8242	15.2609	7.52224
2700097O09Rik	3.33654	1.86235	5.04064	1.23792
2700099C18Rik	0.148219	0.0781504	0.0316158	13.1321
2810001G20Rik	6.11378	0.968277	2.66099	1.49325
2810002D19Rik	1.88206	0.957876	2.09932	1.18389
2810002N01Rik	28.8911	15.6885	37.124	23.3642
2810004N23Rik	10.2425	14.1511	15.9753	20.5204
2810006K23Rik	5.38332	2.07687	3.57725	0.761115
2810007J24Rik	4.86689	203.17	0.111711	0
2810008D09Rik	7.24182	1.96937	3.27181	2.74151
2810008M24Rik	6.35629	8.76807	9.00291	5.33207
2810021B07Rik	2.6263	2.08047	3.16082	4.12445
2810021J22Rik	0.761725	0.326419	0.239285	1.0738
2810025M15Rik	12.1317	5.18846	6.7081	37.2943
2810030E01Rik	1.02504	0.131094	0.0599293	0.0717453
2810032G03Rik	3.06298	0.0656079	0.322031	7.08105
2810046L04Rik	5.10368	1.9615	1.37841	9.15843
2810047C21Rik1	0.126492	0.0239721	0	0
2810055F11Rik	1.32601	11.5764	1.71248	0.339518
2810055G20Rik	0.0457345	0.103826	0.152155	0.0786982
2810403A07Rik	11.7352	6.5209	6.32371	8.1985
2810403D21Rik	0	0.313693	0.571027	0
2810405F15Rik	0.144448	0	0	0
2810405K02Rik	153.409	21.3655	179.257	3.02876
2810407C02Rik	29.1718	45.3107	48.6515	18.1634
2810408A11Rik	0.0535507	0.0225513	0.160844	98.2846
2810408M09Rik	9.13408	3.23362	7.09302	1.39009
2810410L24Rik	1.68535	0.460115	1.44498	0.316551
2810417H13Rik	0.110286	0.0559959	0.42361	4.87471
2810422J05Rik	31.2527	30.7408	49.9368	14.7514
2810422O20Rik	1.52703	1.85725	2.72355	1.35644
2810428I15Rik	91.3023	45.4378	106.821	3.80667
2810429I04Rik	0.906519	0	0	0
2810432D09Rik	26.9035	16.92	33.654	9.62459
2810432L12Rik	32.7789	0.177508	10.4558	5.01969
2810433D01Rik	0.0800245	0	0.0762647	0
2810442I21Rik	0	0	0	0.610958
2810453I06Rik	30.1846	3.31046	60.1635	48.7414
2810454H06Rik	0.237308	0.188382	0.217836	0.225241
2810459M11Rik	2.63969	19.5008	0.0153895	0.279775
2810474O19Rik	0.410776	1.64747	0.653362	2.08918
2900002K06Rik	3.13259	4.26431	4.9238	0.767983
2900005J15Rik	0.383555	0.219617	0.053562	0.972378
2900006K08Rik	0.337481	0.163935	0.57521	127.461
2900010J23Rik	138.487	106.388	105.664	121.071
2900010M23Rik	291.961	57.0686	339.001	192.809
2900011O08Rik	111.167	0.0880083	0	39.1266
2900026A02Rik	5.34862	13.3501	4.22708	1.7566
2900041M22Rik	0.297047	0	0.760298	0.193773
2900052N01Rik	1.19293	0	0.0202169	0.056073
2900053A13Rik	25.3432	14.6234	22.962	18.6208
2900062L11Rik	27.782	0.063996	3.92735	2.67555
2900064A13Rik	66.8385	64.1198	54.4732	25.4534
2900073G15Rik	51.8406	39.562	141.749	22.9455
2900079G21Rik	7.43991	0	0.304908	0
2900092C05Rik	0	0	0	23.804
2900092D14Rik	0.566022	0	0	0.3567
2900092E17Rik	37.9332	10.6544	13.2047	6.18854
2900097C17Rik	57.8285	13.9321	18.1043	9.11443
3000002C10Rik	5.31683	1.12889	8.66553	0.394811
3010026O09Rik	6.54324	5.27788	5.91262	10.2066
3110001D03Rik	46.2454	26.4612	59.4804	41.5089
3110001I22Rik	0.391403	1.0461	0.484498	1.26718e-235
3110002H16Rik	9.621	8.59433	5.93453	2.06099
3110003A17Rik	4.66089	10.0803	4.63379	6.44495
3110007F17Rik	0.946059	0.0952092	0.178438	0.793128
3110009E18Rik	2.61382	0.95538	3.06795	12.1009
3110021A11Rik	0.23102	0.218354	0.0621304	0.946924
3110035E14Rik	18.3969	0	0	1.53806
3110039M20Rik	0.667988	0	0	0.16828
3110040N11Rik	5.78647	7.18766	10.225	3.24921
3110043O21Rik	6.345	3.50267	6.12244	3.7726
3110047P20Rik	2.08687	0.0272446	0	0.407349
3110048L19Rik	2.7051e-12	8.97469e-13	1.28972e-14	3.01622e-12
3110049J23Rik	2.27509	71.4475	0.39205	0.954699
3110052M02Rik	0.665456	0.479075	0.339448	0.105027
3110056O03Rik	17.0827	3.49606	7.6225	44.3394
3110057O12Rik	1.10011	3.26465	2.34602	6.67789
3110062M04Rik	5.22209	4.54046	13.0845	0.697442
3110070M22Rik	1.03621	0.195818	0.403171	17.3974
3110079O15Rik	0.427975	0.0928288	1.28887	0
3110082D06Rik	0.124361	0	0.0632341	0.0209683
3110082I17Rik	5.13995	1.39205	4.39309	5.65682
3110099E03Rik	0	0	0	0.165651
3200002M19Rik	9.61533	4.74879	8.88281	10.5465
3230401D17Rik	20.1641	16.6498	34.5445	67.6094
3300002I08Rik	0	0.125377	0.224145	0
3425401B19Rik	9.52068	0.00670292	39.6034	0.160703
3632451O06Rik	11.2351	0.042913	1.11352	0.144133
3830403N18Rik	0	0.0284701	0.0739142	6.40297
3830406C13Rik	6.09678	5.83477	4.44932	28.9649
3830408C21Rik	0.29981	0.0227794	0.139678	0.423517
3830417A13Rik	0	0	0	2.3756
3830431G21Rik	5.45803	0.0116347	0.0674679	0.543331
3930402G23Rik	0.072544	0.0435933	0	0.0601438
4430402I18Rik	0.773553	0.206851	0.638047	82.2347
4632411B12Rik	17.4946	7.87685	7.74573	27.4164
4632415K11Rik	4.00961	2.76378	1.99944	2.62765
4632415L05Rik	2.22202	0.541779	0.760924	0.0976058
4632427E13Rik	0.278817	0.247281	1.1973	0.107053
4632428C04Rik	0.594638	0.0706655	0.758492	0
4632428N05Rik	6.76154	1.70059	3.59113	0.457195
4632434I11Rik	0.10261	0.180244	0.0577192	43.599
4732415M23Rik	1.53683	0.366865	0.335356	817.745
4732416N19Rik	0.191006	0.0752199	0.179781	3.38041
4732418C07Rik	5.49559	3.25631	6.40576	11.5291
4732456N10Rik	0.141292	0	0.0180069	0
4732471D19Rik	1.89897	1.52754	0.42716	13.1466
4732471J01Rik	0.949288	0.146534	0.295496	1.19667
4831426I19Rik	0.330298	0.654038	0.428136	1.74217
4831440E17Rik	0.108541	0.0936139	0.329488	0.314979
4832428D23Rik	0.632183	0	2.94791	0
4833403I15Rik	0.337408	0.0127031	1.1387	0.659972
4833413D08Rik	0	0	0	0.239421
4833418N02Rik	0.685539	0.370426	1.62849	4.04909
4833420G17Rik	4.94057	5.53192	4.12081	3.26814
4833422C13Rik	1.59179	0.524394	0.319875	0.132712
4833422F24Rik	0.100906	0.326201	0.16316	0.199573
4833423E24Rik	0.383064	0	0.46282	0
4833424O15Rik	5.73461	0.0106812	0	0.954598
4833427G06Rik	0.370866	0	0	27.6244
4833439L19Rik	38.1459	14.5313	58.7599	32.1483
4833442J19Rik	2.66612	13.7913	5.19178	2.96071
4921501E09Rik	0.0295717	0	0.0126919	9.37507
4921504E06Rik	0	0	0	21.3219
4921506M07Rik	0	0.297862	0	30.3469
4921507P07Rik	0.376716	0.206749	0.952203	423.884
4921509C19Rik	0	0	0	12.4375
4921510H08Rik	0	0	0	333.665
4921511C20Rik	0	0	0	6.64941
4921511H03Rik	0	0	0	16.9224
4921513D23Rik	4.33362	7.55453	2.11479	9.13301
4921515J06Rik	0.336391	0.0221772	0	11.4777
4921517D21Rik	0	0	0	196.651
4921517D22Rik	0.0348022	0.0122868	0.0310239	4.87273
4921517L17Rik	1.66193	0.197817	1.17898	33.6853
4921521F21Rik	0.228132	0.0870635	1.22445	21.0398
4921523A10Rik	3.58426	2.64741	2.39856	22.9389
4921524J17Rik	7.37723	4.96738	10.9827	7.53847
4921524L21Rik	0	0	0	18.5569
4921528I01Rik	0	0	0	43.8135
4921528O07Rik	0	0	0	11.8035
4921530D09Rik	0.0988206	0	0.0482251	49.6166
4921530L21Rik	0	0	0	80.2133
4921531C22Rik	1.5309	0.592861	0.945201	15.402
4921533I20Rik	0.00316099	0.0404466	0	0
4921536K21Rik	0.23127	0	0.11076	33.0648
4921539E11Rik	0	0	0	58.5136
4922501C03Rik	0.510332	0.429183	0.327773	6.22019
4922501L14Rik	1.71387	0	0	153.806
4922502D21Rik	0	0	0	502.638
4922505E12Rik	0	0	0	29.289
4922505G16Rik	0.115223	0.0114734	0.197598	25.7396
4930402F06Rik	0	0	0	7.53232
4930402H24Rik	14.4844	4.87655	1.3887	11.3808
4930403L05Rik	0	0	0	27.1398
4930403N07Rik	0.300358	0.0774271	0.156965	75.0132
4930404A10Rik	0	0	0	5.31598
4930404H21Rik	0	0	0	55.6521
4930404I05Rik	0.213459	0.0414073	0	3.31912
4930404N11Rik	10.9583	2.61049	0.768833	81.9617
4930407I10Rik	0	0	0	76.0584
4930408F14Rik	0	0	0	0
4930408F14Rik	0	0	0	0
4930408F14Rik	0	0	0	0
4930412C18Rik	0.271907	0.525542	0.0932126	0.0408509
4930412F15Rik	0.833406	0	0.0567819	210.009
4930412O13Rik	0.0707389	0.0201212	0.0711385	7.50124
4930415F15Rik	0.139493	0	0	44.6289
4930415L06Rik	0	0	0	1.56816
4930417G10Rik	0.151525	0.0140757	0	20.4438
4930417O13Rik	0	0	0	1.05241
4930420K17Rik	9.29124	68.9452	11.4789	18.0671
4930422G04Rik	0.0608778	0.0164492	0.0610021	2.98063
4930426L09Rik	0.234068	0	0.0370994	0.627128
4930427A07Rik	0.20753	0.0516939	0.0773836	3.62862
4930428D18Rik	0	0	0	7.86643
4930428E23Rik	0	0.0578159	0	9.61177
4930429B21Rik	2.61844	0.0234655	0.0832773	2.50619
4930429F11Rik	0	0	0	0.359714
4930430A15Rik	0	0	0	38.8247
4930430D24Rik	0.000434738	0.134738	0.00850391	4.80146
4930430F08Rik	2.60988	2.68236	2.95358	16.6017
4930431A04Rik	0	0	0	0
4930432K09Rik	0.082514	0	0	166.95
4930432K21Rik	0.724969	0.102767	0.355757	21.2334
4930433I11Rik	0	0	0	8.66269
4930433N12Rik	0	0.0274214	0	29.8705
4930434E21Rik	0	0	0.0186071	0.263078
4930435E12Rik	0	0	0	134.759
4930441O14Rik	0.520463	0.109642	0.0340262	1.82984
4930442L01Rik	0	0.0793916	0	108.268
4930443G12Rik	0	0	0	3.85133
4930444A02Rik	10.0309	1.51981	4.99388	0.26551
4930444G20Rik	0	0	0	3.65894
4930447C04Rik	0.267054	0	0	6.17691
4930448K20Rik	0.0835686	0.121666	0.266268	17.5587
4930449I24Rik	0	0	0	4.80347
4930451C15Rik	0.711153	0	1.00722	0
4930451I11Rik	0	0	0	42.5451
4930452B06Rik	1.89548	0.805709	0	2.46451
4930453N24Rik	16.9677	11.2524	51.7918	288.564
4930455C21Rik	13.0943	14.2784	19.094	1.12325
4930455F23Rik	7.88058	1.97893	6.07305	151.294
4930458L03Rik	0	0	0	100.801
4930465K10Rik	0.159392	0.067597	0.118504	2.71006
4930467E23Rik	0.0478402	0.00822538	0	26.9637
4930469G21Rik	0.114312	0	0	142.349
4930470P17Rik	0.0757539	0	0	0.165349
4930471G03Rik	0	0	0	63.5454
4930471M23Rik	12.6829	6.16443	4.11482	4.16856
4930473A06Rik	0.170884	0.69225	0.0795951	17.5274
4930474M22Rik	0	0	0.0702421	7.625
4930474N05Rik	0	0	0	41.5825
4930479M11Rik	0	0	0	250.875
4930480E11Rik	0	0	0	3.24769
4930481A15Rik	2.77754	6.13314	6.20539	0.16452
4930483J18Rik	0.0864065	0	0.081124	6.14693
4930486L24Rik	0.242842	0.0598998	0.29092	0
4930488L21Rik	0.345289	0	0	57.457
4930502E18Rik	0	0	0	2.08953
4930503B20Rik	0	0	0.0849814	153.344
4930503E14Rik	0	0	0	4.23003
4930503E24Rik	0.22929	0.177048	0.0733812	0
4930503H13Rik	0	0	0	0.69609
4930503L19Rik	0.992232	0.367	0.405441	34.4629
4930504O13Rik	0	0	0	75.7
4930505A04Rik	0.10733	0	0.0471746	247.319
4930506M07Rik	4.12648	8.1411	0.580458	3.65287
4930507D05Rik	0.223825	0.324005	0.536715	1.14222
4930511I11Rik	0	0	0	111.783
4930511M06Rik	0.299949	0.01587	0.530318	4.50315
4930511M11Rik	0	0	0	73.178
4930512B01Rik	0.0696023	0	0	0.187824
4930513N10Rik	0.699921	0.248469	0.287738	28.2081
4930515G01Rik	0	0.207334	0.159215	1.77599
4930515G16Rik	0	0.0829171	0.0997798	1.41017
4930519F09Rik	3.70011	1.09569	8.75231	0
4930519F16Rik	0	0	0	1.62291
4930519G04Rik	0	0	0	7.92147
4930521A18Rik	0	0	0	4.48571
4930522H14Rik	0	0	0	44.5822
4930523C07Rik	0.783923	1.99159	1.5361	3.4975
4930524B15Rik	0	0	0	12.3782
4930524E20Rik	0	0	0	9.69315
4930524L23Rik	0.919095	0.0512636	0.0956239	0.239482
4930525F21Rik	0.0670683	0.0229098	0.0286011	21.5116
4930526D03Rik	0	0	0	179.173
4930526I15Rik	0	0	0	0
4930528A17Rik	0	0.0200705	0.0741821	2.3077
4930528F23Rik	0	2.20965	0.0547967	9.02937
4930529C04Rik	0.0117266	0.0243933	0.0817393	1.10914
4930529F22Rik	0	0	0	12.3956
4930529M08Rik	0.273782	0.050967	0	6.72564
4930534B04Rik	0.374745	0.223253	0.143874	97.1494
4930538K18Rik	0.760238	0	1.02604	60.0921
4930539E08Rik	0.703897	0.027031	0.010358	1.25124
4930539J05Rik	4.99115	6.89124	7.16837	162.411
4930542N07Rik	0	0	0	0.900037
4930544D05Rik	0.141536	0	0.0734477	98.0739
4930544G11Rik	0	0.0289819	0	99.6199
4930544O15Rik	0.531819	0.0509705	0.990459	79.7823
4930547C10Rik	0	0	0	52.6841
4930547N16Rik	0.469031	0	0.0276692	2.31093
4930548H24Rik	0	0	0	12.342
4930549C01Rik	0	0	0	35.0083
4930550C14Rik	0	0	0.102123	22.8663
4930550L24Rik	0	0	0	5.7539
4930555G01Rik	0	0	0.00312827	0.234925
4930555I21Rik	0.578671	0	0.0411636	40.5806
4930558C23Rik	0	0	0.0727424	62.2842
4930562C15Rik	0	0.0102272	0	13.475
4930563D23Rik	0	0	0	54.6366
4930563E22Rik	0.308745	0.0254921	0.204668	2.20197
4930567H12Rik	0	0	0	0.107277
4930567H17Rik	0	0	0	35.1678
4930568D16Rik	0	0	0	5.14694
4930571K23Rik	0	0	0	428.857
4930572J05Rik	45.7029	3.05675	10.8928	35.2657
4930578C19Rik	0.176223	0	0.500731	0
4930578I06Rik	0	0	0	74.1687
4930578N16Rik	0.263724	0.163339	0.195987	153.777
4930579C15Rik	0.0912665	0	0	47.5013
4930579F01Rik	0	0.0986561	0.0265349	41.428
4930579G22Rik	1.17149	0.576479	0.48237	72.237
4930579G24Rik	1.02002	0.241138	1.33051	7.69339
4930579J09Rik	0.470361	0	0.0295132	178.359
4930579K19Rik	0.106535	0.0398984	0.0488997	0.405599
4930581F22Rik	0.940416	2.59746	0.175982	6.0854
4930583H14Rik	0.848476	0	1.26182	19.5317
4930583K01Rik	0	0	0	9.56691
4930584F24Rik	0	0	0	0.129623
4930588N13Rik	0.0971032	0	0	17.2145
4930590J08Rik	0.0283892	0.0113743	0	51.6197
4930592I03Rik	0	0	0.047797	32.7041
4930594C11Rik	0.0424953	0.0588099	0.0183612	0.790396
4930595M18Rik	0	0	0	2.23878
4930596D02Rik	0	0	0	52.7453
4931406B18Rik	0	0	0	3.96595
4931406C07Rik	6.8867	78.9753	5.11331	9.40073
4931406H21Rik	0.0280363	0.0333205	0.0138446	0.13073
4931406P16Rik	6.74925	2.30814	7.05354	7.80311
4931407G18Rik	0	0	0	465.375
4931408A02Rik	0.873319	0.333052	0.289111	3.24866
4931408C20Rik	0	0	0	8.24808
4931409K22Rik	0	0	0	53.6393
4931414P19Rik	1.82403	1.45805	1.54774	0.439243
4931417E11Rik	0	0	0	39.3327
4931417G12Rik	0	0.0533497	0	26.6269
4931423N10Rik	0	0	0	19.4116
4931428F04Rik	9.55715	0.314397	3.21453	21.554
4931428L18Rik	0	0	0	0.329393
4931429I11Rik	0.0866657	0	0	27.9845
4931429L15Rik	0.0454454	0	0	16.6022
4931440F15Rik	0.190428	0.0375553	0.474022	11.7808
4931440L10Rik	0	0.030394	0	27.1178
4931440P22Rik	0.311619	0.0834899	0.347773	1.42292
4932411E22Rik	0.489652	0	0.114067	3.82336
4932411G14Rik	0	0	0	55.9238
4932411N23Rik	0	0	0	6.14804
4932412H11Rik	0	0.0521877	0	15.3662
4932414J04Rik	0	0	0	9.98882
4932414N04Rik	0	0	0	33.9704
4932415G12Rik	2.51805	0.430052	0.580631	17.1231
4932415M13Rik	0	0	0	12.6315
4932416H05Rik	1.37022	0.0905185	0.442323	8.61936
4932418E24Rik	0.331756	0	0	44.4982
4932425I24Rik	0.470768	0.0253529	0	17.405
4932429P05Rik	0	0	0	4.788
4932435O22Rik	0	0	0.0299764	0.849074
4932438A13Rik	2.56109	2.2808	1.02787	18.183
4932438H23Rik	0.224848	0	0	7.3222
4932441B19Rik	0	0	0	43.2838
4932441J04Rik	0.489233	0	0	0
4932443I19Rik	0.38955	0	0	3.85445
4933400A11Rik	0.0933509	0	0	19.2325
4933400C05Rik	0	0	0	99.7035
4933400F21Rik	0.0316284	0	0	3.32661
4933401B06Rik	0.000414787	0	6.27566e-05	2.262
4933402E13Rik	0	0	0	12.4682
4933402J07Rik	0	0	0	144.187
4933402N03Rik	0.0782363	0	0	20.2409
4933402N22Rik	0	0	0	3.06273
4933402P03Rik	0	0	0	443.681
4933403F05Rik	3.52951	9.5805	7.81893	2.00259
4933403G14Rik	0.835305	0.142094	1.02543	3.65697
4933403O03Rik	0	0	0	0.226484
4933403O08Rik	0.0754407	0	0	3.97984
4933404M02Rik	0.215097	0.0238578	0	73.9741
4933404O12Rik	2.51737	1.25256	0.516913	17.4576
4933405L10Rik	0.23661	0	0	7.97506
4933405O20Rik	0	0	0.073254	32.4916
4933406F09Rik	0	0	0	21.2257
4933406I18Rik	0.107379	0	0	0.609266
4933406J08Rik	0	0	0	3.50374
4933406K04Rik	0	0	0	2.82545
4933406M09Rik	0.0669433	0	0	40.0629
4933407C03Rik	70.4364	14.1571	3.16571	7.78028
4933407H18Rik	0.175978	0.309556	0.229569	1.80352
4933407K13Rik	0.0309266	0.0360746	0.0148788	1.69395
4933407L21Rik	0.573544	0	0.274857	0
4933407P14Rik	0	0	0	141.883
4933408B17Rik	0	0.0171448	0.0635218	3.57321
4933409G03Rik	0	0	0	92.2196
4933409K07Rik	0	0	0	0
4933409K07Rik	0.272291	0	0.0708115	1.99439
4933409K07Rik	0	0	0	0
4933411G11Rik	0	0	0	3.89866
4933411K16Rik	0	0.303813	0.130397	763.729
4933411K20Rik	2.41994	2.79601	3.11088	117.174
4933412E24Rik	0	0	0	7.40686
4933413G19Rik	0.903215	0	0	19.8908
4933415F23Rik	0.00272832	0.00123475	0.166229	105.608
4933416C03Rik	0	0	0	56.7335
4933417A18Rik	0	0	0	48.3169
4933417G07Rik	0	0.0427899	0	2.61672
4933421E11Rik	2.58931	2.68225	4.32338	20.2299
4933421I07Rik	0	0	0	3.30656
4933421O10Rik	1.34211	0.507025	0.906769	9.5069
4933422H20Rik	0.0465301	0.586929	0	249.729
4933424B01Rik	3.22353	4.03906	2.85256	36.4185
4933425L06Rik	0.0500656	0	0	1.0479
4933425O20Rik	0	0	0	39.0243
4933426M11Rik	12.6404	11.3885	11.7756	14.0525
4933427D06Rik	0	0	0	1.32466
4933427D14Rik	1.81823	0.465821	0.428081	10.9045
4933427E11Rik	0.0781536	0	0.0388122	11.2163
4933429O19Rik	0	0	0	6.94034
4933430H15Rik	3.3016	1.53287	1.01991	23.7639
4933430I17Rik	0.104572	0.0204775	0.0243575	13.7939
4933431E20Rik	11.4914	0.293751	0.70467	5.0634
4933432B09Rik	0.238982	0.0304005	0.0273755	14.0465
4933432I09Rik	0.507389	0	0.220907	2.40235
4933433C11Rik	0.0655512	0	0	71.2779
4933433P14Rik	10.4656	2.81945	6.04257	5.07069
4933434E20Rik	29.1348	16.7665	53.0823	41.0392
4933434I20Rik	0	0	0	44.1212
4933436C20Rik	0.590169	0	0.964164	3.40605
4933436I01Rik	0	0	0	16.015
4933437F05Rik	0.309894	0.117105	0.108477	54.745
4933439C10Rik	4.12478	0.787266	1.25005	6.89272
4933439F11Rik	0.137854	0	0.0442686	12.5268
4933439F18Rik	12.6416	7.0848	22.0462	16.5648
5031410I06Rik	0	0	0	1.82819
5031414D18Rik	0.429389	0.108344	0.168751	0.47784
5031425F14Rik	0.101134	0.0910126	0.0538562	0
5031426D15Rik	0	0	0.00959382	0
5031434O11Rik	0.572524	0	0.472278	0
5031439G07Rik	26.7017	6.76254	27.5504	19.9549
5033404E19Rik	0.729768	0.0535142	0	0
5033406O09Rik	0.353011	1.00275	0.0571539	1.5959
5033411D12Rik	1.52315	14.6208	0.325937	2.17538
5033414D02Rik	7.29619	1.75077	13.1318	2.36636
5133401N09Rik	11.2461	12.7702	3.77312	2.93018
5330413P13Rik	0.0959597	0	0	0.0673931
5330417C22Rik	3.76648	0.242183	0.218296	64.2987
5330426P16Rik	1.32992	0.154419	0.720863	0.499229
5330434G04Rik	0.0689625	0.022121	0	0.0520865
5330437I02Rik	0.033419	0	0.0317988	0
5330439B14Rik	0.722493	0.0867906	1.1087	0.115632
5430402E10Rik	0	0	0	0
5430402O13Rik	0.5619	0.458662	0.0494619	3.09856
5430405G05Rik	2.03617	0	0.233379	0.413121
5430405H02Rik	1.50037	0.642141	0.885941	3.7948
5430407P10Rik	1.97483	6.01691	0.513616	0.727015
5430411K18Rik	5.01056	2.45402	2.55399	0.952414
5430413K10Rik	0	0	0	0.00752874
5430416N02Rik	4.58338	2.48629	0.97803	3.81836
5430416O09Rik	0.495657	0.0512313	0.769902	0.908553
5430417L22Rik	7.30775	3.69906	1.40902	4.12493
5430419D17Rik	0	0.121041	0	0.691052
5430427O19Rik	0.0675962	0.0902774	0.0853318	0
5430435G22Rik	0.832687	0.479374	1.29449	0.091411
5430437P03Rik	57.6105	32.9706	42.9721	25.9848
5530400C23Rik	0	0	0	0.0323686
5530601H04Rik	0.558604	0.20914	0.208714	0.0877218
5730403B10Rik	86.0987	26.2561	33.5847	82.2469
5730408K05Rik	1.46473	5.07734	2.21444	1.1304
5730409E04Rik	25.8958	1.91547	13.1322	0.190959
5730416F02Rik	0.347086	0	0.45935	0
5730419I09Rik	5.58002	0.93788	1.21711	5.83172
5730422E09Rik	0.0555025	0	0	0
5730437N04Rik	51.6995	21.5559	73.0228	11.2182
5730455O13Rik	5.43057	7.10102	6.73448	12.9564
5730455P16Rik	6.53791	2.20607	9.22413	0.754049
5730469M10Rik	45.1351	26.1832	21.9467	23.4462
5730494M16Rik	7.67463	1.46077	2.59689	80.4357
5730494N06Rik	29.1268	15.6067	26.5254	45.7493
5730507C01Rik	0.0482873	0.0509241	0.0634701	0.267303
5730508B09Rik	2.81013	2.18272	4.21165	7.24943
5730522E02Rik	0.0734273	0.0514265	0	0
5730528L13Rik	6.78554	0.23543	7.65301	3.11431
5730559C18Rik	0.985914	0.0595393	0.0673827	3.20801
5730577I03Rik	0.199288	0.101203	0.107018	0.421514
5730590G19Rik	0.0272842	0.00541721	0.0131232	2.51718
5730601F06Rik	0.546462	1.10204	0.820433	0.810897
5830403L16Rik	0.30648	0.0290882	0.144277	9.90094
5830405N20Rik	0	0.0418693	0.0763172	0
5830411N06Rik	0	0	0	0.0464352
5830415F09Rik	1.12557	1.47978	1.3179	2.53613
5830416P10Rik	0.166742	0.0286783	0	0
5830417I10Rik	0.519612	0.292263	0.328975	1.15797
5830418K08Rik	0.642434	0.468648	0.520695	19.8448
5830432E09Rik	0.0700454	0.114094	0.345527	0.0657299
5830433M19Rik	1.95732	1.90227	0.885551	2.74617
5930412G12Rik	0.85172	0	0.510724	0.0470949
5930416I19Rik	7.47147	1.94162	3.22577	27.0788
5930434B04Rik	12.1754	10.4843	11.3844	2.54485
6030405A18Rik	7.0029	0.0549649	0.0172811	0
6030408B16Rik	0.0573964	0	0.172215	3.58852
6030419C18Rik	61.0034	0	4.73962	0.186704
6030422M02Rik	0.0933069	0.0156368	0	2.40786
6030429G01Rik	0.854494	0.115194	0.0880322	13.9543
6030446N20Rik	1.79865	1.7186	0.899582	0
6030458C11Rik	4.75398	3.1537	6.23281	0.877592
6030468B19Rik	0.085991	0	0.0442246	0
6030498E09Rik	0	0.0700056	0	0.34588
6230400D17Rik	0.488091	0.195101	0.419446	0
6230409E13Rik	6.45106	0	0.0611962	0.569953
6230427J02Rik	2.17888	0.300481	2.16496	0.071895
6330403A02Rik	30.9081	0.0455676	0.30565	0.0993937
6330403K07Rik	151.402	0	0.159494	0
6330406I15Rik	3.56572	0.027645	5.5042	0.28319
6330407A03Rik	0	0	0	0
6330407J23Rik	8.13858	0	0.0344181	0.267835
6330408A02Rik	3.37382	0.598868	2.47767	2.48267
6330409N04Rik	22.4243	13.4272	45.2708	30.3407
6330416G13Rik	4.85277	1.47608	4.42928	1.07707
6330439K17Rik	14.7728	0.0701115	0.0776071	2.37088
6330503K22Rik	3.48174	0.362919	0.341842	23.7473
6330512M04Rik	6.2228	0	0.374348	0
6330527O06Rik	59.7791	0	0	0.352828
6330545A04Rik	0.313744	0.0451916	0.15728	0.231912
6330549D23Rik	0.204728	0.167133	0.0376969	0.788515
6330577E15Rik	52.0335	22.5471	57.0193	58.5937
6330578E17Rik	21.0977	20.1685	32.8341	11.36
6430411K18Rik	0.734968	0	0	0
6430527G18Rik	26.9641	10.2862	7.79279	1.72234
6430531B16Rik	0.69746	0	0.0381284	57.4575
6430548M08Rik	74.8438	1.66304	4.00058	2.17582
6430550D23Rik	0	0.328386	0.143097	3.08918
6430562O15Rik	4.48518	2.19004	2.88761	3.40271
6430571L13Rik	8.32822	0.229924	13.7956	0.533555
6430573F11Rik	5.30104	0.994278	0.0814477	0.609933
6430598A04Rik	22.8032	0.048517	0.0839413	0.283486
6430704M03Rik	14.4331	0	0	0.0917874
6530401D17Rik	19.7615	0.159874	1.07685	1.39207
6530401N04Rik	2.6906	3.77822	2.01035	0.969731
6530402F18Rik	2.82756	0.223054	0.839023	0.0438564
6530411M01Rik	0.0805234	0	0.0387347	0
6530418L21Rik	14.3278	0.0361361	1.53401	0
6720401G13Rik	2.21205	0.828232	0.97451	0.303765
6720456B07Rik	122.827	52.1204	53.0209	14.0132
6720456H20Rik	3.99464	3.81511	0.88736	1.81258
6720463M24Rik	0.361041	0.337165	0.383793	10.4342
6720489N17Rik	0.115011	0.0162193	0	0.00364063
6820408C15Rik	1.13463	0	0	35.5604
6820431F20Rik	6.24274	3.57354	3.29585	8.89875
6820431F20Rik	0.828774	3.57354	0.452093	2.36339
7420426K07Rik	0	0	0	0
7420461P10Rik	0.944037	0	2.2885	2.49869
7530420F21Rik	0	0	0.0422723	0
8030411F24Rik	0	0	0	38.1021
8030462N17Rik	3.01787	1.70419	4.11695	3.04468
8430406I07Rik	2.76309	2.36085	5.37266	0.945064
8430408G22Rik	5.94183	43.1406	16.2045	0
8430410A17Rik	9.50832	3.49325	3.05893	5.48851
8430410K20Rik	11.6516	6.97202	12.3277	4.0153
8430419L09Rik	53.4511	9.24448	1.56953	8.56522
8430427H17Rik	3.18871	0.171239	0.121696	76.7773
8430429K09Rik	0.909079	0.370206	0.823398	1.7985
8430431K14Rik	0	0	0	0
9030025P20Rik	5.97891	5.15925	6.2777	5.93287
9030224M15Rik	0.527866	0.161154	0.372412	0.374361
9030409G11Rik	22.3362	0.400388	0.635092	2.36343
9030418K01Rik	8.95206	0.0857606	0.646198	1.4206
9030425E11Rik	3.75105	0.277095	1.25346	0.90535
9030612E09Rik	1.29945	0	1.38783	0.749654
9030617O03Rik	5.25635	10.7565	9.15825	0.554931
9030619P08Rik	0.427752	2.12308	0.141976	0
9030624J02Rik	16.0685	7.56784	7.0488	4.19327
9030625A04Rik	0.789185	1.98067	0.550504	2.07359
9130008F23Rik	0	0.0205778	0.199214	0
9130011E15Rik	7.79545	2.81748	5.39415	4.14988
9130011J15Rik	22.4805	16.1182	21.1506	3.78166
9130017N09Rik	0.0694992	0.125891	0.0182143	0.0878846
9130019O22Rik	1.34228	0.771212	0.992127	0.0665863
9130019P16Rik	2.5441	0.136747	0.133919	1.78788
9130023H24Rik	0.486589	0.68879	0.318755	3.47002
9130024F11Rik	2.01481	0.0254286	0.145192	0.198276
9130204L05Rik	0	0	0	0.603137
9130206I24Rik	0.100554	0.026553	0.0986189	0.0673797
9130209A04Rik	0	0	0	0
9130230L23Rik	0	0	0.188021	0.07817
9130401M01Rik	20.6002	13.7629	12.5256	0.948067
9130404H23Rik	0.10914	0	0.472845	1.64703
9130409I23Rik	0.154287	20.1309	0.0729984	0
9230102K24Rik	0	0	0	0
9230104L09Rik	0	0	0.0717672	79.4227
9230105E10Rik	0.535924	1.33222	0.780476	0.80866
9230107M04Rik	0.236928	0.0814291	0.916426	0
9230110C19Rik	1.86603	0.231462	0.259988	32.3206
9230110F15Rik	0	0	0	8.10094
9230113P08Rik	0	0	0	0
9230114K14Rik	0.145692	0.119522	0.483913	0.641649
9230115E21Rik	0.689882	0	0.284786	0.242124
9230116N13Rik	0.142691	0.0368657	0.0670622	0.098481
9330020H09Rik	0.406143	0.354024	0.232829	0.916069
9330111N05Rik	0.076496	0	0.0348287	0
9330129D05Rik	4.68769	2.75824	11.9118	0.707282
9330133O14Rik	0.316416	0.105596	0.18206	0
9330151L19Rik	5.1344	0.599415	1.15344	6.36841
9330158H04Rik	0.132475	0	0	0
9330159F19Rik	5.78121	0	5.11909	0.950599
9330175E14Rik	0.0643819	0.0530781	0	0
9330176C04Rik	0.0427351	0.01779	0.0214431	0.0753412
9330182L06Rik	3.5522	0.0356511	0	0.40921
9430007A20Rik	0	0	0	0
9430008C03Rik	0.755448	0.796929	0.50758	1.66099
9430015G10Rik	4.46321	1.02627	1.04718	16.5331
9430016H08Rik	10.5355	12.5581	18.7173	4.44258
9430020K01Rik	14.6255	1.24768	4.62896	23.3058
9430021M05Rik	2.3856	0	0	0
9430023L20Rik	28.3682	18.512	30.3007	1.46746
9430031J16Rik	0.606731	0	0	0.0804183
9430038I01Rik	1.68481	3.81668	2.71942	0.490224
9430041J12Rik	0.188643	0	0	0.219236
9430060I03Rik	0	0.0531667	0.0616761	0.0645337
9430070O13Rik	0	0	0	0
9430076C15Rik	0.0350602	0	0.0161211	0
9430083A17Rik	0.542455	0.109352	0.0681952	0.173156
9530002B09Rik	0.142872	3.08946	0	0
9530003J23Rik	21.1023	10.4472	72.2408	0
9530008L14Rik	0.778089	30.3547	0.255549	6.69094
9530009M10Rik	0.0837787	0.0282155	0.657886	0.901074
9530026P05Rik	0.495008	0.0885497	0.608003	0
9530036O11Rik	0.234084	0	0.0176842	0
9530053A07Rik	0.112799	3.25239	0.00384553	0.0250215
9530059O14Rik	0.100831	0	0	0.0807984
9530068E07Rik	37.3494	49.6115	41.1653	32.4485
9530077C05Rik	2.07549	0.0182893	0.26486	16.9019
9530082P21Rik	45.2554	3.01285	4.70265	23.0503
9530091C08Rik	0.908051	0.0167997	2.39145	0.017428
9630013A20Rik	0.0706775	0	0	0
9630028H03Rik	0	0	0	0
9630033F20Rik	23.7827	3.20711	58.3702	2.85214
9830001H06Rik	8.37554	0.331597	0.342092	3.90998
9830107B12Rik	0	0	0.0150376	0
9930012K11Rik	0.54322	0.0915969	0.294343	1.73036
9930013L23Rik	2.10103	0.00558107	0.0396345	0.915888
9930014A18Rik	0.805109	0.354077	0.392062	0.12183
9930021D14Rik	7.4779	1.41519	3.15816	3.27326
9930021J03Rik	2.69921	1.75717	1.48891	18.1133
9930023K05Rik	0.162131	0.072048	0.193924	0.891957
9930032O22Rik	0	0	0	0.058912
9930104L06Rik	2.14848	0.38571	2.14157	0.943313
9930111J21Rik1	0.0254211	0.0472668	0.0578345	0
9930111J21Rik2	0	0	0	0
9930111J21Rik2	0	0	0	0
a	0	0	0.214448	0.644574
A030009H04Rik	45.1788	0.537108	0.0598987	5.76023
A130010J15Rik	1.17442	1.44386	1.77559	1.02286
A130022J15Rik	2.5525	1.17729	1.47669	1.17301
A130040M12Rik	0	0.0118151	0	0
A130049A11Rik	1.56462	0.908732	0.989141	4.02318
A1bg	0	0.0447343	0.0803006	0
A1cf	0.748663	31.5405	0	1.6465
A230020J21Rik	0.69372	0.172707	1.30378	0.248762
A230046K03Rik	1.46844	3.15986	1.17441	1.86497
A230050P20Rik	13.2607	5.29232	0.571838	1.59592
A230051G13Rik	3.32605	3.20262	3.52656	2.9061
A230056P14Rik	1.59418	0.315764	0.32233	0
A230057D06Rik	0.0622514	0	0	0
A230065H16Rik	4.08141	0	0	0.101774
A230072C01Rik	1.43743	0.662146	0.692202	0.690213
A230072E10Rik	0.105672	0.0251308	0.0457907	0.433449
A230073K19Rik	0.690382	0.892609	0.698458	1.35586
A2ld1	26.1914	60.7081	10.6526	24.525
A2m	4.42764	0.0421909	0.0720045	0.251326
A330021E22Rik	0.626232	0.0494672	0.0318627	74.4269
A330023F24Rik	1.81695	0.435432	0.196379	1.21925
A330035P11Rik	0.118784	0.480776	0.0919122	1.30306
A330040F15Rik	1.03269	0.536542	0	0
A330049M08Rik	1.54668	0.126126	2.85396	0.340714
A330050B17Rik	0.516929	0.614664	0.474274	0.100592
A330050F15Rik	4.45924	0	0	0.423838
A330069E16Rik	0.938523	0.0959194	2.65518	13.8988
A330076H08Rik	0.420338	0	0	0
A3galt2	0.189115	0.0132559	0.0318707	0.0365912
A430005L14Rik	18.9067	25.2009	22.4739	29.3021
A430033K04Rik	2.21795	0.817444	0.440064	0.0868146
A430078G23Rik	0	0.0136765	0.0489821	0.160676
A430084P05Rik	0.103599	0.969196	0.142762	0
A430089I19Rik	0	0	0	0
A430089I19Rik	0	0	0	0
A430089I19Rik	0	0	0	0
A430093F15Rik	0	0	0.146552	0.0646369
A430105I19Rik	2.34394	0.267862	5.12197	0.50983
A430107O13Rik	1.70749	7.68656	4.40839	0.80166
A430110N23Rik	0.984168	0.0471126	1.78249	0.389433
A4galt	1.75976	0.169429	2.42341	0.304116
A4gnt	0.0413536	0.0307193	0	0
A530013C23Rik	0.359926	0.0853589	0.850407	0
A530016L24Rik	0.951784	0	3.95405	0.0309827
A530023O14Rik	0.049688	0.0472705	0.0421118	0.297551
A530032D15Rik	0.223304	0.363175	0.254259	0.711777
A530053G22Rik	0	0	0	0
A530054K11Rik	0.218498	0.3965	0.14964	0.150007
A530058N18Rik	0.855669	0	0	0
A530064D06Rik	0	0	0	0.0778889
A530088E08Rik	0.246023	0	0.0301584	0.604903
A530098C11Rik	14.9749	0	49.9091	0
A530099J19Rik	0.0517225	0.032719	0.0874551	0
A630001G21Rik	0	0.188602	0.128495	0
A630007B06Rik	2.09965	1.09843	2.19906	33.5489
A630010A05Rik	0	0	0	4.82347
A630033H20Rik	0.0524604	0.102254	0.152954	0
A630055G03Rik	0.390243	0.0117022	0.833438	0.655267
A630066F11Rik	3.94857	2.80091	2.53304	13.952
A630072M18Rik	1.20716	0.747505	0.4538	1.31683
A630073D07Rik	0	0	0	0.546087
A630075F10Rik	0.270626	0.0225441	0.0283819	0
A630089N07Rik	0.0878569	0.0758341	0.0938501	0.0566183
A630095E13Rik	83.9066	39.6701	294.425	0.857896
A730008H23Rik	7.18691	7.20923	1.79103	10.2988
A730011L01Rik	6.04493	0.891656	1.11101	3.38772
A730017C20Rik	9.65975	0	0.0296278	3.3451
A730017L22Rik	0.335101	0.712651	0.130731	0.0947221
A730018C14Rik	0	0	0	0
A730020M07Rik	0.449208	0	0.187212	0
A730037C10Rik	0	0	0	22.7292
A730069N07Rik	0.242927	0.0249195	0.171621	0
A830007P12Rik	1.46074	1.39793	1.75514	0.416259
A830010M20Rik	4.6367	0.178835	0.721937	2.16619
A830018L16Rik	1.9751	0	0.0721087	0.305046
A830080D01Rik	0.47788	0.618009	0.356078	0.859441
A830082N09Rik	0.181666	0.115999	0.187483	0.345473
A830093I24Rik	0.325037	0.130041	0.205163	5.60022
A930001N09Rik	2.17047	3.14154	1.89392	15.0125
A930003A15Rik	3.10826	0	8.71856	0
A930003O13Rik	0.191238	0	0	0.0637725
A930004D18Rik	0.737676	0.147115	0.225072	0
A930005H10Rik	6.39987	2.89971	10.012	2.22733
A930005I04Rik	0.573124	0.0296215	0.0181239	0.751115
A930007I19Rik	0.0549891	0.0195956	0.0743988	0.243435
A930011G23Rik	0.230046	0.0122556	0	0.201914
A930012L18Rik	0.363238	0.0594282	0.0252719	0.103868
A930013F10Rik	0.251065	0.0735831	0.0456158	0.408793
A930015D03Rik	1.05059	0.567577	0.277971	0
A930017M01Rik	1.95601	0.0244096	0.0150701	0
A930018P22Rik	0.119105	0.0588609	0.0657139	29.974
A930038C07Rik	1.31965	0.0170128	0.0625146	0
AA387883	0.248821	0	0	0
AA388235	0.160568	0.0113643	0.459398	0.0411464
AA408296	2.63865	1.60965	1.41958	0.630955
AA415398	0.849633	1.12542	0.57919	1.31263
AA465934	3.72792	0.718038	1.15372	1.00146
AA467197	0	0.0676194	0.50146	157.466
AA474331	0.715306	1.03515	0.900576	0.833511
AA543186	0.0625357	0.259827	0.05812	1.96331
AA545190	0	0	0	0
AA619741	0	0	0.000518997	0
AA792892	0	0	0	0
AA881470	5.37488	3.01487	2.42614	5.10494
AA960436	5.38577	5.00713	3.6236	8.86774
AA986860	1.26615	0.976773	0.187229	1.69286
Aaas	7.58271	4.15281	4.12251	13.3423
Aacs	15.9434	23.3739	5.25722	1.75453
Aadac	7.93622	359.68	0	0
Aadacl2	0	0	0	0.271516
Aadacl3	0	0	0	0
Aadat	0.970166	40.6136	0	1.04162
Aagab	19.1795	9.01377	8.52863	5.04672
Aak1	15.4967	0.871077	0.919139	9.28622
Aamp	99.8831	74.7694	58.1985	176.102
Aanat	0	0	0	0.0685206
Aard	2.49357	0.896224	0.0756263	48.5793
Aars	47.9499	53.2696	21.5548	16.7618
Aars2	8.99731	4.45489	4.90028	10.347
Aarsd1	33.4404	17.0133	23.7037	6.39377
Aasdh	1.41696	0.910257	1.41644	1.34958
Aasdhppt	6.18385	10.3305	7.99935	10.9777
Aass	3.18866	71.7609	0.143418	1.1537
Aatf	6.38156	8.86007	5.08241	24.7928
Aatk	64.9185	0.391149	1.79666	0.370901
AB056442	0.0025278	1.18923	0	0
AB099516	0	3.04652e-10	0	2.67096e-08
AB124611	0.824668	1.74655	1.16817	2.84902
Abat	68.3437	51.7537	0.791768	10.7476
Abca1	2.87856	17.156	1.99518	4.42932
Abca12	0.012619	0	0.0229919	0.457856
Abca13	0.0148303	0	0.0098751	0.116136
Abca14	0.0235957	0.016501	0	20.9498
Abca15	0	0	0	9.16703
Abca16	0	0	0	20.6035
Abca17	1.03698	0.70005	0.111037	34.461
Abca2	53.0243	6.07953	3.24016	4.26936
Abca3	16.4883	10.5617	2.02396	1.22473
Abca4	0.886798	0.0224729	0.202807	0.296276
Abca5	3.17038	0.95082	1.43519	3.23375
Abca6	1.20761	40.1526	0.663048	0.637499
Abca7	6.02117	1.31659	1.65594	0.954732
Abca8a	2.49806	22.5819	6.51064	0.184053
Abca8b	1.80823	14.3673	2.02838	0.07993
Abca9	1.61813	0.7478	1.7113	4.41108
Abcb10	7.33003	7.45817	7.50034	0.84336
Abcb11	2.61151	122.084	0	0.666928
Abcb1a	4.71255	1.22828	2.4124	1.10023
Abcb1b	1.63853	0.454843	4.63824	0.63893
Abcb4	11.5692	65.6806	38.171	0.0771506
Abcb5	0.0811219	0.00981188	0.110511	0.0926018
Abcb6	13.1927	48.658	18.7614	5.00534
Abcb7	4.7835	11.3242	8.98874	0.561087
Abcb8	16.6233	10.3058	12.2192	6.91862
Abcb9	17.7202	0.735629	2.27626	13.3352
Abcc1	4.22925	0.322666	6.13801	7.11606
Abcc10	2.05732	1.14083	0.441996	2.00142
Abcc12	0.237057	0.399328	0.0309747	22.1553
Abcc2	1.97571	76.6516	0.0183671	0.414621
Abcc3	3.46203	120.162	0.152201	3.74594
Abcc4	3.28196	1.43092	2.62619	0.93083
Abcc5	21.4713	0.358194	6.77414	3.26074
Abcc6	0.940511	26.5514	0.0210339	0.109528
Abcc8	8.03781	0	0.56561	0.0817405
Abcc9	7.79684	3.04095	26.0695	0.759638
Abcd1	5.36611	7.67709	9.30886	4.63089
Abcd2	5.31519	3.88013	9.50141	0.437248
Abcd3	22.815	231.054	16.6819	5.7851
Abcd4	5.08637	3.21674	3.44359	0.295375
Abce1	10.062	20.6987	14.1648	17.6053
Abcf1	30.724	22.8234	29.8773	65.8862
Abcf2	62.2572	19.6984	74.5904	56.8429
Abcf3	24.4632	16.0722	20.436	16.5404
Abcg1	9.82551	1.37629	0.674824	0.20369
Abcg2	6.61646	34.8571	8.49232	8.01984
Abcg3	0.199217	0.617112	0.156365	0
Abcg4	20.0037	0	0.330843	0.348113
Abcg5	0.891235	45.3748	0	0
Abcg8	0.987729	39.8497	0	0.50325
Abhd1	0.223623	0.374081	0	0.538855
Abhd10	7.15598	2.01723	6.11318	7.13453
Abhd11	23.4926	25.0665	26.7158	37.6906
Abhd12	164.919	15.4692	20.4348	15.1008
Abhd12b	0.210284	0.0391561	0	0
Abhd13	3.80402	4.66418	3.03848	1.60473
Abhd14a	15.0306	6.46046	9.60042	34.3685
Abhd14b	11.8581	149.746	5.09321	6.012
Abhd15	0.68435	10.1866	0.528781	0.189844
Abhd16a	64.974	20.1071	56.8696	19.3477
Abhd16b	0	0.0253342	0	45.0459
Abhd2	11.1049	7.65416	2.18658	40.9848
Abhd3	20.7197	36.8171	0.517276	5.69417
Abhd4	37.6768	25.7329	17.5251	90.9403
Abhd5	8.85255	11.2751	18.9974	65.2688
Abhd6	18.5568	17.6867	3.53021	7.2613
Abhd8	155.418	3.23639	13.7136	66.8685
Abi1	25.4502	15.1321	9.08752	9.0189
Abi2	7.77977	0.703831	1.02451	8.30637
Abi3	30.0497	3.6184	67.4501	75.5494
Abi3bp	2.57166	0.892484	3.80261	1.00536
Abl1	9.22024	3.31975	5.52027	19.4032
Abl2	4.10833	0.978016	1.36868	2.29467
Ablim1	19.3486	3.15283	7.04877	1.41565
Ablim2	36.2025	0.482679	11.6058	0.56101
Ablim3	10.1347	5.15684	6.44324	1.1417
Abo	0	0.0976168	0.0886433	0.409523
Abp1	0.166398	0.014963	0.0741381	0.869457
Abpa	0	0	0	0
Abpb	0	0	0	0
Abpd	0	0	0	0
Abpe	0	0	0	0.620829
Abpg	0	0	0	0
Abpz	0	0	0	0
Abr	73.1168	0.800491	2.6378	1.44144
Abra	28.2572	0	100.004	1.33191
Abt1	5.25567	2.89774	3.36176	2.61327
Abtb1	23.6641	16.651	20.5292	8.08184
Abtb2	4.96367	2.66065	2.31467	2.95494
Acaa1a	41.154	158.812	30.2636	0.2941
Acaa1b	25.8191	779.408	4.00563	2.00679
Acaa2	54.7313	637.364	103.487	15.2997
Acaca	10.7214	27.6364	8.22563	8.21037
Acacb	7.69042	11.6326	26.3363	0.572398
Acad10	1.21793	6.87265	1.48949	0.476155
Acad11	11.6484	107.44	15.103	2.67511
Acad8	11.383	20.525	14.8453	2.66855
Acad9	10.576	9.02318	11.4808	1.5554
Acadl	56.5747	107.535	142.944	5.41505
Acadm	47.1621	166.776	137.054	5.81834
Acads	20.1862	94.8542	52.8391	2.84911
Acadsb	21.3698	39.9457	38.34	3.53891
Acadvl	58.8299	195.452	129.788	4.48764
Acan	1.41354	0	0.173085	0.184724
Acap1	0.0720749	0.296088	0.553234	1.53802
Acap2	2.49898	2.63222	1.44797	2.3718
Acap3	24.8912	1.13195	2.84274	2.55438
Acat1	34.4043	94.4733	52.3756	9.92202
Acat2	27.7076	95.283	14.7959	64.4272
Acat3	10.2899	48.9152	11.6281	70.3465
Acbd3	6.22213	6.19752	4.22049	21.4509
Acbd4	15.0423	14.5968	9.34327	0.791556
Acbd5	8.72033	62.1394	5.91633	12.2982
Acbd6	34.4102	20.2519	29.6533	37.5521
Acbd7	0.206812	0	1.28719	0
Accn1	18.0109	0	0.0173745	0.679951
Accn2	26.9412	0.359116	0.291626	0.0995898
Accn3	0.0468863	0	0.0246389	0.642445
Accn4	9.98966	0	0	0.299515
Accn5	0.127952	2.93278	0	0
Accs	1.01966	1.21318	0.823956	0.538964
Accsl	0	0	0.0220622	0
Acd	20.9118	8.16929	4.19283	11.7099
Ace	12.0457	0.530361	11.4692	218.418
Ace2	0.16802	0.213168	0.236583	0.249195
Acer1	0	0	0.0472034	0.0451956
Acer2	1.27662	3.28733	1.19058	0.695294
Acer3	2.26143	3.63528	0.946819	3.86268
Ache	47.4428	0.186004	12.9978	0.0738041
Acin1	22.6742	9.90715	7.512	62.1263
Acly	54.5165	104.766	34.185	11.5274
Acmsd	0.0498106	2.44694	0	0.51985
Acn9	5.55016	6.9323	18.1473	2.9242
Acnat1	0.23636	7.34513	0	0.00331874
Acnat2	0.525095	21.2899	0	0.931577
Aco1	10.0362	59.6608	6.21498	1.78483
Aco2	380.161	77.0091	661.279	76.4928
Acot1	9.38218	34.2724	2.52369	0.896938
Acot10	0.535031	0.0896785	0.742862	10.7663
Acot11	8.26412	0.544619	1.15553	0.586752
Acot12	1.21911	52.865	0.016886	0.919209
Acot13	60.2287	62.475	107.358	4.84805
Acot2	2.74803	3.73112	3.74597	0.0169363
Acot3	0.98831	7.85945	0.00423393	0.0435434
Acot4	0.710768	12.4632	0.122132	0.103154
Acot5	1.81828	0.651921	0.11317	0.0624425
Acot6	1.57549	0.767974	1.18698	0
Acot7	242.572	16.1937	14.6507	239.901
Acot8	15.3309	12.7686	7.0884	6.90319
Acot9	9.59182	2.22994	18.7672	24.3641
Acox1	55.5839	482.099	30.34	6.13152
Acox2	1.92424	97.2337	0.162018	0
Acox3	8.29859	5.88694	4.84944	18.7329
Acoxl	0.133121	0.0133763	0.0645421	0
Acp1	8.54057	13.4403	8.23679	16.2055
Acp2	10.6528	8.02864	3.73335	7.40861
Acp5	7.45209	96.7707	21.4093	1.84995
Acp6	6.83093	20.873	12.9375	5.28415
Acpl2	5.62419	2.06622	0.86394	1.44015
Acpp	0.182288	0.502741	0.0840647	0.114625
Acpt	0	0	0	3.25431
Acr	0.0666673	0	0.0330759	225.851
Acrbp	3.89776	0.574342	0.225794	401.719
Acrv1	0	0	0	245.592
Acsbg1	79.4627	0.0566751	0.504356	23.0797
Acsbg2	0	0	0	119.078
Acsf2	6.5958	67.6875	1.23397	4.16333
Acsf3	11.422	13.0405	6.2582	3.1127
Acsl1	32.0257	293.263	64.3416	113.6
Acsl3	25.4719	5.59964	9.12037	7.26206
Acsl4	5.08788	10.2039	4.76353	5.03313
Acsl5	11.842	105.81	3.4236	5.2975
Acsl6	51.5877	0.015604	12.0661	15.3491
Acsm1	4.99401	243.758	0.0219376	0
Acsm2	0.018024	0.363977	0	0.0217453
Acsm3	1.03354	23.9801	0.937941	0.26611
Acsm4	0	0	0	0
Acsm5	1.87641	49.3764	0.181041	0.1321
Acss1	6.45088	0.083709	10.156	1.89901
Acss2	25.0613	68.7679	19.8662	15.1451
Acss3	0.918432	3.40599	1.38602	0.385183
Acta1	10340.2	5.10113	0	0.0609923
Acta2	33.1014	6.59067	91.3135	21.9153
Actb	285.336	203.441	412.08	220.081
Actbl2	0.181139	0	0.907036	0
Actc1	223.251	0.247587	852.624	0.0749096
Actg1	193.616	28.1987	35.7965	140.129
Actg2	4.09242	2.55843	38.6176	250.126
Actl6a	7.02425	11.9186	12.0359	38.0351
Actl6b	39.1937	0	0.0295215	0.149764
Actl7a	0	0	0	221.822
Actl7b	0	0	0.0335911	320.72
Actl9	0.151034	0.0314841	0	130.721
Actn1	19.124	12.5903	5.02608	1.59286
Actn2	51.9734	0.0631001	194.772	2.69685
Actn3	1122.63	0.473508	4370.55	9.76814
Actn4	38.3293	47.3089	16.9	15.6395
Actr10	25.0278	10.3596	18.3014	44.0267
Actr1a	102.525	23.4685	41.2947	60.1728
Actr1b	118.064	25.9762	51.4527	9.89106
Actr2	24.3154	31.5416	8.22482	10.5974
Actr3	48.9178	35.0499	24.2634	10.7668
Actr3b	26.1477	0.0458332	4.40837	1.16554
Actr5	2.43868	2.78214	1.23639	3.02373
Actr6	2.42923	5.48214	3.33935	14.1779
Actr8	21.6432	12.1957	19.0725	23.3079
Actrt1	0	0	0	16.5764
Actrt2	0.260142	0	0.566045	60.1676
Acvr1	10.6768	4.74755	4.79256	1.15549
Acvr1b	33.1648	2.5593	13.7583	2.94685
Acvr1c	0.312947	0.00523684	0.17094	0.3168
Acvr2a	2.77473	4.5758	3.07722	3.87077
Acvr2b	1.39324	1.00421	1.53354	1.1193
Acvrl1	6.08764	1.04648	5.3212	1.07519
Acy1	7.91282	22.7643	5.31028	0.56261
Acy3	3.32046	35.8358	1.79539	1.15015
Acyp1	24.173	6.55428	36.9085	190.432
Acyp2	81.4787	2.80757	203.978	5.28564
Ada	0.681946	1.47671	0.453887	0.996361
Adad1	0	0	0	88.7312
Adad2	0	0	0.0816749	6.43313
Adal	4.85572	3.90054	5.8539	1.87557
Adam10	7.36054	7.0591	4.65146	5.25543
Adam11	37.1708	2.41546	0.141617	4.61684
Adam12	0.22849	0.0272798	0.208617	0.435945
Adam15	28.0166	1.25213	8.60373	4.45336
Adam17	2.73081	7.43111	3.70953	2.79125
Adam18	0.0949246	0	0	39.3309
Adam19	2.68809	0.0793654	0.592932	0.55446
Adam1a	1.00161	0.114222	0.1715	51.9413
Adam1b	0.0788503	0.00364769	0.0035897	18.241
Adam2	0	0	0	73.8513
Adam21	0.0885459	0.0152419	0	9.08435
Adam22	6.34029	0.0093008	0.0462623	1.83079
Adam23	20.5593	2.16864	0.349702	1.12593
Adam24	0	0	0	39.4072
Adam25	0	0	0	10.1814
Adam26a	0	0	0	5.68511
Adam26b	0	0	0	8.14996
Adam28	0	0	0.0930062	4.88919
Adam29	0	0	0	16.5462
Adam3	0.0396212	0	0	360.964
Adam30	0	0	0	15.7964
Adam32	0	0.033117	0.0632309	390.306
Adam33	0.564352	0.0560162	0.453946	0.297129
Adam34	0	0	0	5.18494
Adam39	0	0	0	16.9689
Adam4	0.0282196	0.0558082	0.0124332	14.5099
Adam5	0.0416927	0	0.0734269	321.298
Adam6a	0	0	0	19.3582
Adam6b	0	0	0.0254024	20.2262
Adam7	0.194218	0.0450362	1.02544	40.1882
Adam8	0.609143	0.0387226	0.38709	0.419956
Adam9	9.07999	18.7539	14.3337	2.86992
Adamdec1	0.0449641	0.61651	0.0198847	0.253531
Adamts1	3.11398	1.78525	3.9445	0.218518
Adamts10	6.19415	0.469934	1.68586	0.776082
Adamts12	0.0468421	0.0122567	0.370821	1.80355
Adamts13	0.0802997	0.671493	0.0105299	0.0400704
Adamts14	0.135174	0.126533	0.193676	0.0532638
Adamts15	1.65946	0.102541	0.466368	0.160653
Adamts16	0.445716	0.00796025	0.0478261	0.0771867
Adamts17	0.544896	0	0.0699194	0.918675
Adamts18	0.211084	0	0	0.17644
Adamts19	0.0838819	0.00851797	0.0203997	0.143822
Adamts2	5.42977	1.19468	3.87554	1.19666
Adamts20	0.878035	0	1.19747	0.280179
Adamts3	1.42133	0.0333573	0.109598	0.11649
Adamts4	4.75193	0.0124227	0.0144194	0.113221
Adamts5	0.437812	0.188287	1.43785	0.672604
Adamts6	0.16614	0.0919051	0.0528553	0.308536
Adamts7	0.0880174	0.853448	0.158463	0.871806
Adamts8	0.936678	0.0115228	0.74526	0.27333
Adamts9	0.390488	0.102574	0.609194	0.307983
Adamtsl1	0.980075	0.077362	0.662363	1.93077
Adamtsl2	1.23833	1.16381	0.518401	0.124463
Adamtsl3	0.274105	0.0161263	0.391157	0.0628513
Adamtsl4	4.09847	0.950887	5.6657	0.557103
Adamtsl5	4.65261	0.276033	9.05834	2.48943
Adap1	85.2118	0.337389	1.48681	4.61851
Adap2	1.4918	6.25831	0.743643	0.406502
Adar	29.6995	3.78675	1.28562	4.12847
Adarb1	35.7013	2.61884	1.73911	2.13702
Adarb2	1.08139	0	0.0178303	0
Adat1	1.35223	1.32983	0.716673	2.57671
Adat2	4.68785	2.60084	3.22864	13.1624
Adat3	1.10525	0.487292	0.317063	8.0328
Adc	17.3031	0.699497	1.06008	93.9626
Adck1	13.6812	6.03369	9.99093	1.57177
Adck2	6.80324	3.68612	2.21823	2.88602
Adck3	63.5347	70.3568	205.621	2.16905
Adck4	10.4031	8.05615	2.38648	8.8582
Adck5	6.82578	14.2364	3.27397	2.17357
Adcy1	60.3966	0.0387483	0.157609	0.360524
Adcy10	0.0792457	0	0.0365435	49.9046
Adcy2	28.0035	0.0400154	11.2415	0.919477
Adcy3	12.1185	0.178548	0.465597	1.4303
Adcy4	2.33185	1.44503	2.88902	0.139898
Adcy5	41.4643	0.253162	0.539624	0.530273
Adcy6	8.39055	3.11685	3.99689	1.31566
Adcy7	1.10157	0.317562	0.841845	1.10043
Adcy8	6.59214	0	0.0501962	0.246359
Adcy9	15.0405	3.72096	7.10561	0.765128
Adcyap1	7.55383	0	0	0
Adcyap1r1	32.2163	0.172794	0.647146	0.230803
Add1	87.6461	9.03191	20.372	9.60158
Add2	31.0875	0	0.339903	1.16776
Add3	21.9156	3.27664	7.11293	16.2582
Adh1	58.7348	2150.38	42.4698	15.538
Adh4	0.705234	45.2299	0	2.45733
Adh5	40.9001	232.233	40.2893	11.9434
Adh6a	0	2.0005e-06	0.0385126	0
Adh6-ps1	0.161553	6.36961	0.0179508	0.108278
Adh7	0.227046	3.34959	0.735068	5.25906
Adhfe1	8.29042	24.8043	14.6972	1.02044
Adi1	33.5	84.3108	43.6346	0.792532
Adig	2.08925	0	10.6571	14.0202
Adipoq	20.4109	0.270685	76.4924	33.4235
Adipor1	107.646	62.818	251.552	47.8136
Adipor2	36.6647	148.95	52.6343	4.44585
Adk	33.8654	334.975	27.2389	3.76896
Adm	1.28903	0.911687	1.93212	0.300851
Adm2	0	0.202945	0.0962205	0.0750356
Adnp	15.7372	10.0924	5.31617	18.4241
Adnp2	4.0286	1.86348	0.917736	2.86126
Ado	11.3961	4.58116	8.4653	3.68949
Adora1	47.4909	6.20684	19.8624	10.6577
Adora2a	13.1031	0.544778	1.22496	0
Adora2b	1.995	0	0.286494	0
Adora3	0.0610764	0	0.131446	78.558
Adpgk	7.42102	7.21768	5.52426	2.17577
Adprh	67.7515	4.5999	30.7947	16.2933
Adprhl1	4.53344	0	15.5456	0
Adprhl2	18.5447	8.14089	7.1933	1.62977
Adra1a	1.20509	0.744988	0.206583	0
Adra1b	8.98704	12.4978	0.224756	0.146708
Adra1d	13.5697	0.0418933	0.39975	5.75009
Adra2a	7.02446	0.0130104	0.35376	0.0473479
Adra2b	0.245519	0.701797	0.137955	0
Adra2c	7.06793	0	0.192198	0.050183
Adrb1	8.11399	0.495346	0.134204	1.00459
Adrb2	2.14763	0.467424	6.62607	0.109176
Adrb3	0.697434	0.259365	1.6499	0.250715
Adrbk1	76.8374	10.1713	22.1542	3.27999
Adrbk2	7.26975	0.463023	0.632209	7.16339
Adrm1	75.9424	70.928	102.263	89.5117
Adsl	29.2181	7.64328	74.3122	2.11692
Adss	16.0935	21.6515	4.40082	46.0312
Adssl1	165.124	13.941	608.787	0.9024
Aebp1	13.3321	0.49699	23.3001	2.60015
Aebp2	11.3652	7.30061	7.32212	7.20945
Aen	12.0848	4.88324	16.4772	2.87873
Aes	561.771	351.375	635.451	52.1828
AF067063	0	0	0	0
AF251705	1.91475	3.01438	0.474751	0.178609
AF357355	15.9121	0	6.86464	0
AF357359	0	0	0	0
AF366264	0	0.0150443	0	8.85815
AF529169	0.710385	0	0.0107159	0
Afap1	1.08748	0.103933	0.483869	2.1665
Afap1l1	10.4384	1.18599	19.5263	1.23847
Afap1l2	4.40472	0.171098	0.53303	1.0807
Aff1	3.13767	3.59051	3.54722	1.12209
Aff2	1.512	0.00791684	0.0188039	0.366345
Aff3	6.21523	0.0585771	0.443	0.51629
Aff4	7.64384	6.99252	4.69538	7.47829
Afg3l1	11.1473	15.6352	14.2377	8.74154
Afg3l2	26.0566	27.1057	22.4532	3.56274
Afm	2.05443	103.609	0	0
Afmid	2.53741	53.9306	1.78212	1.7367
Afp	0.0459469	0.419875	0	0.125169
Aftph	7.35581	10.2172	3.87894	10.5031
Aga	7.71577	15.2342	12.8997	0.593278
Agap1	9.61014	1.04838	1.10794	4.31525
Agap2	134.303	0.140805	0.474908	0.278713
Agap3	47.056	7.02316	10.5142	4.25514
Agbl1	0.456748	0	0.988357	0.142682
Agbl2	0.327779	0.011365	0.0416169	36.0027
Agbl3	0.598409	0.492303	0.235185	13.088
Agbl4	2.15508	0	0	41.1952
Agbl5	2.78127	1.84214	0.640707	279.343
Ager	0.257702	0.0573466	0.101195	0
Agfg1	11.6748	5.9226	8.46539	49.3293
Agfg2	16.1175	11.7282	2.70661	8.11495
Aggf1	10.5854	8.09187	5.69059	5.68636
Agk	14.3598	2.93552	2.49231	4.81323
Agl	33.5162	8.86883	110.953	0.861206
Agmat	2.54843	69.8493	0	0
Agpat1	58.681	2.47405	34.1556	161.492
Agpat2	7.78522	111.457	21.1119	39.7802
Agpat3	82.7192	61.3701	27.723	89.1952
Agpat4	26.2076	0.571145	2.27437	4.91819
Agpat5	14.1226	3.91366	10.3374	1.81578
Agpat6	28.3103	50.7234	17.9518	153.107
Agpat9	2.20561	2.94068	1.75407	11.8923
Agphd1	0.606642	8.54412	0.0634351	0.234776
Agps	3.49943	2.44373	3.54011	1.49835
Agr2	1.2122	0.592015	5.48681	1.10087
Agr3	0	0	0	0
Agrn	18.4337	3.82407	1.77169	1.34877
Agrp	0.561593	0.0587165	0.137684	0.456796
Agt	59.8958	471.36	10.0619	17.3177
Agtpbp1	20.7503	2.26918	9.82903	46.638
Agtr1a	1.18394	28.6949	1.84776	1.02883
Agtr1b	0.0831995	0.0729608	0.0284355	0.00687359
Agtr2	0.205823	0	0.043171	0
Agtrap	4.54931	0.992022	3.04619	8.16794
Agxt	2.09072	98.2837	0.0334405	0.219987
Agxt2	0.875088	38.766	0	0
Agxt2l1	10.2114	94.9607	0.0730857	0
Agxt2l2	4.0055	6.58182	7.52083	1.35212
Ahctf1	2.3345	6.12458	2.10406	22.4266
Ahcy	51.3528	1045.21	48.5795	6.53058
Ahcyl1	71.9922	30.44	7.79252	11.703
Ahcyl2	16.7622	2.58471	2.79805	13.0103
Ahdc1	11.8193	1.91976	1.96409	15.0876
Ahi1	33.8668	0.189499	0.32515	44.7762
Ahnak	5.57003	1.54255	20.601	1.33715
Ahr	0.768332	6.03765	0.279289	0.216696
Ahrr	0.0454239	0	0.0214109	0.0556861
Ahsa1	108.611	75.2759	93.4503	15.3174
Ahsa2	9.37281	10.8691	8.67315	16.0923
Ahsg	156.31	6782.95	0.681699	1.06523
AI118078	7.52354	0.604464	1.05298	0.362843
AI182371	1.80298	90.4295	0.0292424	0
AI314180	16.4933	15.1163	45.2911	8.22963
AI314831	0	0	0	0.458195
AI314976	5.15368	13.3654	11.0231	6.06593
AI316807	30.8471	17.9958	43.4085	37.5524
AI317395	1.66201	29.4751	3.9379	1.67369
AI413582	34.8921	2.45774	2.18349	5.32994
AI414108	3.30235	0	0.0116153	0.305151
AI427809	0.0508528	0.0865728	0.0939965	0
AI428936	1.3103	0.806999	0.524395	1.60281
AI429214	0.43055	0.121179	0.0970393	10.6731
AI450353	0.411971	0.162404	0.0772361	0.43272
AI462493	30.9441	26.7472	46.2662	7.66019
AI464131	14.5674	9.18382	19.6874	1.0343
AI467606	1.50694	0.151483	1.46192	1.0044
AI480653	7.21586	0.663184	1.65676	0.401457
AI504432	1.72788	0.0343797	0.0676748	0.312166
AI506816	0	0	0	0
AI507597	0.351501	4.81317	0	380.976
AI593442	11.221	0	0	2.15981
AI597468	3.40958	2.58769	2.32868	2.28547
AI597479	8.67558	3.10475	7.32022	7.59182
AI646023	5.36412	0.0851041	0.303162	0.306459
AI661453	0.300482	7.72128	0.315785	0.146054
AI662270	0.261482	0.304683	0.265914	0.111757
AI747448	0	0.000915916	0	0.0995446
AI836003	16.0563	0	0.02225	26.0683
AI837181	53.792	12.4862	29.8123	18.3038
AI846148	8.73332	0.77629	2.48321	11.6783
AI848100	1.18799	2.88186	1.24944	28.89
AI854703	6.78059	0.0250692	0.255907	0.141494
AI987944	0.4391	1.25844	0.878756	1.08781
Aicda	0	0	0.0210345	0
Aida	0	0	0	0
Aif1	2.50006	4.78997	1.22382	314.303
Aif1l	3.48523	0.0716446	1.64939	0.649222
Aifm1	9.19015	40.4643	14.53	2.84639
Aifm2	6.80124	10.3431	7.86799	3.80361
Aifm3	20.2994	2.19464	0.0533398	0.90609
Aig1	26.0044	7.83426	4.01192	1.17365
Aim1	0.357434	3.27314	0.519162	0.757544
Aim1l	0.0362463	0.117724	0.0583531	0.356943
Aim2	0.123652	0.103105	0.179861	0.0726944
Aimp1	36.1313	23.9646	71.1511	11.927
Aimp2	66.9242	13.4342	166.02	66.0653
Aip	85.7484	15.3184	63.805	5.95445
Aipl1	0.0596791	0	0.030985	0
Aire	0	0	0	0.093008
Airn	1.98006	0	2.2367	0
Ajap1	11.7704	0.0278574	0.0665322	0.0622438
AK010878	7.76057	3.23028	5.97124	13.2459
Ak1	240.584	0.163295	699.072	84.3362
AK129341	1.39216	0.00989546	0.0122354	127.346
Ak2	22.4451	155.756	27.6988	30.7305
Ak3	37.618	136.437	37.2467	5.52476
Ak4	11.256	32.3969	0.86818	2.12949
Ak5	29.0914	0	0.179452	1.06651
Ak7	0.625691	0.0360447	0.014127	23.8859
Ak8	1.12863	0	0.0885895	99.0368
Akap1	13.4745	24.6989	15.0935	151.7
Akap10	4.5469	2.94718	2.05249	10.9722
Akap11	5.53294	3.57262	1.18393	4.77547
Akap12	6.24908	0.766955	1.54409	331.069
Akap13	1.58723	3.44126	2.88241	2.73977
Akap14	0.103337	0	0	12.6178
Akap17b	0.957501	0.775303	0.351165	2.05716
Akap2	8.89848	1.67937	4.36609	2.80173
Akap3	0.0305766	0	0.0146834	226.72
Akap4	0	0	0	762.885
Akap5	2.00362	0.0179106	0.00686987	0.175685
Akap6	8.87673	0.0191872	1.93238	0.569221
Akap7	6.03118	1.90597	2.86662	5.96305
Akap8	7.61944	6.49983	3.67514	14.3896
Akap8l	19.5003	5.39183	10.5864	28.3502
Akap9	2.42837	1.92962	1.24298	6.04332
Akirin1	16.7068	9.6936	15.3241	20.4583
Akirin2	37.9959	14.848	25.3933	44.0416
Akna	0.843297	0.303298	0.482077	11.0152
Aknad1	0	0	0.0512082	19.8413
Akp3	0.0522635	0.0471754	0	0.65003
Akr1a4	232.7	344.819	149.713	22.6982
Akr1b10	20.0427	1.01677	28.4754	4.01324
Akr1b3	42.9417	4.3336	102.244	38.2075
Akr1b7	3.08948	2.31111	10.8768	0.474293
Akr1b8	0.878667	1.52112	1.73173	10.1341
Akr1c12	2.83674	83.5376	0.275493	0.246322
Akr1c13	2.8056	104.577	0.444386	2.23759
Akr1c14	6.03264	234.573	0.421345	0
Akr1c18	0.516755	0.348656	0.0443227	0.14193
Akr1c19	2.49003	108.131	0.272782	0
Akr1c20	0.615235	34.4515	0	0
Akr1c21	0	0.000155911	0	18.2818
Akr1c6	16.4378	704.41	0.143814	0.442848
Akr1d1	0.752246	43.3583	0	0
Akr1e1	8.79928	18.3322	10.1268	13.853
Akr7a5	22.7313	124.149	24.1314	30.6693
Akt1	70.8042	24.6227	28.2003	7.45747
Akt1s1	47.7438	25.4912	81.8457	10.5003
Akt2	76.1637	41.9831	144.743	31.8474
Akt3	9.16929	0.469004	2.37876	7.74633
Aktip	44.9254	6.57761	28.4657	18.2357
Alad	24.3519	87.7813	14.5177	5.2986
Alas1	33.5756	220.535	35.9593	27.6752
Alas2	4.12097	38.5822	6.48198	7.75582
Alb	872.719	0	2.88019	6.24392
Alcam	11.8952	9.54958	0.360143	0.469488
Aldh16a1	4.53577	28.9703	4.29845	7.06715
Aldh18a1	7.6989	2.29108	2.07326	1.46216
Aldh1a1	64.9562	710.666	62.3415	44.9111
Aldh1a2	5.29686	0.036723	0.872178	59.8498
Aldh1a3	0.337684	0.19816	0.812395	0.294669
Aldh1a7	3.01917	98.8467	2.80865	2.25088
Aldh1b1	3.49243	15.4811	0.219155	4.15152
Aldh1l1	31.1828	343.316	3.64306	4.85676
Aldh1l2	0.726629	0.396751	0.887096	0.228176
Aldh2	96.362	1022.76	77.1505	43.6094
Aldh3a1	1.05512	0.116998	0.735203	0.473757
Aldh3a2	17.5855	107.524	5.81635	5.55043
Aldh3b1	3.52019	2.75537	1.52769	10.4661
Aldh3b2	1.07139	0.00623139	0.981572	20.9408
Aldh4a1	22.3045	104.5	46.182	2.02204
Aldh5a1	12.6417	12.7908	1.83812	0.324216
Aldh6a1	25.3088	147.255	48.288	8.81238
Aldh7a1	36.6398	167.752	13.2826	8.55708
Aldh8a1	3.17953	141.854	0.021118	0
Aldh9a1	13.5285	78.2628	3.10993	15.834
Aldoa	4315.41	82.3336	12884	176.145
Aldoart1	344.911	5.29076	1027.78	60.7023
Aldoart2	293.034	4.2112	945.442	127.865
Aldob	106.116	4482.89	0.940583	0.753846
Aldoc	891.126	5.77804	1.57024	2.07594
Alg1	15.5327	11.1282	8.02756	0.611437
Alg10b	5.52161	6.21779	4.93353	2.7855
Alg11	1.55175	3.9746	3.42709	1.96114
Alg12	7.33365	3.39294	2.07961	5.57808
Alg13	1.38413	1.72547	1.59215	9.18685
Alg14	11.9037	13.424	8.56504	5.67004
Alg2	43.189	6.42107	5.60192	2.84608
Alg3	14.4137	17.0012	12.3799	11.6176
Alg5	8.5012	26.4018	10.2982	3.06672
Alg6	1.41593	2.03334	1.92284	0.322532
Alg8	3.91166	5.89818	1.81943	22.9388
Alg9	9.02075	7.23186	4.94616	5.98947
Alk	1.42002	0	0.00802806	0.361926
Alkbh1	1.61515	0.969916	1.50637	3.01396
Alkbh2	2.48713	4.62228	0.943918	0.488583
Alkbh3	9.86398	12.0111	24.6422	52.3046
Alkbh4	2.78248	0.913824	1.42663	3.8289
Alkbh5	14.2907	16.9908	23.3825	9.91746
Alkbh6	36.8693	8.42505	13.7259	7.27898
Alkbh7	24.1939	9.96177	16.9392	22.553
Alkbh8	1.83086	0.950279	1.73154	1.7244
Allc	0	0	0	233.801
Alms1	0.663099	0.18917	0.0572536	19.7841
Alox12	0.41412	0.30934	0.824837	1.63256
Alox12b	2.49829	0.0191584	0.404451	0.390099
Alox12e	0.166585	0	0.0421438	0.0405456
Alox15	0	0.0524129	0.102651	0.758722
Alox5	0.505119	0.0871157	0.504248	0.236895
Alox5ap	6.12079	3.2651	4.94343	0.765356
Alox8	1.11881	0	0	0.0537078
Aloxe3	1.4348	0	0.0958641	1.11627
Alpi	0	0.0359442	0	0.085851
Alpk1	0.216354	0.236481	0.0659441	0.317457
Alpk2	1.94715	0	6.32283	0.1458
Alpk3	6.34329	0	25.6782	0.674384
Alpl	6.34271	10.7482	3.75506	2.49716
Alppl2	0	0	0	0.344301
Als2	9.44328	11.7368	4.53555	3.15633
Als2cl	2.52614	4.14788	1.70898	0.449436
Als2cr11	0	0	0	100.968
Als2cr12	0.0561452	0.0621139	0.099497	130.16
Als2cr4	10.844	1.50466	2.61679	17.0944
Alx1	0.044825	0	0.0205597	6.5989
Alx3	0.192808	0	0	0.025501
Alx4	0.628055	0.00822928	0.129331	0.0631325
Amac1	0.382967	0.032379	0	94.7444
Amacr	8.11118	47.2354	9.83481	1.26522
Ambn	0	0	0	0
Ambp	45.4254	1964.85	0.110579	0.758635
Ambra1	16.8821	5.26351	4.72726	12.8846
Amd1	0.00713544	0.00173656	24.7363	0.0369357
Amd2	46.6157	11.7072	113.268	15.453
Amdhd1	1.69746	85.1217	0	0
Amdhd2	8.61505	15.1199	5.59944	26.6896
Amelx	0	0	0	0
Amfr	73.0955	99.6217	73.6163	24.8953
Amh	0.643897	0.0558168	0.0312673	1.57804
Amhr2	1.4786	0.201797	3.54285	43.6052
Amica1	0.171011	0.111036	0.137361	0.186189
Amigo1	22.6717	2.22928	9.24369	0.41463
Amigo2	5.79991	3.02078	1.81753	0.62516
Amigo3	1.57306	0.342529	0.725569	0.336331
Ammecr1	0.614192	0.433887	0.755446	1.39032
Ammecr1l	5.50405	11.4163	2.28928	53.4159
Amn	2.28065	0.0527586	0	0.187202
Amn1	5.10516	4.69589	4.41373	77.7986
Amot	5.37876	1.75259	5.253	2.49523
Amotl1	16.4004	0.952322	44.9193	8.02194
Amotl2	7.32534	6.72638	4.29564	0.655595
Ampd1	130.119	0.0689353	515.333	0.179873
Ampd2	21.9272	8.25561	1.57605	1.93455
Ampd3	6.35144	0.228136	2.52867	0.348427
Amph	52.8602	0.0255848	0.148513	2.26367
Amt	9.17704	21.3143	0.523746	0.497932
Amtn	0	0	0	0.498302
Amy1	7.82307	143.797	12.4926	2.10541
Amy2a2	0	0	0	0
[truncated: 19,477 more rows]
