# Supplementary material for: Deep Sequencing of the Murine Olfactory Receptor Neuron Transcriptome
Source: PLoS One. 2015 Jan 15;10(1):e0113170. doi: 10.1371/journal.pone.0113170 (PMC4295871; doi:10.1371/journal.pone.0113170)
Supplement: S5 Table — (XLSX) [file pone.0113170.s018.xlsx]

## Sheet: S3 OR Genes
	ORNs		OE CD1 male				OE CD1 female					OE C57BL6 female
Gene	homozygous	heterozygous	OE1	OE2	OE3	OE4	OE1	OE2	OE3	OE4	OE5	OE1	OE2	OE3	OE4
Olfr533	35.7103	83.774	35.836	91.7664	50.1536	85.845	42.0329	68.7993	91.8451	59.4875	91.6073	24.7769	41.992	21.7263	32.3755
Olfr1507	97.3113	89.0187	29.1977	40.4119	84.0895	13.6735	29.6383	78.9229	56.1977	54.0811	24.1729	14.851	77.1476	47.1637	57.1304
Olfr309	41.6937	40.693	26.4935	46.0553	28.2547	32.0391	20.4318	29.1762	72.534	17.6865	41.7417	19.3254	25.0036	25.8002	27.4411
Olfr449	41.7759	25.608	19.3401	15.2199	11.8286	22.2418	8.11998	12.5634	14.7473	11.8756	13.9019	10.2578	12.839	15.7182	18.092
Olfr17	27.6252	28.26	17.5776	17.6296	9.71599	17.5274	10.1029	23.3026	11.2926	12.7978	21.057	8.15659	8.23566	8.69564	8.74356
Olfr166	15.5641	71.2114	17.07	33.8309	27.8491	45.6466	9.30483	16.4072	23.2347	27.936	29.4374	23.3142	28.1409	28.483	33.0817
Olfr727	28.9327	56.839	15.0652	41.7486	68.8601	20.0953	18.3174	48.7655	36.1386	55.6785	35.5502	21.1824	64.6069	46.7773	57.0589
Olfr365	21.7543	14.1741	14.7931	13.6941	7.01442	10.8061	11.7859	15.7128	10.7972	6.0426	14.8374	7.02226	6.096	7.11616	5.60229
Olfr1301	19.7776	49.1711	14.2649	44.0384	35.7855	42.6134	14.828	36.0661	73.8743	36.1339	55.5464	11.5448	20.7123	17.132	18.9755
Olfr531	0.26244	5.96533	14.2551	16.5938	5.75763	16.4133	11.5201	13.1089	7.39711	9.51637	16.6662	5.70212	7.49877	6.75919	8.71165
Olfr239	58.5268	25.0392	13.2188	14.6446	3.46678	10.9371	7.47464	10.3534	3.79849	7.10976	5.64731	10.7229	7.9805	9.50079	9.95349
Olfr15	27.2011	22.5316	13.1345	12.998	11.167	19.2154	7.83204	9.39509	10.7347	11.1328	14.9965	14.0209	17.4264	16.3167	20.1011
Olfr1176	0	5.9008	13.04	9.02336	3.66654	4.48212	7.59775	15.3317	8.30234	6.04134	10.452	3.0403	2.09987	4.34588	2.07266
Olfr257	0	7.65539	13.0023	8.09638	3.61407	8.29843	5.55567	5.18104	1.9632	6.79278	5.46737	4.25231	3.80906	4.11458	6.51122
Olfr332	11.3582	20.1414	11.4188	8.86471	4.35251	6.348	9.11093	10.2232	4.07919	4.38114	8.82278	4.77604	4.14473	4.44047	7.67296
Olfr527	19.9666	12.7526	11.1113	9.54664	3.93845	14.1121	8.35348	7.50335	4.75778	5.25121	9.27579	4.5123	3.71165	5.66193	7.47618
Olfr536	52.1531	31.7592	10.8853	17.2632	12.3181	16.0449	10.5551	17.3556	11.6788	22.75	15.0753	8.84172	13.0326	12.4363	16.4849
Olfr1427	9.9125	18.6201	10.0985	18.2891	10.6487	19.4469	5.84616	11.8137	17.4338	10.0623	13.201	8.07354	8.67175	11.2181	12.7301
Olfr1006	3.54386	4.81888	10.0508	10.4079	5.69344	7.80136	6.00934	10.9478	8.39635	6.83433	18.0268	5.54067	4.68983	7.94155	6.13202
Olfr168	15.565	18.8471	9.96817	16.8136	9.51353	7.41505	6.44655	11.1285	16.1898	7.5822	10.5681	9.04688	14.0652	10.3696	17.9004
Olfr786	3.92271	14.3193	9.95866	5.39381	3.30951	3.4526	3.6409	7.95203	3.61008	1.8817	6.40196	4.88687	3.38893	4.25233	5.50541
Olfr1258	11.4106	2.63494	9.7954	13.8523	6.63164	9.69106	4.9249	8.69031	12.6358	5.35942	16.2019	5.98455	6.34203	7.07393	8.30333
Olfr1112	6.12523	8.59403	9.68643	23.6926	22.7806	21.1637	3.67815	12.4717	19.5423	15.2276	27.6374	8.07216	7.57966	7.85308	8.23919
Olfr43	15.6603	12.2075	9.57535	14.2187	5.80218	11.9303	5.46317	11.9036	8.46902	5.85349	9.44692	4.58561	5.16599	6.42306	5.17399
Olfr1384	3.61529	6.92091	9.49681	19.9355	8.63979	20.7298	5.73114	13.2192	16.568	11.8297	18.8982	6.73304	7.89466	7.69657	10.638
Olfr1364	46.1369	30.813	9.38551	15.7473	14.6009	17.4032	7.4843	13.0747	16.9584	10.2235	13.8448	6.5796	12.751	9.87563	13.6475
Olfr665	8.73103	13.8408	9.2333	12.2768	6.28079	5.88496	6.37927	11.066	9.27661	8.12252	19.4117	5.9721	4.0613	10.1906	4.63488
Olfr136	16.649	11.4692	9.17895	14.6935	9.65706	8.30179	4.77143	12.3734	19.2214	8.48217	17.0891	6.02034	6.17383	12.5744	7.93236
Olfr733	9.59978	8.82557	9.14666	11.4535	11.5757	14.6736	2.53358	5.18087	7.90905	10.604	13.6316	4.71065	4.26483	5.24786	8.15757
Olfr820	7.95712	9.58781	9.11016	14.448	9.95737	10.4779	4.32424	9.85228	14.453	11.0562	10.9911	7.01414	8.2241	7.17579	7.05762
Olfr706	1.81845	4.14268	8.91017	15.1804	5.29914	12.7431	5.17735	6.32599	12.2473	7.64075	12.3987	3.0725	3.09239	3.90775	4.034
Olfr1110	11.9664	28.7764	8.84693	45.4626	26.2247	35.4362	8.54954	23.5325	53.074	28.7808	39.0282	14.5833	13.3595	20.7019	20.8082
Olfr131	27.1602	10.4517	8.81469	22.2363	16.9804	15.5316	5.35022	16.0873	23.37	10.4543	17.8332	6.92945	9.35763	9.07705	7.86801
Olfr969	19.2878	17.1805	8.78887	27.932	12.7203	17.922	7.65277	24.9993	35.6692	13.5592	39.352	10.887	8.03421	15.2542	5.17486
Olfr730	16.6721	14.2868	8.6546	6.08211	3.58826	6.23451	5.40344	6.18897	4.68217	4.92268	5.99094	3.99835	6.09204	4.82371	4.59251
Olfr1508	38.7243	17.7958	8.58606	6.03207	7.78056	3.85649	8.95343	6.15177	3.385	10.895	7.61994	2.1355	7.59227	6.21993	6.8352
Olfr235	0	12.5531	8.46979	11.4963	4.10486	8.35417	2.83214	6.52398	6.22106	7.2156	7.10248	4.52117	3.68943	4.47461	4.32173
Olfr24	16.0665	14.1474	8.46555	9.95845	3.40568	7.35051	8.56844	16.0614	6.97273	6.12774	10.4098	5.41292	4.64779	7.77726	5.19548
Olfr693	3.1755	2.29707	8.45798	9.89082	5.79692	6.73085	6.22794	5.96837	8.02746	6.17797	13.6366	3.9874	3.74549	4.6083	3.87122
Olfr1370	26.793	14.9028	8.24385	14.8037	8.03832	15.7271	5.79634	10.5237	11.805	6.96993	14.2461	7.26806	8.56938	8.46593	10.305
Olfr319	0	3.28339	8.20148	10.2268	4.2421	8.21329	6.28978	8.07613	8.60401	6.34227	8.80863	2.17968	1.86023	1.47942	1.9546
Olfr598	12.3892	18.4186	8.1709	20.3676	4.48653	5.03862	5.02395	9.22594	5.54366	8.19092	2.88461	9.25156	6.66876	8.43533	3.361
Olfr55	49.2441	21.8562	8.12806	8.6507	2.45854	6.49982	6.92948	9.23386	2.11532	8.22692	7.17457	6.43925	5.06308	7.39325	9.91978
Olfr403	10.3659	4.26026	8.11257	2.47249	1.87287	4.62964	2.96398	2.60079	0.975625	1.37393	2.41852	1.69575	2.10392	2.53243	2.45161
Olfr213	24.8841	28.1195	8.06244	24.7951	11.2728	15.9284	9.79737	18.262	20.3325	11.4217	16.2269	5.46405	11.587	5.1134	14.0697
Olfr835	2.11063	18.3187	8.00951	16.8179	10.2276	13.3042	4.98061	8.40028	17.633	8.40997	19.3312	3.93046	6.18885	5.29625	4.79941
Olfr370	35.7724	16.2026	7.98631	5.69516	2.58327	4.92498	2.95556	4.15088	3.71376	3.98873	4.39661	7.54717	6.74154	6.96946	5.89058
Olfr1426	2.75747	11.5754	7.90632	24.7762	13.6136	17.7208	4.86576	20.377	16.3121	11.3457	15.4339	5.53776	8.77184	6.91998	11.306
Olfr644	7.44265	2.71049	7.89073	6.04231	0.954223	3.75679	3.77444	3.809	4.03092	3.55938	6.79899	1.232	2.1106	2.79906	0.742888
Olfr1228	0	10.282	7.82827	16.464	33.2621	10.2677	1.95948	13.5163	17.951	19.2602	16.2824	4.46792	13.6224	11.8427	11.7291
Olfr1428	5.50925	12.0237	7.72667	20.7194	10.7102	15.0641	6.79915	17.0479	13.8901	10.4614	20.2249	7.14128	11.4022	11.364	14.3608
Olfr1240	3.52919	20.5657	7.72599	21.9135	11.8497	13.4371	5.38438	8.06939	12.7598	9.07549	20.5658	7.5924	9.16652	8.11962	13.8212
Olfr419	4.87685	8.35377	7.70409	8.77629	2.96848	2.87628	5.47017	11.7687	5.73304	4.42856	8.48189	4.42995	3.82697	5.54757	4.45108
Olfr1140	1.87704	7.30534	7.68521	14.1698	11.8919	6.92532	2.5875	12.6892	11.5745	6.88567	12.8232	4.27732	4.19223	8.19575	2.9376
Olfr1193	43.1222	13.8747	7.61558	12.3476	10.0551	8.13172	2.76828	4.96097	8.19999	10.7474	9.70506	5.37492	5.83096	5.71542	8.86502
Olfr1494	23.4327	4.71045	7.54575	10.1585	4.2376	11.4656	5.53426	7.9278	4.64086	3.48421	11.4638	2.65029	3.54483	3.15656	4.79388
Olfr1348	40.3906	28.7739	7.54241	19.8254	17.7604	20.7	11.82	20.0277	13.2136	19.8246	13.1061	10.1101	25.5946	21.9631	39.929
Olfr1294	0	17.6209	7.51	24.8512	19.781	25.0454	4.90431	12.184	27.8257	16.9214	28.8078	5.44589	12.195	12.2537	12.268
Olfr65	14.0367	6.84125	7.49696	9.08037	1.73082	5.2036	6.69286	7.41527	6.66652	5.97386	5.62327	4.39653	2.22118	3.3921	1.88692
Olfr96	0	3.9483	7.49694	6.94118	3.21143	6.86989	2.28909	4.44677	7.58801	3.94373	8.62625	2.50044	1.68513	4.85186	3.76419
Olfr222	13.0559	19.482	7.4815	16.6248	8.94544	16.558	10.9171	18.1647	11.9015	10.046	14.8025	7.06278	6.07364	8.51248	7.1782
Olfr60	7.27115	22.8392	7.47121	6.18189	4.02435	8.4655	4.71762	8.4822	6.19626	8.62456	8.64025	5.78772	7.92615	6.9875	13.9913
Olfr705	1.69404	10.8478	7.40099	13.4588	7.83957	14.8244	4.99972	10.831	19.9119	10.0972	14.805	7.60934	7.97925	6.84755	9.9347
Olfr1251	0	5.70404	7.38892	15.051	10.7223	11.444	4.5661	8.40535	13.4932	9.74565	15.8955	7.38142	7.39491	7.94313	9.19138
Olfr1501	9.90003	10.4915	7.35949	9.099	4.34477	4.55267	4.07822	6.94267	5.93133	4.16115	6.12578	3.68919	3.57744	3.85935	6.11743
Olfr1010	0	0.669319	7.22997	8.54337	5.23403	6.18896	4.04721	8.47835	10.5711	6.2199	15.9148	0.0453904	0.124601	0.472276	0.299247
Olfr1342	3.40045	3.11392	7.22854	3.68746	2.28553	6.1902	2.93703	1.87904	1.37859	2.80238	8.7718	1.53098	1.83177	1.4481	2.33907
Olfr868	5.42302	1.66876	7.21563	9.5741	3.47753	6.73409	3.47373	7.23887	7.48637	8.20196	10.7429	4.3128	4.19582	3.0587	4.48621
Olfr73	6.47717	6.58962	7.12087	9.50369	2.82338	7.24322	3.20338	11.9501	11.9982	6.56334	11.2859	4.73775	3.46524	5.87902	2.79195
Olfr1463	8.01219	15.779	7.02198	27.2735	15.3944	30.9519	11.1075	20.9064	24.5646	16.3836	35.928	13.3149	17.1074	14.3381	17.2166
Olfr1297	43.1012	16.0298	6.87801	23.7075	16.4169	17.9652	10.8562	20.6489	28.1844	12.8395	26.4331	5.81429	6.7177	12.5262	6.52826
Olfr297	0	2.07851	6.86433	17.7213	7.57479	18.0811	3.28029	11.637	12.8322	13.0515	18.9359	7.31057	6.42637	9.72698	7.29288
Olfr640	0	23.4616	6.83731	21.7124	4.62692	8.16033	6.95223	16.3323	20.6555	9.59009	15.3038	7.71123	5.92029	10.2599	5.71537
Olfr110	13.1147	10.6211	6.82874	22.9229	15.652	14.8178	3.96778	11.2462	20.5521	12.1887	13.5729	7.72589	6.88006	9.27223	7.16849
Olfr726	16.2992	9.34897	6.70086	12.242	14.5453	5.03832	6.95214	12.888	8.42187	16.7224	13.2168	7.20552	18.6072	22.3838	17.4971
Olfr1	4.20005	5.29163	6.66591	12.1087	5.89702	12.0555	4.9587	8.34037	11.2211	11.3462	14.0199	7.18609	4.95974	7.65917	7.35054
Olfr109	11.4539	5.81384	6.63188	4.82634	1.42914	4.95106	2.1623	2.84723	2.6926	4.17833	5.89546	3.97946	3.48014	3.90581	3.97472
Olfr220	22.5907	10.7285	6.63035	12.4616	12.0595	12.88	4.01808	6.94058	9.19953	7.14128	10.6171	7.85898	11.7355	16.4114	17.2517
Olfr1252	0	27.3777	6.597	15.0939	7.34606	9.69454	6.01088	10.9634	12.7533	7.06982	14.3555	6.17694	9.57447	8.00914	9.31521
Olfr1229	0	12.1867	6.55998	11.2256	13.8994	7.97981	2.25707	5.69734	12.6073	8.17326	2.61446	4.72204	9.64011	5.7315	9.72563
Olfr1197	13.0658	5.44592	6.54439	9.36979	5.13433	5.26889	4.10095	6.01292	4.05628	8.1319	8.45446	3.4452	5.78206	5.0857	7.31115
Olfr1425	4.07596	3.473	6.52897	14.6146	6.88249	11.9175	6.66416	11.7765	10.1637	9.70358	12.9817	2.56136	4.79845	4.1713	6.72221
Olfr1349	3.37069	12.4275	6.5132	14.6798	7.55103	12.9643	7.35647	13.3303	10.6084	9.76201	19.3405	7.31399	9.95005	7.49944	10.7549
Olfr308	1.89706	10.7935	6.46942	7.4717	6.20825	5.45964	4.62248	6.16693	4.16524	3.21025	7.6513	4.0166	4.0499	3.4228	2.82929
Olfr1396	1.76245	6.20598	6.447	6.47905	3.82609	2.85499	2.74016	4.07459	3.39153	5.77496	5.1952	5.05068	5.6097	5.59174	6.28961
Olfr1233	0	0.649855	6.42934	5.8646	3.02338	5.56176	2.44715	5.06235	5.18064	1.87059	5.14984	0.924156	0.377383	1.10951	1.82025
Olfr847	0	5.35252	6.41708	3.31084	2.43183	2.16611	1.96401	4.40483	5.02811	4.13017	7.09266	1.47758	1.70158	2.79606	1.85657
Olfr455	18.2785	13.3314	6.41593	8.06713	5.40427	4.71869	4.25953	5.08048	3.69131	6.41632	8.38471	6.22556	6.71766	7.31146	11.063
Olfr1162	7.82072	17.3917	6.39483	3.813	0.52653	3.05881	4.8776	4.07031	2.65093	1.95335	4.2311	3.04344	0.740247	2.80213	2.31091
Olfr360	0	3.84751	6.31313	18.3854	6.68167	14.5559	2.64044	5.92568	8.02741	6.72555	12.8677	4.854	5.2879	7.75029	3.60754
Olfr464	11.5002	12.0479	6.28793	7.87939	3.54994	6.36705	3.77554	5.77343	8.18145	3.24499	9.05193	3.79611	3.46648	4.30628	3.78056
Olfr318	0	9.68196	6.28793	6.30128	4.0702	7.42247	5.02534	6.14773	3.2554	5.41382	6.8759	3.34112	5.17147	3.20359	4.89153
Olfr884	0	4.02993	6.27521	4.81062	2.05045	3.79016	2.43264	5.79558	5.11259	4.69998	9.72493	4.29486	1.64692	4.28084	1.63397
Olfr145	9.38284	6.47532	6.26158	4.79404	1.15501	1.34876	3.60014	3.42639	3.41883	2.61156	3.35487	2.43763	1.47155	3.09092	2.06283
Olfr99	0	3.26553	6.25863	5.33311	2.84292	4.29278	3.44481	6.55147	6.89146	3.01731	5.78134	3.22835	2.96192	6.50948	2.92537
Olfr1437	0	16.9822	6.2404	4.87251	3.14711	2.04861	1.63754	4.72804	1.91868	3.63183	7.19314	2.24725	1.47318	4.20085	2.33383
Olfr1247	0	10.5161	6.17807	5.21705	5.24723	4.20003	3.08522	7.55929	8.6316	2.41404	7.05601	8.10939	7.62626	5.72705	6.68747
Olfr1442	1.64477	2.58101	6.16731	10.7841	7.07888	10.4075	1.40575	3.51895	6.9234	9.34893	4.79018	1.98653	2.73015	3.08203	5.41125
Olfr129	29.8766	18.7072	6.11284	6.88337	4.25203	7.09379	3.29759	6.12922	4.09778	2.36773	5.33973	2.64986	1.66237	4.3766	2.43874
Olfr1362	6.81812	10.1116	6.1088	8.47721	1.73888	3.92395	5.25241	11.3914	5.66837	4.83855	10.8177	1.3062	0.882222	0.8416	1.07825
Olfr1383	6.87634	0.567469	6.0764	5.35419	1.69398	4.93861	3.06724	2.77028	3.26122	3.50437	3.3489	3.74242	4.09279	3.27061	3.7127
Olfr1419	0	6.16788	6.01564	10.1649	4.25514	6.50979	3.87203	7.65491	3.85751	5.76109	10.0061	2.90392	3.31977	2.87393	5.15035
Olfr414	9.17643	6.92724	5.98764	5.06623	4.53653	6.94286	2.72917	4.65855	3.8447	4.67941	7.58071	2.32372	5.65453	6.1363	6.14599
Olfr1448	0.952112	3.2393	5.98152	9.78012	4.09319	5.30982	4.7726	6.75747	8.29665	5.25413	9.68353	3.3933	2.2966	4.95698	3.42025
Olfr1420	7.77313	8.82134	5.92045	8.86623	10.3178	7.64182	3.99854	5.53486	8.33247	5.92716	5.67669	3.96686	7.55771	6.85011	7.31408
Olfr164	10.3685	6.18706	5.9157	15.9707	8.58202	11.748	4.17127	9.83897	12.0681	5.75553	16.4257	3.22264	4.94385	8.39935	3.78378
Olfr523	53.2506	21.7107	5.9127	6.44025	2.71501	4.52369	7.41077	14.9176	3.21133	6.0164	6.16619	2.43344	3.46917	4.19096	5.0023
Olfr1289	11.756	8.61859	5.83819	11.5433	6.05616	5.92339	5.07005	5.87772	6.8439	6.03891	10.4564	1.26352	1.36845	2.29975	1.98926
Olfr972	7.18367	2.52714	5.70053	15.5891	12.3058	8.08147	3.53478	10.1267	12.3875	8.71475	16.2185	4.12633	6.33383	10.1107	6.69256
Olfr525	0	13.0003	5.61707	1.21704	1.84341	2.13059	3.17679	2.05346	1.43158	1.21441	1.94087	1.28856	1.3246	1.26728	1.21772
Olfr1423	4.90926	11.2907	5.59765	7.61442	4.058	6.69539	5.15933	7.12305	3.50588	5.35377	11.3982	3.1919	5.16942	3.83413	4.8306
Olfr180	1.44681	9.41376	5.56179	20.3068	9.53984	20.7771	4.45758	13.9199	20.2764	12.6875	18.2345	4.78746	7.82914	8.02612	8.71196
Olfr788	2.27758	5.84669	5.55166	23.0527	10.6582	13.3433	5.91688	12.5525	17.3294	7.84576	10.5879	11.0644	11.5843	10.1866	9.58138
Olfr290	8.11114	4.02907	5.5293	15.0808	4.73488	9.55888	5.39222	10.2341	7.31619	7.84962	10.0164	4.14254	4.36161	3.22154	6.40137
Olfr472	4.04736	14.2452	5.52325	12.4344	6.16896	9.05428	2.98391	7.05369	10.7253	6.86117	11.3421	4.11166	3.15334	5.30883	4.26599
Olfr186	2.36814	4.95303	5.5213	8.01488	4.28978	6.21749	3.58054	4.54361	7.84063	5.32015	6.94529	5.16022	6.38551	3.54734	7.09277
Olfr119	8.74525	6.1907	5.51511	9.36432	6.04775	8.3255	1.36375	3.89368	8.15541	3.1003	7.8684	1.9244	3.99398	4.22219	3.1175
Olfr777	0	5.20496	5.48674	7.0399	3.25912	5.10205	1.65303	3.27676	2.3792	7.57136	7.46472	3.49239	3.0947	3.6435	2.483
Olfr1261	5.72214	2.13321	5.46026	5.54264	11.2567	7.12757	2.67085	3.62773	6.26556	6.30093	3.21131	6.5299	10.4945	8.64776	13.9091
Olfr1477	0.839466	10.2201	5.43675	8.70886	5.3078	7.31676	2.89948	9.09827	9.94492	6.83942	7.25317	3.43455	3.24234	3.66048	5.34102
Olfr433	0	3.66819	5.42597	3.23416	1.67336	1.13375	2.4445	3.6525	4.59293	1.70088	3.55809	2.08963	1.12448	2.36032	1.26885
Olfr802	0	3.26057	5.42053	3.33244	2.3094	1.71256	2.98797	3.33138	1.08467	2.45016	5.10859	1.53445	1.37149	1.41115	1.62073
Olfr195	8.81651	19.3135	5.41243	23.864	29.5659	19.1258	5.01966	13.322	36.6041	18.2701	20.909	3.8757	16.1648	12.309	14.4716
Olfr1012	5.5138	5.08409	5.30272	7.81885	6.54095	6.88574	4.11172	6.01094	10.2974	3.4149	11.0459	4.22465	4.90342	5.57074	4.16532
Olfr672	10.3426	18.8421	5.28265	29.5496	7.1712	7.96806	6.52309	22.7294	27.0187	12.3062	21.9495	9.993	7.18958	15.5108	5.73714
Olfr1234	0	5.53101	5.28007	10.2719	6.06288	7.79927	3.6704	5.76407	5.70145	3.43627	6.70784	2.78016	3.51593	3.18325	3.52904
Olfr1440	11.8435	12.2632	5.2737	13.9687	5.3634	4.86325	3.96636	5.72822	5.88716	8.11403	14.5573	4.76743	3.87404	7.57369	4.9579
Olfr601	0	1.95273	5.26954	3.60147	1.25427	1.49699	2.38638	3.79529	1.48856	2.68461	3.42451	3.93459	1.53263	2.50143	1.20501
Olfr1347	39.7469	11.1921	5.26616	16.6074	15.8555	16.9626	8.62636	12.555	7.05443	13.3472	10.9426	6.71128	12.9688	15.9416	20.8594
Olfr1123	9.63178	4.77539	5.21249	11.9523	4.18556	8.01483	3.9864	7.10239	11.5023	6.35874	12.6418	2.18767	3.74821	3.79922	5.91771
Olfr62	8.57936	11.9723	5.19661	5.79016	1.96338	4.35589	3.54975	5.9057	4.8151	3.75501	4.73584	2.42697	2.05387	2.01487	2.04656
Olfr635	0.868847	2.08691	5.18384	1.89179	0.335099	0.320414	1.8756	1.38008	0.587041	0.31913	0.818363	1.76691	0.470039	0.592714	0.422353
Olfr594	3.95834	2.07507	5.16359	3.94489	0.652458	1.39403	4.11478	4.42045	2.21966	3.28999	3.06573	2.6266	1.89253	4.32878	1.82458
Olfr728	23.1332	34.8552	5.16205	13.7136	11.6668	9.28795	6.18077	7.97841	8.51438	13.8052	7.70267	3.07895	4.13472	3.01817	6.33188
Olfr1014	0	1.70238	5.15564	3.94996	2.35885	1.10222	4.14839	3.48552	3.7074	3.60288	4.55956	3.16012	2.96306	3.06199	3.70693
Olfr273	7.00833	4.19695	5.1403	7.47472	6.72903	6.12422	2.23768	4.74678	5.35345	4.1429	8.10034	1.74527	2.70923	3.40295	2.65394
Olfr46	0	3.88615	5.13822	10.7085	3.78774	12.064	4.8124	9.32098	10.9201	8.94185	11.7542	4.74544	6.33348	5.21001	6.5927
Olfr177	5.27765	2.66029	5.12957	11.1091	6.77847	0.002525	3.07576	8.32996	18.3588	0.000494573	13.2791	3.1082	5.78042	4.77438	5.56549
Olfr323	0	0	5.12192	4.30049	1.86085	2.5764	3.7294	6.48221	3.01913	2.66334	3.27072	0.133504	0.232296	0.892195	0.287114
Olfr39	0	2.10155	5.11805	5.59894	0.55862	4.79242	1.6469	1.82971	0.990369	2.84106	5.45185	0.669929	0.325603	0.13723	0.519295
Olfr211	16.0589	23.3416	5.0657	4.31802	3.72444	7.49778	3.9059	4.86685	4.87306	4.48327	10.0018	6.48885	8.55044	5.7624	11.166
Olfr821	2.02614	7.26448	5.05545	9.82307	5.5328	6.0168	2.53332	8.73343	11.1504	4.20427	7.96184	3.29701	2.42686	5.82483	2.90133
Olfr1490	0	0	5.0431	3.86649	1.3214	2.82703	3.19198	3.59912	1.94549	1.06209	3.06452	1.00829	0.383981	1.13351	1.71343
Olfr1143	3.9509	3.87961	5.03438	6.1177	3.20339	10.2032	2.11556	6.7846	6.60666	5.56972	7.54688	1.70036	1.72202	2.31444	2.61968
Olfr1290	0	5.7033	4.98552	16.3252	12.1915	11.591	3.16348	8.75459	29.4065	12.6114	16.0749	4.86586	7.00966	4.9925	6.99484
Olfr192	7.23449	10.5276	4.98089	14.0223	17.7644	13.6555	3.49761	15.674	9.06421	13.6455	5.90464	1.06649	1.30719	2.55983	3.01433
Olfr1395	49.2752	33.1994	4.96909	14.3201	3.71236	8.78171	15.483	17.2097	8.52713	6.53907	14.6104	7.44832	7.23036	7.59724	9.87276
Olfr1424	0.108498	2.40662	4.96267	3.32724	2.33436	3.18219	2.66977	1.27145	1.12868	4.23801	6.89278	1.2264	0.593271	2.35288	2.68168
Olfr784	5.5364	9.88354	4.95272	6.74525	2.07326	3.08503	2.32521	4.29827	4.96084	5.29616	5.61816	2.6265	3.34801	2.69161	2.38671
Olfr11	3.90245	10.2563	4.94037	9.70705	6.56166	13.7245	6.68402	6.62606	7.71108	8.63564	12.7297	3.10031	1.14864	4.97136	2.75449
Olfr1352	14.1653	22.1291	4.91463	6.14037	3.10854	5.65072	3.48083	4.40187	3.73293	5.61078	9.5424	2.93263	4.01211	3.46445	3.61945
Olfr1223	0	6.05618	4.90244	2.38954	3.18635	1.95526	2.63138	4.70705	5.16221	4.16333	6.92244	0.821032	0.940361	0.589525	1.48245
Olfr6	13.9603	15.963	4.888	7.29553	11.6472	6.87558	3.85825	5.40755	5.3574	5.04217	4.04686	6.96029	10.8155	9.54824	12.4267
Olfr974	2.12693	2.12001	4.8652	5.51323	2.96514	6.26915	2.81134	7.57551	4.081	4.63824	10.6602	3.30368	2.95012	4.21997	3.19977
Olfr1339	0	0.637867	4.85643	2.9369	0.917325	1.61352	3.23653	2.49197	2.44695	2.40335	3.70432	1.14126	0.946753	2.24032	0.984462
Olfr774	6.89212	3.16542	4.84866	0.883349	1.51525	2.59503	0.599645	1.67962	0.731514	0.95974	2.81318	0.690952	0.598743	0.658695	0.519914
Olfr1299	7.56506	16.1731	4.83429	20.8343	15.3937	23.6405	5.0572	11.0426	29.1966	10.7749	24.7248	3.20699	5.49886	6.23927	5.88656
Olfr1034	16.7663	12.7219	4.82281	6.41094	1.8787	1.77414	2.83714	4.6207	7.86822	3.53168	6.51001	2.80118	2.45582	3.54695	1.18483
Olfr91	0	1.8825	4.82222	4.4144	2.37319	2.81409	3.04124	2.488	3.66999	2.59146	6.82955	0.950644	0.600036	1.59488	0.578117
Olfr1392	5.56908	5.25829	4.75033	10.1405	3.57225	10.3405	3.14503	5.13211	4.31335	5.19994	9.23602	3.11599	4.36347	5.32861	5.83516
Olfr522	1.67097	13.7467	4.72155	3.78541	1.08442	2.13746	5.69541	7.53672	2.25349	3.27216	6.28676	1.7586	1.6635	4.82203	3.5318
Olfr466	0	4.14269	4.7087	11.1837	5.42349	9.57947	4.18457	8.8686	11.4206	6.13002	13.3602	2.45272	4.0026	2.67947	4.62584
Olfr324	2.94415	1.68535	4.70298	1.84082	2.9365	1.33753	2.25711	2.56335	1.51927	1.52176	3.70403	1.12595	1.76408	1.24717	2.49894
Olfr1418	6.72745	7.65798	4.67923	5.49958	2.98938	3.67377	2.39319	3.85489	1.75838	4.01495	3.17198	2.54973	2.43115	1.88451	2.51294
Olfr620	8.06009	0	4.67921	2.73397	0.559629	0.72144	1.41823	1.7302	1.15385	1.57569	1.34474	1.97744	0.651305	1.4868	0.94533
Olfr142	0	0	4.67729	3.17887	1.14241	2.10432	2.184	4.03978	0.739962	1.48519	4.62885	2.06638	0.803336	3.37108	4.17994
Olfr167	19.9655	17.8491	4.64296	6.86082	6.00537	8.41168	2.49131	4.55645	5.04832	5.9555	3.6155	5.02688	6.28795	6.77478	9.2779
Olfr1466	0	4.02718	4.64293	9.11684	6.31007	6.17803	2.64853	6.22898	10.1515	2.91028	11.9147	2.91329	1.68142	4.37373	1.6375
Olfr1016	10.1504	1.36317	4.63366	9.4232	3.35804	4.74081	6.55548	7.57437	5.77063	6.4758	9.0079	4.18179	2.38021	2.49094	5.64958
Olfr1340	5.10194	9.60615	4.61775	5.97884	1.55695	4.04569	4.72427	6.76916	5.84064	4.0886	7.04516	4.44296	4.78302	6.73925	2.71722
Olfr633	0	2.70466	4.61693	3.04567	0.3996	1.26819	1.56389	2.17059	0.815873	2.35737	1.21933	2.64616	1.39805	2.78881	0.556014
Olfr796	6.55375	3.28733	4.59141	6.33005	2.03653	5.75555	3.59168	4.19854	2.1804	3.32286	6.10647	3.96943	2.97183	6.03264	4.95178
Olfr169	11.2063	8.84567	4.56352	8.6222	6.43721	12.6023	4.78854	9.47303	4.97198	8.41745	7.91534	8.30537	12.8114	7.86964	15.9848
Olfr457	0	1.19135	4.563	3.36884	3.81905	2.02208	2.06062	3.20881	2.22953	1.91227	3.27431	1.07289	0.735489	0.947387	1.16796
Olfr893	0	4.13293	4.55024	6.24937	1.09605	4.0378	4.1787	4.06681	1.87325	3.26855	7.79888	1.89676	1.45731	3.08917	1.90587
Olfr970	13.5455	1.31406	4.53286	4.14292	1.37607	2.80017	1.34706	4.81431	4.81119	2.39082	7.75226	2.14782	2.65607	4.74157	2.97308
Olfr93	0	2.76577	4.52748	6.49502	2.39686	3.32628	2.83506	3.07619	5.11741	3.56051	5.15968	2.99353	1.8611	3.48755	2.33173
Olfr1512	14.4725	7.20968	4.51175	3.69408	0.39385	2.14108	3.12682	3.83069	2.92611	2.4656	1.97358	2.05599	1.01442	1.43599	0.545781
Olfr656	3.37957	3.31144	4.487	4.10021	0.848359	1.18413	3.01484	3.75162	2.3861	2.28065	4.49463	1.33095	0.756635	1.78401	1.31494
Olfr13	3.25192	2.38294	4.45888	1.74579	1.32348	2.99624	2.35207	2.06596	1.23066	1.82716	3.42622	0.954333	1.10821	0.972817	0.923097
Olfr541	20.9677	6.83957	4.44568	12.4541	9.55907	15.8525	4.71286	10.3029	11.4878	9.27485	17.8614	7.92196	13.6429	11.9394	15.6225
Olfr424	0	2.7406	4.43348	10.4443	2.30195	3.04244	4.46831	9.50664	7.87493	4.77775	9.82364	1.78982	0.978055	4.62076	2.6358
Olfr437	0	4.88386	4.43083	6.63347	2.77224	3.6403	3.0891	6.42873	6.15272	3.39188	7.7345	2.35772	2.21813	3.65396	1.60092
Olfr1099	2.14562	5.48987	4.42569	6.33551	7.24304	9.62162	4.36301	8.33175	7.05071	9.10082	10.986	2.81994	6.87879	5.32746	9.12727
Olfr924	4.11265	0.679215	4.4208	7.67822	1.23261	3.26339	2.615	5.76944	5.57148	1.85629	5.45365	4.09661	3.69408	3.83333	1.56404
Olfr1019	1.91944	2.7973	4.40356	5.23275	1.92591	2.42166	2.566	7.4458	4.38859	3.75078	9.11405	2.67534	1.88235	3.32724	3.6001
Olfr1412	1.72339	3.18568	4.40096	7.12366	4.37445	8.75993	3.2086	4.78908	4.69819	6.36817	7.88038	2.92033	3.6341	3.02238	5.96994
Olfr851	0	5.44138	4.40082	4.1283	4.15097	4.05991	2.88676	3.6549	4.30538	2.86886	2.7086	3.08043	2.64186	4.34036	4.09269
Olfr787	0	2.76926	4.39707	3.85839	3.56976	1.39478	1.80034	2.51373	1.74313	3.08794	2.23495	2.7061	1.28726	3.22597	3.76215
Olfr873	3.93951	1.98099	4.378	4.34468	0.750574	1.41527	1.60945	3.83803	3.4698	2.27245	4.37756	1.90868	1.39142	1.74967	1.65977
Olfr653	10.0357	1.80965	4.37439	5.5191	1.46893	1.76962	3.97875	5.29064	3.39729	3.45528	4.0168	5.17794	2.54995	5.54393	1.81515
Olfr20	3.12948	3.21488	4.33252	4.88316	0.965508	2.49071	2.615	6.10914	3.22492	2.41466	2.05258	2.73295	1.02268	3.44973	0.865343
Olfr187	1.86588	1.20017	4.32584	14.5453	14.946	14.873	1.62177	5.32519	8.14605	6.1913	7.19588	3.59813	5.1408	4.48261	6.64722
Olfr1510	9.62287	9.19986	4.32551	2.42967	1.49353	1.79633	2.93409	4.10315	1.85694	2.21919	3.14484	3.17167	2.24318	4.79444	2.3334
Olfr146	0	0.687278	4.32501	4.76618	1.49748	3.35476	1.40109	6.59819	4.18772	4.93805	9.22603	3.33344	2.83391	5.07484	2.39964
Olfr1511	29.2252	25.8916	4.3235	6.84786	1.42705	2.82562	5.04598	8.64519	3.37604	4.82262	4.13477	5.00786	6.06982	7.45609	2.89848
Olfr1406	8.28535	4.5517	4.30477	6.96295	2.79903	5.64631	4.74583	9.53231	5.41108	4.05591	8.67904	3.96481	2.52894	5.201	2.26421
Olfr530	3.47763	2.76739	4.29169	3.66451	2.4093	3.61116	6.15832	4.93529	4.12303	3.02686	5.83855	1.87067	2.48656	4.58657	2.24563
Olfr968	0	2.24662	4.27946	3.44203	1.56865	4.04674	1.58745	1.82357	2.40075	2.03642	3.61931	1.51402	0.3373	2.16016	1.01206
Olfr479	26.0872	14.0988	4.26674	5.75452	5.10773	7.74583	4.14132	10.2426	6.94335	4.98441	6.92194	3.58665	3.92681	4.17307	3.21013
Olfr351	2.0187	4.76937	4.22531	1.80092	1.01227	2.17807	1.74867	2.67128	3.50771	1.22036	3.12395	0.667294	0.6609	0.996747	1.57675
Olfr984	0	4.42943	4.22398	5.63681	3.86717	3.58931	2.38091	4.67147	2.43167	4.0454	3.28767	1.43199	2.47443	2.23992	2.14472
Olfr19	3.89585	9.33451	4.21047	4.77959	1.90528	3.8187	2.75642	6.61408	4.5086	6.37091	9.57993	2.28443	2.87465	4.5785	1.04314
Olfr1461	0	5.78076	4.20798	11.1249	4.87265	6.66242	2.60546	4.25292	7.62354	3.90229	10.7966	1.43095	2.26753	4.03514	3.00859
Olfr1263	1.92848	2.62072	4.20599	6.4729	6.69195	4.49183	2.59063	4.20588	3.86014	11.593	5.96274	4.6679	6.55028	7.3785	10.2953
Olfr1324	3.38444	0	4.20302	5.22456	1.65117	5.08363	2.51311	3.12513	2.11699	3.34418	4.07984	2.02523	2.16661	2.99761	2.58582
Olfr1513	9.76057	16.15	4.19964	4.16726	0	0.9189	2.88275	3.35166	1.7675	2.35927	3.53162	2.0148	1.00874	2.15305	1.64544
Olfr1491	9.11704	0	4.19295	5.71387	2.26557	6.205	2.23933	4.18798	4.59922	3.91716	5.3193	2.90846	1.18034	4.64671	1.44537
Olfr707	7.56575	3.2507	4.16469	6.33313	3.95777	5.96403	2.27357	3.90073	1.56815	3.88109	0.765257	1.81891	1.61169	2.14669	2.1143
Olfr214	7.34475	9.70119	4.14462	7.15379	3.1026	5.38343	2.99489	5.2419	3.56607	2.84204	3.89189	4.10199	3.82217	2.49651	4.28665
Olfr736	5.84486	4.61152	4.14265	4.0062	2.48725	3.82956	4.05401	7.10923	3.7015	4.55138	8.74511	1.13127	0.627157	2.55015	1.06842
Olfr791	0	5.55419	4.13727	8.83615	4.06336	5.37483	4.03384	9.35092	9.01429	4.52008	10.6322	5.72217	4.4135	8.04823	4.15906
Olfr1389	24.5189	14.3441	4.12876	5.65447	1.9379	3.06768	4.74371	7.77002	4.91683	2.84576	6.42133	2.25922	3.18507	5.09376	2.59288
Olfr461	11.7085	2.65247	4.12593	2.63168	1.61898	1.73426	0.925578	1.61821	2.51039	1.76661	3.04514	0.87224	1.00889	2.70487	2.42751
Olfr459	3.69329	0.674374	4.11191	4.20972	2.8159	3.34719	1.85733	3.73069	2.28643	2.61789	4.25753	1.44751	0.978876	1.38852	2.04681
Olfr16	1.75422	7.49926	4.1058	2.18781	1.25704	2.47914	4.27066	8.01977	6.35584	1.78705	1.14813	1.86049	2.13516	4.39445	1.75589
Olfr901	1.99907	1.88613	4.09704	8.34877	2.85961	6.45445	1.08259	3.57164	7.89213	4.22289	6.97433	1.02579	0.907965	1.94795	1.08626
Olfr578	17.1139	11.1896	4.09028	6.69278	0.949497	2.70544	3.93203	4.94708	2.14244	2.25865	2.13216	7.71968	4.62089	5.88017	3.10748
Olfr30	30.54	13.2171	4.06104	3.20257	1.02243	2.08151	4.52257	8.13202	2.39752	1.99921	3.32103	2.15208	2.37978	2.57137	2.47704
Olfr1264	3.6964	66.1227	4.03607	10.1627	9.05704	6.34686	7.32352	9.39386	17.7571	11.0029	9.32579	7.7476	19.2511	8.80271	13.9565
Olfr368	7.1207	7.42569	4.03417	3.08929	0.713394	1.58245	4.16483	3.57306	3.1372	2.43488	1.61223	1.90046	1.15564	2.36003	2.27261
Olfr32	16.3406	7.06029	4.02426	8.72675	4.70532	8.69686	5.51659	7.5221	6.33228	4.59939	7.46647	5.37245	5.4618	6.29991	5.66452
Olfr870	4.33274	16.2956	4.01909	6.36942	2.89175	5.52769	2.18383	5.44662	4.70833	3.80739	6.69768	2.97842	1.81002	1.75397	3.23222
Olfr1104	14.2641	6.23272	4.01379	6.95455	3.42415	6.85411	4.38154	6.1608	6.60194	3.40947	12.0007	3.58293	2.83641	6.34774	3.74823
Olfr463	0	3.14004	4.01309	5.79453	3.10257	2.90148	3.36235	3.97712	3.23224	2.32204	1.94264	1.625	2.96544	3.69269	1.36578
Olfr1216	10.7584	5.82783	4.00735	6.09932	4.3028	4.32221	4.71697	4.76419	5.70308	5.18274	6.2453	2.56223	3.09422	6.52395	4.81962
Olfr509	10.2539	5.45848	4.00447	4.39041	2.45356	2.53306	1.97464	6.48134	3.14507	1.7214	5.40632	1.96207	1.44551	2.47676	1.5464
Olfr1134	1.72549	1.06929	3.98536	5.79848	3.22056	4.6186	2.75285	6.24422	5.54928	2.7958	9.1305	1.33336	1.24836	2.23613	2.57165
Olfr207	2.07444	5.93424	3.98326	14.301	5.60855	6.18532	2.94292	10.8971	13.2862	6.29416	10.6588	3.17658	5.89276	6.90329	2.64326
Olfr411	2.92249	2.25029	3.97782	5.13868	1.58454	1.03995	3.85869	8.57931	5.97799	4.43882	8.27865	2.22198	2.27798	3.15032	1.28708
Olfr930	0	0	3.9746	3.00031	4.38166	5.27941	3.62246	4.56376	2.33359	1.77925	3.07369	0.508247	0.254658	0.965229	0.609915
Olfr1459	2.1004	3.93698	3.9601	1.39488	0.669126	0.732898	0.941549	2.3701	1.21551	0.248503	0.451865	0.651136	0.528561	2.1529	1.88265
Olfr694	0	3.09817	3.95864	6.61179	4.46753	5.98777	2.77957	4.49343	3.8314	3.16808	5.53858	1.51959	1.3792	3.22509	2.08587
Olfr961	9.03165	3.85867	3.95064	3.25546	0.716895	1.31172	2.29709	2.20824	6.77968	2.31922	4.50684	1.51053	1.55545	2.40893	2.00147
Olfr1018	17.811	6.06802	3.93634	8.8278	7.63426	8.83409	3.85937	7.2163	6.64664	5.97058	9.78352	6.73485	4.85886	5.80749	4.43312
Olfr859	2.16212	2.23706	3.92498	7.56878	3.7516	6.02674	3.08548	6.32392	4.9442	4.292	11.491	1.90752	1.07174	3.20361	4.04828
Olfr1243	9.60301	10.6316	3.91813	13.5047	12.6106	15.9848	3.8158	5.26297	19.2897	5.55709	8.26178	2.29909	3.50478	2.8844	4.00402
Olfr120	14.4839	10.0018	3.89591	4.95922	3.77788	5.29307	1.04669	4.71538	6.04541	3.98049	4.98061	2.54667	2.13897	4.8382	1.49596
Olfr610	11.3398	5.57166	3.89075	9.70225	1.7164	1.70388	2.99736	6.25384	7.26367	4.94256	7.37225	2.90828	2.35335	4.56827	2.3931
Olfr1454	0	2.63128	3.8462	5.1571	1.44613	2.56991	2.19713	3.42903	3.35172	1.86992	4.04021	1.76833	1.19343	2.64464	2.19963
Olfr1257	0	8.11822	3.8453	11.5401	13.4567	12.8913	2.38516	5.24177	13.0416	10.7952	13.7512	6.18452	15.5143	6.8213	9.28028
Olfr31	8.8135	12.1537	3.83847	11.9583	7.70251	9.8556	4.01839	8.40579	12.7677	13.409	14.7556	6.73897	10.5592	7.74294	14.7991
Olfr1341	6.83832	3.54673	3.82408	3.84682	1.45363	4.90573	1.81296	3.05833	2.2574	1.96338	3.50887	1.95908	1.46214	2.27603	3.49662
Olfr570	5.44172	4.59723	3.81621	6.90573	2.03265	3.27502	3.55693	6.37169	2.88452	3.99047	6.18638	3.28122	1.9124	5.13088	2.56485
Olfr816	0	4.45176	3.81276	5.57332	1.77535	2.02976	0.869681	3.14884	3.50431	3.91729	4.21191	1.47948	0.283057	2.77747	0.882101
Olfr535	5.3172	10.203	3.81253	7.88087	6.05783	6.8611	4.4313	6.13645	6.05953	6.4185	9.33124	2.45327	5.57017	3.60639	8.39918
Olfr1410	0	3.3003	3.76931	2.30264	0.923247	1.2884	2.23787	1.78686	1.63848	1.179	2.83802	0.979433	0.469421	1.18746	0.574499
Olfr362	0	5.77002	3.76559	5.59453	1.70261	3.17532	6.93043	5.13118	2.57998	3.50603	6.41594	1.55091	1.96387	1.17238	2.52948
Olfr133	7.70417	4.55533	3.76143	6.60702	2.08567	4.08876	1.92565	7.1769	5.04507	3.92505	7.14712	4.52667	2.21062	3.7144	2.7808
Olfr1085	0	2.09126	3.75434	6.10664	4.16363	6.70262	1.1086	3.54201	4.7036	4.07921	7.19368	1.53207	2.71439	3.54664	2.33938
Olfr1259	9.38253	13.3474	3.75413	7.41517	4.95113	7.4157	2.27679	6.69887	7.68406	4.07701	10.2357	3.74258	4.42228	5.07006	3.81892
Olfr1344	0	4.78325	3.754	8.10093	4.49322	7.28176	2.9575	5.9996	7.39368	3.65596	5.67528	3.12156	4.23682	3.06786	2.2534
Olfr90	2.83459	5.89885	3.75212	5.12038	1.95708	3.37251	2.38131	3.3067	4.03718	3.25357	4.73921	3.03743	3.00153	5.40531	3.98885
Olfr689	0	5.56887	3.73267	2.91619	1.09607	2.27541	2.135	4.62584	2.94505	3.17686	4.38291	3.31455	1.51219	3.40937	1.69613
Olfr577	0	3.70885	3.73146	1.80486	0.567437	0.728022	2.14619	1.1144	2.22559	0.740952	3.71218	1.19633	0.931824	0.840925	0.634549
Olfr666	0	2.83173	3.69454	5.68468	1.25016	2.47121	2.89472	3.17312	2.7249	2.39241	2.80392	2.29515	1.71325	3.29918	1.24157
Olfr1048	4.10296	2.49051	3.681	5.3576	0.954437	0.693419	1.86844	3.22286	7.19711	1.51576	4.62028	2.20948	1.36902	3.12295	1.34679
Olfr624	1.93603	0	3.67651	0.922638	0.109663	0.702481	0.442856	0.362963	0	1.06596	0	0.230222	0.128386	0.809976	0.306742
Olfr843	3.80891	7.5786	3.66656	6.44162	2.27798	2.64416	2.20894	4.87053	2.89539	2.02367	3.92937	1.91458	2.01004	3.40637	1.94957
Olfr532	8.64159	8.5072	3.66655	3.27499	1.85677	3.69943	4.06203	3.01773	1.51452	3.29399	6.66867	2.66939	3.46922	2.56356	3.6812
Olfr1303	0	2.00164	3.66062	4.09675	2.89078	4.20741	2.69561	4.95022	3.01894	2.25689	3.02084	1.35952	1.14119	2.54726	1.50618
Olfr199	0.116487	0.0951577	3.62638	1.26131	0.765905	1.42985	1.10579	2.41838	2.23563	0.856223	2.68304	1.48943	0.901881	2.27281	1.8369
Olfr1271	24.034	12.3075	3.62318	5.06455	1.7962	4.46022	5.51956	4.17606	3.82831	2.96675	6.36746	4.19266	3.27572	3.6465	2.82494
Olfr506	4.05857	3.64731	3.62051	5.14549	1.4341	1.78914	2.18349	4.73933	3.27828	4.95157	4.85672	2.8154	1.80574	5.26037	2.00964
Olfr198	1.9287	0.680304	3.61129	4.23939	2.76013	3.08287	1.10703	3.41339	2.96113	2.45432	5.16389	0.961302	2.00559	1.8831	1.92232
Olfr1065	10.2059	3.31006	3.59089	10.4626	5.03074	5.60464	3.36847	10.1401	9.09215	6.938	11.5436	2.61215	2.67236	5.22855	5.25359
Olfr1270	2.33229	4.90898	3.58402	4.66435	3.81564	2.53464	3.19059	4.82947	4.15825	3.75067	5.95036	1.60076	1.40246	2.08218	1.93338
Olfr1359	11.9536	8.18229	3.58063	9.70686	2.22598e-07	10.9662	4.02636	5.5288	2.06867	7.53311	2.71523	2.41518	4.55759	3.25197	6.67784
Olfr691	5.5601	4.6853	3.57147	2.84646	0	0.641285	1.87246	2.15519	1.41532	1.48921	1.62484	3.95319	1.63201	4.28756	1.28736
Olfr121	6.45422	3.79491	3.55679	10.8492	7.93949	4.51977	1.8505	4.9342	7.1532	4.41397	8.48888	3.29062	3.69258	4.20128	3.91724
Olfr722	3.18424	7.6306	3.55156	8.66472	7.24873	10.7095	1.69217	6.92433	8.15777	7.79479	8.07645	6.03249	11.8646	9.14046	13.3427
Olfr130	1.67093	1.23614	3.53283	6.50172	3.35572	6.63003	2.74318	3.31766	2.50758	3.35188	4.62523	1.92731	1.47874	1.61781	1.85834
Olfr1219	11.9621	6.88866	3.52753	4.3587	2.18498	2.49521	1.79953	3.13417	2.28382	2.39096	4.15713	3.07622	1.92063	3.08906	2.89647
Olfr1200	1.54848	4.12959	3.5233	4.29604	3.03426	4.91278	1.98083	3.79097	2.98052	4.30342	9.03702	2.4306	4.21209	3.12358	6.04354
Olfr76	0	9.04075	3.52308	4.19547	3.4579	4.40522	1.04407	3.52386	3.8468	3.90454	5.5724	1.70699	1.94259	2.3155	3.0303
Olfr887	6.34049	5.33825	3.51437	11.322	4.38672	9.06594	2.32382	4.0264	13.2308	5.92936	12.4725	1.71023	1.22001	2.04566	2.45737
Olfr799	0	0	3.50709	9.36914	6.80862	6.65283	1.30416	3.17197	4.7144	5.46344	5.9126	2.64568	2.26948	5.67262	3.3721
Olfr914	3.86871	1.3506	3.50313	13.3101	6.76391	7.96161	3.17888	6.23989	15.6115	6.85199	10.7893	2.24869	1.71108	0.818269	3.06631
Olfr1080	6.71795	3.42877	3.48809	3.7157	2.92431	4.59854	1.13758	2.89288	5.94782	3.1717	2.969	4.55501	6.77268	7.84659	4.39859
Olfr61	0	4.76831	3.48749	3.21607	1.98497	3.97187	0.930248	2.94242	2.71586	2.19381	5.83876	2.95337	6.23005	6.26882	5.15612
Olfr272	3.46403	3.70752	3.48156	4.20388	3.55786	6.30806	0.579198	2.51303	2.31284	1.26816	1.58298	1.4041	2.63226	1.45306	1.94055
Olfr1231	3.59234	3.94149	3.47707	6.32483	3.15284	3.58008	6.5847	7.10126	5.22093	4.69853	8.96799	1.7072	1.41865	2.84445	1.84672
Olfr95	1.84269	3.53381	3.46896	3.87102	1.46816	2.73731	4.21509	4.92432	3.6066	2.16688	3.64644	2.16502	1.38995	1.92978	2.1716
Olfr117	0	8.56265	3.45243	10.8494	4.7072	7.82132	3.52269	8.40599	11.1752	7.1977	11.3786	5.18917	5.91486	4.89873	8.23217
Olfr572	8.22168	2.72823	3.45138	6.79036	1.0256	1.82253	1.69721	3.61541	3.94495	2.80895	3.5615	1.50789	1.71156	1.00512	0.949512
Olfr1023	1.87176	3.25388	3.40476	1.18004	0.417005	0.675135	0.776875	1.4285	0.497134	1.25533	1.26549	0.348647	0.367147	0.925213	0.146037
Olfr1320	0	4.77864	3.40203	6.96913	5.43885	7.58693	2.00335	6.24218	7.40176	5.87399	8.99791	2.72487	5.69478	6.35704	3.56332
Olfr544	6.53717	10.3537	3.39631	3.46922	0.699569	1.72508	2.74774	3.88462	1.27095	2.8358	3.00978	2.26929	2.13368	2.77395	2.17976
Olfr63	14.5801	4.4174	3.39364	1.80043	1.14416	2.18541	2.60613	2.83181	0.73513	1.71372	0.911444	1.546	3.4641	2.5129	2.72552
Olfr790	0	1.80008	3.38733	2.95271	2.31036	2.05769	1.56256	2.43838	2.45719	1.28483	3.39689	1.37881	0.998053	1.7244	0.584749
Olfr392	0	1.71121	3.38633	8.83416	3.84163	6.34647	2.4144	4.2338	2.88282	5.55351	9.26319	1.83359	2.17198	2.18167	2.19953
Olfr390	0	3.22289	3.38554	9.2259	4.13352	7.48323	5.19923	7.86843	7.75951	9.26193	11.082	5.55939	5.5952	5.01654	9.15896
Olfr1388	0	2.40926	3.37311	4.37625	1.63709	2.55948	1.87971	3.06397	3.12275	2.12098	3.32028	1.3123	0.839496	1.46324	1.63693
Olfr125	0	1.08417	3.36387	3.57459	2.76459	0.869056	2.03724	3.60124	2.25111	4.40934	4.96115	2.60176	1.4727	3.70204	2.4937
Olfr639	9.51008	5.02908	3.36346	3.02431	0.734241	2.02299	2.57056	4.73916	9.59433	4.18949	11.2843	1.96727	0.733479	2.00566	0.738498
Olfr715	1.5205	3.86104	3.36029	3.88797	1.63932	2.81836	1.87404	3.53573	2.31638	1.7124	2.95432	1.12006	0.683302	1.78063	1.50467
Olfr965	0	5.16193	3.35489	5.37664	3.30496	4.34455	1.50569	4.16104	5.7363	3.38821	4.99226	2.16602	1.70218	3.65885	1.15648
Olfr1308	2.17037	8.23567	3.33506	3.10062	2.34474	5.06168	0.321432	1.65276	2.71327	1.45697	3.78409	2.46543	5.34911	2.623	4.10901
Olfr197	0	0	3.32119	5.48233	3.02541	1.90577	2.42328	3.6057	1.30297	2.71724	2.36754	0.193513	0.13846	0.861484	0.162953
Olfr18	0	0.528584	3.31932	1.2269	0.60483	1.12469	1.03135	1.66984	0.990408	0.660675	2.37183	0.907757	0.403489	1.2741	0.727732
Olfr1057	7.6728	10.6389	3.31864	2.81401	2.28664	1.06121	2.76121	3.93428	4.18725	2.21528	3.75211	1.15348	0.723935	1.64068	1.45001
Olfr747	3.32871	2.30433	3.3041	5.24235	2.6208	6.56304	1.37538	4.9341	2.88337	6.53478	3.59708	1.3425	1.15699	2.76634	2.41146
Olfr1217	6.19703	7.62994	3.29178	4.24298	2.4047	4.91553	1.29618	3.95347	2.87589	1.43087	3.6228	2.6857	1.28552	2.46148	2.99948
Olfr923	5.09749	0.532854	3.28083	5.34065	0.544097	2.93544	2.50543	4.4872	3.79801	2.88184	7.43317	1.88173	0.952122	2.40316	0.640243
Olfr1411	0	4.33331	3.2725	3.89552	2.60178	3.12905	2.25313	3.594	3.08363	2.68495	6.35052	1.64878	1.87623	2.86114	4.25522
Olfr711	32.8812	14.9764	3.25362	3.02703	4.63594	3.00469	1.44976	3.8353	2.60406	2.48838	1.39078	3.83447	7.96905	5.71828	9.4455
Olfr698	3.6134	3.08801	3.24729	4.81699	2.04783	2.93931	2.29894	2.99503	3.01223	2.73385	4.88519	1.43409	2.38772	1.05263	2.29622
Olfr1262	0.661385	6.53529	3.24396	10.406	8.74189	11.6033	3.0894	7.64595	10.0276	10.3457	12.0663	6.90161	12.4018	13.4001	15.21
Olfr446	8.93571	10.3176	3.23897	8.60225	2.1288	4.19079	3.69846	7.89883	6.58488	5.21063	7.73828	3.01694	3.04389	4.61314	2.13696
Olfr1182	0	1.45698	3.22687	8.13534	4.63009	4.85988	2.74793	9.23613	7.18153	9.12213	9.02252	3.21468	6.14912	3.19263	7.94458
Olfr1009	1.91954	1.99015	3.22246	3.45389	1.16248	2.04613	2.03027	5.56377	4.22903	2.99074	2.98124	0.492592	2.33985	1.24658	1.48626
Olfr524	1.71944	6.73746	3.22143	1.62356	2.04703	2.21631	3.26432	1.92306	0.773967	1.58273	1.65141	2.3202	2.43671	1.77343	4.50909
Olfr933	0	3.98679	3.21909	4.21746	0.640148	2.40811	2.38126	2.85103	5.26625	2.31274	6.41803	1.49043	0.99432	0.940648	0.896467
Olfr1044	6.04279	13.9325	3.21541	3.16711	0.876733	2.45285	5.17495	4.54407	3.2245	2.48881	4.8204	2.32933	2.5389	2.41767	1.22724
Olfr904	2.00273	1.34215	3.21196	3.7013	0.968838	1.06345	1.972	2.66758	3.34833	1.67419	4.38366	1.28031	0.507125	2.23594	0.305897
Olfr1122	5.79714	4.30869	3.20513	4.31007	1.63053	2.99532	1.76214	3.35475	2.86732	2.71875	3.69867	2.21149	1.92349	0.908601	2.72648
Olfr1357	15.313	1.93973	3.20206	5.86254	1.30795	2.18094	3.50624	9.65364	5.6381	2.5343	5.11909	3.18259	2.64803	5.85437	2.35648
Olfr1318	0	2.22397	3.17459	4.97315	2.84898	3.26433	0.935289	3.11965	2.08323	3.44506	2.87872	2.00016	3.06081	3.17878	2.1035
Olfr1196	8.66805	1.25228	3.17373	4.98394	3.86703	3.17255	2.57506	2.22451	2.54279	5.62916	5.3626	2.30668	2.22571	3.18601	4.05355
Olfr53	15.3948	18.7698	3.15945	19.7902	9.40351	21.0371	3.60126	14.4813	19.9871	10.605	20.5497	9.23513	9.61183	11.3044	12.2689
Olfr699	0	0.576534	3.15866	3.45764	2.04363	1.25145	1.18352	2.45499	3.76437	1.78946	4.69025	0.907111	1.13781	2.02077	1.09503
Olfr1124	0	6.78536	3.15695	14.0286	8.76517	8.427	2.12792	4.96749	7.73611	6.7342	11.686	2.66188	4.37064	3.52421	3.19292
Olfr115	0	6.64573	3.15691	6.41946	2.07733	2.53582	2.19884	4.36949	4.33417	4.78334	10.8709	4.06467	2.19221	6.41639	4.68515
Olfr1062	0.246775	7.30446	3.14899	4.9098	2.45699	3.45919	3.71465	4.76287	6.85016	3.64726	8.76045	0.657735	0.998876	2.18063	0.645402
Olfr983	0	0	3.14122	6.42289	3.05354	4.86888	1.04368	2.53492	6.37962	2.83668	5.92218	1.52471	2.09722	2.36173	1.20752
Olfr1097	0	4.23675	3.13978	6.59126	4.55592	6.85248	3.1674	6.67872	3.735	7.29441	7.23141	1.95513	3.12015	3.56829	5.33119
Olfr1260	3.65623	6.02973	3.12787	5.11674	11.8637	6.3717	1.99258	7.4799	6.12181	9.00961	6.37309	5.1225	13.5091	8.15746	15.3317
Olfr690	4.90683	11.0524	3.12249	5.02014	1.24992	1.42493	3.87823	6.9954	6.76824	4.20791	5.65876	4.17793	2.47635	5.11783	2.76208
Olfr173	12.1353	6.93471	3.11623	6.73475	2.01705	5.61565	1.68456	5.32233	4.54042	3.51641	7.28891	2.63599	3.62089	4.22947	5.93233
Olfr1408	0	2.7673	3.11289	4.54571	1.18867	4.00724	2.72044	6.00525	2.293	2.51044	1.75537	2.23025	1.38478	4.5881	2.4282
Olfr49	13.7168	9.75006	3.10432	6.3642	3.50669	4.22356	3.38916	4.77356	5.23521	2.23959	2.99113	2.31847	2.19891	3.33751	3.56005
Olfr54	3.24003	3.63381	3.09664	2.40597	0.744984	0.869725	2.38228	2.49985	1.17927	0.962579	1.09742	1.81263	1.26395	1.89149	1.1672
Olfr731	6.12098	6.79451	3.08623	8.19536	7.99001	6.21967	2.87175	5.54408	5.25044	6.93632	4.05053	2.29348	1.84582	0.988559	3.09963
Olfr642	3.68584	4.59993	3.0725	3.55773	0.419396	0.666034	1.76675	1.85744	2.27284	1.78372	1.25344	1.06721	0.726519	1.84114	0.734176
Olfr798	0	0.64765	3.06835	6.1138	2.48255	3.90614	1.63164	7.46395	5.35067	2.40489	4.45159	2.73713	1.53514	5.20514	1.73077
Olfr809	0	0	3.06538	1.27072	0.0963804	1.36497	1.21153	2.04318	1.24559	3.02216	3.96363	0.758461	0.266225	1.52159	0.536712
Olfr823	0	2.89178	3.05827	2.8901	2.00487	2.74667	1.16256	1.94108	1.97919	2.31654	2.12416	0.528078	0.918567	0.758426	0.742989
Olfr824	0	1.66152	3.05194	7.173	6.00884	5.7406	1.93251	3.92895	6.36783	3.86622	4.62735	2.11759	1.67446	2.80654	2.45754
Olfr1500	11.4614	2.07848	3.03736	3.04717	0.658959	2.4405	1.9667	4.27194	2.52637	2.48574	2.64659	1.72392	1.40378	2.57625	0.914831
Olfr420	0	0	3.03441	8.50998	2.11559	3.96069	6.3198	7.65971	8.07599	5.91598	11.8725	0.849959	1.33027	3.66523	0.53605
Olfr695	1.32923	1.80512	3.03336	10.6474	5.37951	8.04031	3.78633	6.97021	5.16821	6.81628	9.25852	4.2388	4.6312	5.08884	5.05993
Olfr303	3.57758	4.41687	3.02735	3.36563	2.49187	2.554	1.53274	2.71489	2.36037	2.59914	3.20985	1.70356	1.9843	1.4779	1.94316
Olfr389	0	5.98173	3.02141	12.1178	5.64955	6.99775	2.35822	4.51931	8.12119	8.87087	12.3558	5.24423	6.07851	4.97234	7.36917
Olfr1087	2.15209	2.07594	2.98559	10.7934	5.0531	7.52076	3.46928	5.69451	7.90815	4.73975	4.60621	1.8137	0.679293	4.06411	1.77409
Olfr134	3.59985	2.48789	2.98009	5.00487	2.02175	4.9248	3.07818	7.27825	3.72555	3.99161	5.3042	1.51196	2.37797	4.3468	1.69981
Olfr819	0	3.6294	2.98005	2.3353	1.02944	2.40278	1.86368	2.2541	2.40474	1.7785	2.55728	1.43262	0.930668	2.56658	0.399495
Olfr894	0	0	2.97804	2.39849	0.577974	1.85545	1.00091	1.64106	2.68488	0.628692	5.8483	0.732444	0.268465	0.671998	0.317529
Olfr488	1.95998	2.67307	2.97443	2.74709	1.20952	1.75848	3.06123	5.9056	1.6466	2.01501	6.14143	2.37026	1.66236	3.69631	1.82721
Olfr1226	60.6497	50.2847	2.96974	9.56579	9.63974	9.3798	4.33836	7.36157	12.8948	12.0766	10.7758	6.1319	16.3486	9.68118	12.3119
Olfr1126	8.3196	1.9665	2.96779	10.9583	6.14302	11.3143	1.67901	6.5574	6.32497	6.82111	11.8569	2.41737	4.76794	3.4677	4.72354
Olfr342	1.916	5.32516	2.96511	5.49337	2.33298	8.15693	4.05853	3.8076	2.41957	4.9349	4.67488	2.15545	5.26999	2.19442	4.86211
Olfr825	0	4.67306	2.96376	5.35167	2.12846	3.5635	1.30947	3.44275	3.58	2.25101	3.35786	1.70474	0.785715	2.39978	1.98089
Olfr44	3.31474	3.22438	2.95265	11.1992	5.99937	8.40122	1.89176	6.42532	12.5563	4.4857	13.6285	2.77957	2.51478	2.89014	1.37569
Olfr427	0	0	2.9525	2.59405	1.19879	0.640538	2.4043	4.45641	3.40411	3.43941	3.62552	0.212907	0	0.294421	0
Olfr776	0	8.05766	2.94177	3.88538	1.94219	5.58653	1.00828	3.07443	2.65545	1.68216	1.83035	3.19449	3.53281	2.66547	5.48841
Olfr608	0	0.656477	2.93504	1.39328	0.0989903	0	0.702594	3.04757	1.52143	0.540467	0.798746	1.25232	0.459943	2.03662	0.557071
Olfr1467	0	3.56865	2.93124	0.97601	0.927018	2.01448	2.05355	1.64911	1.26446	1.01805	3.26875	0.303848	0.241344	0.15198	1.01795
Olfr623	0	1.73705	2.90511	1.89026	0.301728	0.972103	1.41007	1.99065	0.466277	1.74992	1.5758	0.767834	0.467959	0.743368	0.707608
Olfr1218	0.828898	3.02545	2.89637	0.757441	1.79327	1.48178	0.711309	0.446291	1.18622	0.558623	2.3156	0.888036	0.300108	0.759147	1.1861
Olfr1242	3.09583	9.57791	2.89524	7.11801	7.26763	6.24237	1.94954	3.92684	6.37029	5.95956	5.711	2.34364	3.85503	3.68322	5.87445
Olfr1168	2.05089	5.03223	2.89001	5.98724	2.39551	4.75307	3.26307	4.63626	4.27452	3.94152	4.87686	1.97827	1.73709	3.30231	1.91306
Olfr867	1.88286	6.61317	2.88625	2.50538	0.514126	1.3499	1.38819	1.84996	1.7523	0.922279	5.37445	1.40009	1.21988	1.53133	1.2898
Olfr995	0	0	2.88093	2.35993	0.570111	2.42315	0.837467	1.93316	1.25007	1.64298	1.70944	0.27132	0.500614	1.00687	0.757812
Olfr743	20.6158	12.0906	2.86482	5.35716	6.22687	1.70419	1.38183	3.29691	2.14837	4.84344	7.3549	4.52412	10.0515	12.8802	10.7391
Olfr876	3.59202	1.72038	2.85989	4.29982	0.688138	1.90819	1.81626	2.12553	3.3054	1.75959	3.49484	1.58938	0.460973	2.16474	0.41423
Olfr801	5.591	9.19704	2.85078	6.24968	3.77752	6.23569	2.15073	6.63501	7.41643	4.70826	4.8737	4.3868	4.09686	7.05503	4.98128
Olfr1215	6.41536	3.4632	2.83966	4.48814	3.12992	3.05382	1.09934	2.76911	3.87547	2.20328	2.79653	3.24898	1.37286	1.89743	2.61905
Olfr111	4.59477	0.23915	2.83754	3.18587	2.3135	3.4426	1.28396	2.40337	1.13847	1.99648	2.67839	1.14221	1.79442	3.6554	1.41299
Olfr669	0	3.50899	2.83351	6.42764	0.85576	1.38124	1.64162	3.60346	1.55367	3.15284	0.430322	4.78811	3.38121	5.70036	1.3564
Olfr1350	1.90658	2.09097	2.83338	2.57867	1.62974	2.76523	1.28472	3.05581	1.14	3.22956	6.10934	1.89564	1.50628	2.70397	2.26936
Olfr810	1.95916	7.3149	2.82083	7.0441	2.33209	4.49545	3.66885	7.46398	5.21212	4.95112	6.01976	3.53948	2.33819	3.65038	2.84298
Olfr1093	1.90821	6.28592	2.79032	11.1071	7.22012	15.6347	4.89576	10.1458	22.8121	9.16596	11.8451	3.19997	4.92145	4.23414	4.49469
Olfr971	2.04191	4.17334	2.78632	1.79415	0.663016	1.44017	0.637256	2.17084	1.9386	1.34172	1.77798	1.39005	0.653182	1.47315	1.24258
Olfr1013	0	9.95627	2.7761	6.41164	3.95553	5.03976	2.26672	3.92875	5.78579	3.28258	6.15859	3.71141	3.20706	3.76176	3.43284
Olfr143	6.83128	2.66673	2.76489	0.94779	0.844085	0.801408	1.23944	1.57691	0.999207	1.09475	2.42322	0.592564	0.145002	2.34567	0.340293
Olfr2	11.2411	10.7835	2.76266	1.51393	1.4308	3.08396	1.12942	1.34383	0.889787	1.83822	1.45174	1.95906	1.72025	1.42568	1.8909
Olfr339	7.79848	6.40709	2.75711	4.82934	3.90854	4.81461	1.94645	3.14526	3.08875	3.35177	6.80903	2.89769	2.23112	2.83822	3.32167
Olfr1015	5.35624	3.02472	2.74696	5.44858	8.20486	1.26128	3.79774	6.76412	6.19141	5.77397	15.1532	7.84601	6.9093	8.33559	9.33051
Olfr33	1.88024	4.26484	2.73782	2.81178	1.08269	1.14662	1.25813	2.39942	2.48727	1.499	0.432858	2.42561	2.39667	2.26307	0.605173
Olfr649	5.89331	2.81128	2.73551	3.55062	0.437792	1.75862	1.58715	2.4356	1.88468	2.00788	2.60192	2.50372	1.65879	4.0075	1.53201
Olfr1225	0.0284577	8.98032	2.71619	5.75844	3.84732	3.29971	3.25225	4.32505	6.12154	2.66014	5.18544	1.04787	1.3066	1.64139	1.70922
Olfr478	0	0.66089	2.7087	2.88074	1.34806	2.27773	1.16267	3.4897	3.29596	2.09064	6.10078	1.02418	1.38452	2.6989	0.451325
Olfr1417	3.43512	2.80921	2.70408	5.12217	1.72552	3.85527	1.95101	2.70476	2.35367	2.76552	1.58027	3.11267	2.84348	4.07585	3.46929
Olfr203	1.99701	0	2.69781	6.31599	2.87515	6.27481	2.10499	3.78254	1.7957	3.82775	3.06732	1.3258	2.87371	1.83296	1.82998
Olfr25	1.94554	1.17563	2.69199	0.793154	0.205662	1.00335	0.484457	1.15811	0.464634	1.02487	0	1.0475	0.729201	1.22028	1.87771
Olfr1404	13.2835	5.85675	2.68209	3.03264	1.66696	1.55705	1.92546	6.07092	2.16318	3.18	6.17493	1.84329	0.910403	2.16558	1.08764
Olfr827	5.89711	5.19988	2.67175	4.56786	4.00885	4.57079	2.81698	6.23271	7.4531	3.84921	8.29618	2.50474	0.892337	4.1657	2.26363
Olfr1107	6.8076	4.84853	2.67168	5.53168	3.81991	1.8088	1.56636	2.54666	5.78255	2.46222	5.13106	1.09872	1.63889	2.60736	1.82761
Olfr1156	0	2.97965	2.66383	3.56752	1.31155	1.63925	3.40646	4.37697	3.44837	2.32375	3.54785	2.16665	1.30468	2.23109	1.68515
Olfr599	8.22226	3.73763	2.6541	3.12179	0.78881	1.07985	2.41837	3.39683	2.95185	2.30531	1.36536	3.04337	1.30151	3.96258	0.787225
Olfr453	1.71829	0	2.64913	1.89652	1.04663	0.900755	2.10908	2.66132	1.382	0.700336	1.50764	0.861327	0.868376	0.831932	1.47763
Olfr138	0	2.41574	2.64401	16.0638	14.053	11.8834	2.1364	7.84334	0.706189	1.04247	0.828965	1.40686	0.494645	2.0095	2.45735
Olfr704	1.8212	0.625855	2.64143	3.7271	2.06618	4.49173	1.39534	3.24042	1.95678	3.5585	3.23253	0.694877	0.468742	0.712106	0.567166
Olfr556	1.67083	2.25246	2.64081	1.12357	1.39122	0.893487	1.24278	1.11808	1.15976	0.800554	2.20091	1.35901	1.29636	1.09353	1.16779
Olfr3	0	2.05385	2.63663	3.06823	0.53305	1.02879	2.12237	3.22454	1.98785	2.06505	3.87595	1.51515	0.743534	2.351	0.897622
Olfr907	4.20321	3.98705	2.63385	5.79777	2.05115	5.27774	2.57317	4.98407	4.53266	2.44975	4.15531	0.573079	0.544281	0.510658	0.645304
Olfr59	2.18359	3.43281	2.62403	2.97709	1.85976	1.71115	1.50056	2.05006	1.4388	1.91115	3.0978	2.35597	3.63262	2.88586	3.14244
Olfr1394	3.37509	3.07882	2.62247	4.44142	2.2183	5.39865	2.4323	2.06077	2.91657	1.05556	0.404989	1.04822	0.582444	1.47657	0.844101
Olfr994	0	1.24792	2.61469	6.97714	1.7967	2.73381	3.7866	5.16985	7.2243	4.50638	7.16051	3.84794	3.31573	4.76329	3.26456
Olfr1269	0.910271	4.08316	2.61007	2.29246	0.628682	2.3504	0.832592	1.31263	1.84147	1.36121	1.69069	0.884623	1.48728	1.01436	0.727339
Olfr735	3.24822	0.581809	2.59935	5.60644	6.06363	3.55238	2.61241	2.71884	8.41513	4.21245	5.51891	0.949354	0.647809	0.678968	1.16486
Olfr1250	4.08393	11.5001	2.57872	6.03672	3.15761	4.70345	3.7726	6.17316	7.96901	3.14472	3.66492	3.21161	4.6545	5.22736	4.94816
Olfr744	8.83741	5.60278	2.56081	2.47629	0	0.970472	1.6374	3.98909	3.76246	1.38891	2.45464	1.42495	0.477507	2.85409	1.54991
Olfr667	0	4.34496	2.55676	3.58308	1.00696	1.59476	2.07985	4.69838	4.23752	2.01355	7.4237	1.07431	0.921538	1.16927	1.12781
Olfr58	0	2.01132	2.55417	2.31696	1.09748	1.89841	1.36689	2.08258	0.929402	1.91759	3.53855	0.632813	1.06233	0.890107	0.585486
Olfr591	3.61717	3.3274	2.55064	1.48565	0.204912	0	1.78155	1.86502	1.48603	0.555462	2.49784	0.800738	0.239564	1.66339	0.570787
Olfr68	6.75834	3.49339	2.54807	2.33528	0.372843	0.905071	1.57605	2.31173	1.908	2.12789	2.29356	1.96784	0.589852	1.19356	0.527848
Olfr286	12.183	8.94918	2.54768	3.53944	2.91874	1.51319	1.55879	3.35995	1.51294	2.72926	2.77274	2.18318	2.77565	4.04697	3.58201
Olfr584	1.78256	2.46236	2.54151	4.56993	0.927484	0.319942	1.27893	2.22766	1.18089	1.1047	0.399804	1.74025	2.3095	3.02814	1.03205
Olfr1336	36.8593	9.1874	2.52997	3.18387	1.39502	3.73662	2.12746	2.08084	1.13568	3.61761	2.75655	1.6546	2.59899	1.88076	4.33301
Olfr1212	0	7.72226	2.52718	6.20774	6.59054	2.80406	0.852249	4.36678	4.99311	6.07651	3.0592	3.27146	3.9666	3.05314	7.677
Olfr316	0	3.85962	2.52587	4.81669	1.48125	3.79689	3.79493	6.88963	2.16687	2.84614	3.09896	1.62865	2.06281	2.37282	2.68934
Olfr826	0	4.17126	2.52532	3.81176	0.966012	0.91062	1.9522	4.7114	1.33186	2.58385	3.13325	2.07325	1.38857	2.87219	1.01623
Olfr681	0.194365	4.79017	2.51729	2.23243	0.761862	0.889528	1.87968	3.26454	1.84534	2.17453	2.07685	2.53774	0.853595	2.71338	0.487096
Olfr545	0.228175	2.66677	2.51293	1.11703	0.19301	0.831464	4.08921	3.9163	1.29687	1.93865	1.53851	0.673056	0.68836	0.839523	0.924938
Olfr350	0	0	2.5047	2.60446	0.88177	2.02104	1.85648	2.63167	2.55418	2.68913	2.07157	1.86245	1.33536	2.15662	2.34378
Olfr1256	0	6.04955	2.49998	5.81596	8.74391	3.00031	1.94629	3.06142	3.68694	10.0952	7.35394	1.26973	2.97823	3.37506	3.86727
Olfr491	0	1.34964	2.49663	8.59799	6.45402	6.84773	3.29897	8.40288	9.01929	4.36499	9.86069	3.13618	3.90459	3.77017	4.38996
Olfr813	0	2.01218	2.49566	4.78127	0.837881	2.6367	2.98941	5.86889	4.466	5.12268	6.45926	3.09508	1.58142	3.49378	1.16347
Olfr878	0	4.34447	2.49546	1.36055	0.506655	3.32458	1.72588	2.74276	0.636719	1.01518	1.62333	1.96683	0.719191	1.64828	1.00294
Olfr780	0	0	2.4928	1.66548	0.214498	0	0.371179	1.31646	0.586328	0.717986	1.73403	0.542048	0.37923	1.12002	0.30326
Olfr140	19.3102	26.0532	2.49009	8.08784	4.68745	7.00717	2.63518	6.91845	9.49219	5.57376	6.45989	5.7045	10.2497	10.4262	10.4398
Olfr284	0	0	2.48817	0.578358	0.216446	0.336062	0.589045	1.1793	0.457746	0.338849	0	0.362173	0	0.155805	0.148928
Olfr986	1.64581	0.618146	2.48778	1.8632	1.75057	4.09136	1.16078	2.10282	1.05556	1.67618	1.48159	0.583889	0.740091	1.07997	1.41525
Olfr855	0	6.23411	2.48704	8.7669	5.0679	9.06168	1.133	6.84784	7.50718	5.96516	8.27509	3.40587	4.0356	5.53563	4.57688
Olfr201	17.8479	2.83345	2.48114	5.4162	3.03968	4.61368	1.99309	3.61089	4.77781	2.18139	3.98979	1.78302	1.18165	2.42283	1.83221
Olfr376	7.43072	7.04762	2.47575	4.46971	1.36951	1.50667	1.93481	3.27813	3.63702	2.33094	2.62587	1.99908	2.18643	3.97752	1.53139
Olfr553	1.76894	3.70138	2.46904	2.36025	0.292328	0.313918	1.61143	1.81552	0.764458	1.05259	0.386344	2.76039	0.681197	1.71936	0.825471
Olfr179	4.76248	7.88176	2.45839	1.14947	0.613785	0.772308	2.35985	2.48013	1.64092	1.0299	0.767651	1.05356	0.8647	1.3153	1.55548
Olfr393	0	5.04851	2.44934	6.93826	5.71343	5.21677	3.10997	7.85929	6.05736	5.84292	13.6098	2.79016	3.26158	5.58815	3.63463
Olfr193	1.10081	3.64779	2.44902	6.1237	4.49618	6.23637	2.33868	3.81274	5.88731	5.8861	7.60563	2.8007	3.3732	4.21719	6.19697
Olfr165	0	2.76444	2.43748	3.43804	1.27154	2.99286	1.472	3.04605	3.24495	3.32027	5.09294	2.63552	2.71409	3.25492	3.06828
Olfr116	0	1.86586	2.43527	6.3328	2.92649	12.5202	1.85169	5.46724	6.11277	7.16643	9.90833	3.68908	2.94151	5.44239	3.96014
Olfr1090	8.59919	1.36638	2.43144	3.92335	2.27318	2.23216	2.19177	4.26824	6.1199	3.78328	5.01639	1.7881	2.81648	2.35103	2.40108
Olfr1354	0	4.53614	2.4306	13.1448	3.79337	9.71003	2.2766	8.01879	13.8357	12.3057	10.2566	3.76329	5.72917	4.25616	6.03895
Olfr12	11.0709	13.3611	2.42489	4.03373	1.94724	4.76647	2.14439	3.25459	2.32349	2.51121	1.57658	3.265	4.72529	4.1275	7.25302
Olfr740	1.84166	17.2011	2.42023	3.5461	2.77242	1.97337	0.95077	4.47377	3.49292	2.4714	5.42734	7.43336	9.0482	6.23763	11.084
Olfr1509	39.0013	20.9588	2.41764	7.7682	8.45441	4.36932	2.62192	4.92879	6.62326	7.06881	4.73545	3.0939	11.4082	7.62673	7.78885
Olfr52	5.74011	3.88735	2.41528	9.76133	2.33606	7.19111	3.39017	7.64691	11.0402	5.92932	9.82804	3.80105	3.86603	3.92943	2.51557
Olfr1106	6.47435	2.72646	2.41038	4.42759	0.924394	1.88896	2.38219	4.49888	5.02357	3.06852	6.93526	2.70282	2.58766	2.74507	0.653337
Olfr124	7.35772	16.7018	2.40726	10.1207	9.93104	8.23091	3.15206	5.46162	7.31039	6.64223	7.23104	8.15543	8.73766	11.2163	10.3097
Olfr1138	0	1.35658	2.39408	1.19744	1.22746	1.10762	1.19849	1.37889	1.31291	1.0025	3.60905	0.664683	0.665579	1.1631	1.42041
Olfr741	15.8876	13.0823	2.39034	7.89753	12.0987	5.97423	3.16847	8.55694	4.69565	9.18738	9.24977	11.1202	24.439	19.5316	23.8873
Olfr23	0	3.23869	2.37452	2.05471	0.650397	0.707553	1.27868	2.59307	1.35558	1.54614	2.6119	1.32569	0.77012	0.966378	0.609333
Olfr575	0	13.8876	2.36973	3.71405	0.525749	1.00955	1.56722	1.39756	0.773529	1.58617	0.849807	1.18788	0.861239	1.23859	0.293422
Olfr910	7.95875	7.1732	2.36886	12.3296	4.57286	14.5632	4.48908	14.5338	8.39173	8.67588	15.9187	6.92232	5.89582	9.898	7.98544
Olfr612	2.0131	3.46544	2.36802	6.23698	0.707435	2.34301	3.0329	4.67263	4.57819	2.48775	3.09745	1.43015	1.34446	2.08997	0.785169
Olfr1222	1.924	13.2102	2.3624	10.0433	6.09291	7.42375	5.19742	17.8762	12.9881	8.49139	18.0545	7.47217	6.67928	11.8147	8.98771
Olfr1386	6.82373	11.3704	2.36057	3.27083	0.50794	0.35949	2.11057	4.58399	0.0600687	2.06691	2.09828	3.03331	3.26423	4.93428	4.96573
Olfr1505	0	0.630258	2.35445	2.60291	1.83765	1.69614	1.53682	2.11689	1.49694	1.64188	2.11529	0.992286	1.11005	1.0441	0.886592
Olfr661	7.36459	0.622046	2.35265	2.05002	0.495664	0.639268	0.645011	2.28391	1.84571	1.63108	1.60269	2.1094	1.7544	4.12232	0.557131
Olfr48	0	0	2.34123	8.80091	8.14973	6.48328	3.57151	5.93887	5.64341	12.3683	7.70878	2.72682	4.96457	4.80049	8.23241
Olfr397	1.94728	0.696601	2.33902	2.36403	0.439231	0.705648	1.40106	4.33687	3.37286	1.54307	4.44864	2.1649	1.40773	1.94796	1.22716
Olfr934	0	4.16677	2.32908	1.80532	0.323069	0	1.56843	2.18672	1.56004	1.28239	1.74098	1.69327	1.13179	2.53338	0.603433
Olfr66	0	2.53451	2.32861	1.30042	0.392888	0.675086	0.617714	0.654436	0.838149	1.25686	2.11081	0.70864	0.492969	0.928941	0
Olfr103	1.86028	6.05997	2.3185	3.76882	4.29982	1.6939	2.28803	3.82296	5.13989	2.97839	6.37426	1.41629	1.84815	2.17326	1.76235
Olfr549	9.07988	7.18746	2.31822	9.90715	2.07647	2.27924	3.85579	7.26666	6.85123	4.45669	9.58076	6.12761	3.0753	8.54892	2.60776
Olfr462	0	3.11392	2.31595	2.65336	1.53296	1.60412	1.96953	3.50891	2.50733	2.27817	1.15097	1.06827	0.269164	0.961224	0.908839
Olfr361	0	0.646122	2.31418	2.39717	1.49062	0.342075	0.758591	0.944613	0.414613	2.07481	2.96776	1.81363	1.24337	2.51123	1.33795
Olfr5	1.92271	2.68877	2.31216	2.92921	2.93117	2.42349	0.940851	1.4094	1.13007	1.24397	1.69785	1.02776	3.58333	2.67557	3.48722
Olfr615	23.0812	11.0608	2.29225	8.04297	1.63533	7.03969	2.7753	6.51426	10.7858	3.23843	7.97871	5.29851	2.70413	5.32782	2.7374
Olfr582	0	3.00025	2.2909	1.47549	0.567589	1.23941	1.38767	1.14507	1.14601	1.51865	1.16653	1.6188	1.05671	2.52243	0.514581
Olfr107	0	7.73702	2.28489	3.2885	1.16572	2.79552	2.22814	5.28991	2.94096	3.48132	6.5228	1.76391	2.35793	2.84506	1.75575
Olfr291	6.09527	1.05	2.28349	14.0281	4.65953	15.8139	5.82952	11.846	8.96553	9.77397	16.9004	5.39029	6.09948	5.77888	7.16926
Olfr1202	0	0.382141	2.28345	1.28432	4.04552	0.721266	1.13566	2.24475	1.01252	6.35075	2.19248	0.621776	2.32468	1.38816	1.7242
Olfr1253	0	13.0663	2.28278	6.35706	3.55802	2.66195	2.50037	6.51541	3.02067	4.45291	5.77499	2.25074	2.30174	3.74372	2.99116
Olfr183	1.77752	7.7397	2.27951	6.63635	10.9872	3.48304	2.1864	5.46468	7.43005	5.17006	2.27201	1.40952	6.03441	6.72573	5.37485
Olfr170	0.369418	0.171124	2.27138	6.78894	4.08719	11.0095	1.71172	4.22132	4.58986	5.65297	6.37033	3.50738	5.03482	7.88929	6.92641
Olfr1346	1.88021	2.06319	2.26844	1.75097	2.90205	0.678762	0.656686	1.05194	0.693204	2.60246	2.55282	2.04691	4.54586	8.72705	5.89507
Olfr430	1.76764	3.22232	2.26567	0.96159	0.307455	1.31907	1.39767	1.88998	1.79736	1.78795	1.6586	1.08579	0.360201	1.67111	0.718096
Olfr1391	3.20333	3.0321	2.26504	3.06102	2.13161	2.32836	1.84361	1.28266	2.94799	2.86335	3.001	1.91078	3.00063	2.99148	2.18712
Olfr181	0	2.94589	2.2642	20.268	11.6197	12.7511	2.3099	10.2615	18.2221	9.01845	14.0953	3.86954	6.51705	4.80848	6.85201
Olfr1298	10.3447	7.19895	2.26046	0.323054	1.23109	2.20026	0.167936	1.30786	1.24787	0.496406	0.905631	1.53113	1.3262	4.66442	4.74262
Olfr1254	0	7.6379	2.24255	8.19371	3.93325	13.6612	3.1748	5.35907	6.55156	5.76022	6.5762	5.22609	10.0008	7.92198	10.4498
Olfr959	1.78942	2.64284	2.23428	2.41383	0.610595	0.639522	3.16129	4.52074	5.23691	1.93404	3.22683	1.04201	1.7415	1.78048	0.708997
Olfr270	0	2.6315	2.23137	2.03015	1.90286	1.45338	2.18789	3.24858	1.85282	1.71916	2.69581	1.18672	0.263551	0.659596	0.628316
Olfr267	0	0.636957	2.21497	5.90026	4.09372	6.10785	2.12095	4.36123	3.12754	2.16689	5.08504	1.41763	1.96322	2.3252	2.67082
Olfr1084	0	0.038317	2.21122	5.12434	4.43921	2.96361	0.862237	3.17609	1.74947	3.23009	5.3942	0.146572	0.210152	0.368435	0.222775
Olfr378	0	0.555879	2.20995	1.91662	1.21055	6.31323	0.491449	1.3363	0.509507	2.81982	4.76875	1.34434	1.18757	1.50825	2.61941
Olfr651	1.70715	5.43883	2.20566	4.79545	0.848106	1.50795	1.10203	5.60457	4.93216	3.23471	4.46937	2.43117	1.63567	3.5875	1.44861
Olfr282	0	0	2.20249	2.9105	0.634596	1.31479	1.39037	1.50611	0.177331	2.4167	2.57883	0.72275	0.720962	1.98897	1.02813
Olfr171	11.4779	8.4886	2.1889	2.8505	1.657	2.0723	1.45024	2.6433	2.03036	2.77761	1.71526	2.00621	4.48645	3.86602	6.34312
Olfr395	0	0	2.18876	0.111247	0.233685	0.379594	0.021493	0.228326	0	0.255058	0.463995	0	0	0.172834	0.163622
Olfr668	1.96508	5.61684	2.18674	4.05387	0.7214	1.58254	1.87371	3.36909	1.40935	1.82509	2.08462	1.36481	0.683259	2.16972	0.221361
Olfr701	1.43627	2.48839	2.18405	3.84776	1.62392	4.60121	1.89858	3.24289	3.4363	2.2497	4.06033	2.84579	2.37918	2.5529	3.36539
Olfr295	0	1.39113	2.17308	2.12127	0.695519	1.52029	1.8454	1.12253	0.811031	1.2916	0.937941	1.71935	0.686857	1.20935	0.813152
Olfr568	5.61962	3.43974	2.16913	3.74034	1.26047	1.01889	3.13166	2.91753	1.9686	2.05777	5.5408	0.0439903	0.123702	0.154926	0
Olfr1447	5.851	1.2301	2.16497	3.49064	2.22502	2.74163	1.61036	4.81698	1.80949	3.77691	4.62819	2.65762	1.00336	1.9964	2.23324
Olfr1506	0.978206	4.90499	2.16161	2.02654	1.97489	1.73846	1.43879	1.59519	0	0.720814	0	1.57888	1.49443	2.04827	1.45104
Olfr1506	0.978206	4.90499	2.16161	2.07324	1.97489	1.73846	1.43879	1.59519	0	0.720814	0	1.57888	1.56504	2.04827	1.45104
Olfr251	0	4.70663	2.15882	0.8748	0.109922	0.362879	0.0259462	1.28633	0.693848	0.000102789	0	5.31446e-06	0.594357	1.51885	0.0518784
Olfr101	1.83513	2.72714	2.15615	7.51163	3.29642	4.63454	3.40298	6.86755	8.20648	3.1385	5.03778	3.07905	2.64079	5.02054	3.46467
Olfr71	0	6.0402	2.14119	4.70368	2.51227	3.65852	1.91963	3.94479	1.40123	2.14676	4.75173	1.87692	1.85133	1.72613	2.1897
Olfr1157	3.17642	8.36444	2.14028	5.29417	1.54729	4.1106	3.44634	4.81293	4.88306	2.66228	3.65712	2.8506	2.8854	3.63084	2.38848
Olfr250	2.02799	7.1933	2.13952	2.86581	0.00319781	0	6.82963e-05	0.00029849	2.17583	2.68748e-05	1.72876	4.19727e-05	1.14303e-05	5.36621	8.86273e-06
Olfr1497	0	6.58945	2.13793	4.71252	2.7646	1.70435	1.54944	1.99628	2.63948	3.08638	5.56981	0.641742	0.868309	1.09302	0.893786
Olfr713	1.62716	3.77525	2.12894	0.525088	0.471863	2.40293	0.47282	1.06503	0.392549	1.11445	2.3216	0.666337	0.802874	1.25629	0.789082
Olfr1042	0	2.81927	2.1247	2.34076	0.866755	0.283034	0.778198	2.8278	2.87043	2.23874	3.46112	0.849948	0.925549	2.05042	0.854782
Olfr1457	0	0	2.11447	1.47523	0.509968	1.67597	0.561081	0.396603	1.12422	0.454845	4.95247	0.0870124	0.483986	0.455874	0
Olfr1496	7.39906	6.17634	2.11446	8.32022	2.39622	5.97764	1.76175	6.78951	5.97644	5.10257	7.9806	2.60148	1.80255	5.13531	2.15614
Olfr609	19.2774	11.1044	2.11267	3.54639	0.71557	3.23559	3.79944	3.7912	3.00785	2.28099	2.85978	3.22847	1.17971	3.75537	2.14301
Olfr921	8.20405	5.38998	2.10768	4.03646	6.23467	0.868133	0.658896	1.29374	7.51055	6.04132	5.56443	2.29563	3.15318	1.76487	3.60205
Olfr1205	0	2.62974	2.10323	3.0071	3.39277	0.3673	1.14648	1.33875	2.43512	1.99315	1.35382	0.618951	3.8586	2.34468	4.95809
Olfr1028	0	4.37331	2.09809	3.3113	1.30218	1.7121	1.75583	4.77067	2.37921	2.1803	6.41209	1.26279	1.17048	3.09857	0.724702
Olfr1361	20.8179	3.42697	2.0861	3.21216	2.00537	3.40575	5.43745	6.6735	2.74507	3.43318	3.19445	0.939897	2.15514	3.18717	1.93755
Olfr1325	0	8.79085	2.08477	9.72044	6.47626	10.9986	1.19379	4.42199	2.97375	3.24988	9.71948	4.81502	3.53587	7.99148	5.16119
Olfr1132	0	0.629382	2.06872	1.79828	0.404777	2.27774	1.30041	1.69828	1.01818	1.31169	1.6163	0.59996	0.708854	1.04115	0.424302
Olfr822	0	2.60265	2.0594	4.44527	1.78687	0	1.19439	3.46516	4.97764	2.33218	2.97942	0.832621	1.11453	1.56916	0.739271
Olfr1167	6.9788	4.15883	2.05751	1.60965	0.853335	2.18104	1.28541	1.54501	1.04967	2.34839	2.59331	0.792475	1.34469	2.5385	0.796281
Olfr1131	1.79312	2.51555	2.05386	1.4172	0.496536	1.29708	0.337655	1.20201	0.39676	0.7021	0.400896	0.702549	0.346125	1.18411	0.976416
Olfr481	1.88635	6.56274	2.05132	3.2113	1.37275	1.66056	3.58177	3.95548	5.35303	1.45464	3.35638	0.979265	1.08811	2.14923	1.32481
Olfr1295	22.2024	11.748	2.03304	3.34387	4.55084	5.68386	3.46897	6.6755	5.71891	5.54934	11.3043	5.54727	7.10228	9.51526	11.1495
Olfr1178	0	5.76184	2.02674	5.91227	5.9226	4.79662	1.9696	5.6157	8.1755	8.31777	3.80755	2.52283	5.31676	4.3852	6.83604
Olfr8	0	1.29008	2.02429	2.00273	1.14148	0.812589	1.05708	0.965935	1.33022	0.939558	1.69773	1.8058	1.46478	1.72288	1.10958
Olfr686	0	1.36819	2.02244	2.60351	0.834173	1.00132	1.08129	2.12112	0.929007	1.57427	1.68839	1.75775	1.70231	4.60604	3.08644
Olfr988	0	1.30431	2.01655	5.62988	1.80453	3.84765	1.36583	5.98873	4.82377	2.61904	4.79755	1.4421	2.01025	3.8327	1.58863
Olfr259	0	1.33951	2.01341	0.10775	0.111273	0.365912	0.219651	0.214784	1.05071	0.124397	0	0.788011	1.32375	1.49336	1.09774
Olfr1272	0.0836474	0.686386	2.0102	0.713875	0.706991	0.700503	0.450718	0.767046	0.17435	1.13042	2.216	0.230513	0.15063	0.968731	0.30472
Olfr157	0.856368	0.874589	2.00441	0.777627	0.632776	0.292632	0.848468	0.839263	0.441402	0.583625	0.535158	0.24043	0.374645	0.463733	0.197106
Olfr775	0.369745	6.63553	1.99973	4.54686	4.00859	3.22792	0.98572	3.11635	3.51774	3.13054	4.99716	2.02315	2.50191	2.4771	3.728
Olfr353	7.83687	6.08124	1.98687	3.93173	1.32453	2.48459	2.31867	4.89183	2.28095	2.1539	6.63535	1.58636	0.900728	1.77252	0.923305
Olfr948	0	1.85417	1.97916	2.36	0.931138	1.34303	0.805021	1.80044	2.4134	1.58467	2.45623	1.18649	0.362557	1.82429	1.15698
Olfr724	7.45504	5.97634	1.97192	6.36758	4.24175	4.90357	1.57715	4.96692	3.75289	1.86652	5.17952	1.11944	1.01554	2.23321	3.13014
Olfr1462	0	0	1.97105	3.32946	2.13106	7.43135	0.98286	1.65423	3.0757	4.1232	7.13452	0.0991369	0.140733	0.352179	0
Olfr305	0	0.653684	1.96664	4.12332	3.08823	4.90341	0.990937	1.07322	2.0672	2.54161	7.69237	1.96685	1.34861	2.37571	2.0931
Olfr358	0	5.61786	1.96565	2.60436	1.20667	0.641817	1.30105	3.38812	1.68173	2.16126	1.19652	0.559285	1.27779	1.91602	1.55249
Olfr67	2.92547	0.901979	1.96209	2.38402	0.379196	0.967184	1.01702	1.65585	1.15668	1.37447	2.90821	4.38793	1.56389	2.55487	0.964165
Olfr958	1.96708	0.705223	1.9613	2.32629	0.899894	2.16804	3.35347	4.87461	2.43803	3.06277	3.61859	1.25571	1.18133	1.82715	2.204
Olfr960	0	2.55069	1.96051	2.46598	0.307967	0.976783	1.22967	1.40023	3.43184	0.437386	2.44067	1.51971	0.953819	0.600182	0.429008
Olfr1094	7.01289	1.99455	1.95888	4.26693	3.11674	3.91096	2.06625	5.34845	8.66831	3.88086	6.06171	2.78052	1.83849	4.34954	2.57958
Olfr1368	1.68773	1.74056	1.9582	5.48653	4.40259	7.37744	1.32982	5.1388	3.91516	3.45	4.65837	1.85281	4.19685	5.23766	4.15393
Olfr1246	0	0.545077	1.95692	2.27865	2.73584	0.618598	0.799142	3.0401	1.93022	1.68732	2.97535	1.30972	1.33405	2.51436	3.86564
Olfr643	0	3.33159	1.95484	5.9298	0.641824	2.07551	1.98368	2.69183	1.43557	3.4928	3.43112	1.38734	1.3814	2.5193	1.80584
Olfr1449	3.86822	1.29147	1.95276	4.1839	3.00853	1.40672	0.940025	2.15088	2.20477	3.07657	4.33545	1.14294	1.26909	2.23333	0.759545
Olfr1130	0.296218	3.66742	1.95053	5.16871	2.45987	6.28019	1.52769	3.99324	8.24587	5.00799	7.67472	1.66295	1.13637	2.24579	1.38504
Olfr1020	6.73974	3.35675	1.9494	8.03736	2.20743	4.13806	3.52987	4.94557	4.88537	4.09402	8.29515	2.51176	2.04035	3.78833	1.28494
Olfr398	9.7297	10.9107	1.94742	2.37782	3.06778	1.49234	2.74903	2.30288	1.42501	2.47904	2.67438	1.24193	2.92333	2.90129	1.74402
Olfr561	5.83703	6.39432	1.94281	2.19677	0.440621	0.355923	2.03157	2.77659	2.68811	2.41832	6.31259	1.65777	1.44544	1.80388	0.770462
Olfr147	0	5.58987	1.93955	5.91248	2.85711	2.97573	2.08848	4.0728	6.67975	2.75355	3.94835	2.20298	1.96803	3.22136	1.29139
Olfr993	0	0	1.93063	0.798223	0.285898	0.0254042	0.50327	0.687819	0.314359	0.443542	0.804398	0	0.236855	0.449138	0.0155411
Olfr1120	0	1.91857	1.92708	3.73992	1.00614	1.31625	0.772548	2.59609	2.78723	2.6668	6.06983	1.76546	2.01424	2.24134	1.56927
Olfr137	3.81748	3.44417	1.92648	3.46489	1.72789	2.09812	2.59736	4.69995	3.94878	2.72987	4.38201	0.642697	0.378199	1.1184	0.151865
Olfr729	8.48185	5.83536	1.92537	4.79329	4.60056	1.48571	1.21225	3.269	3.37229	6.41196	4.49136	4.85821	9.75624	7.71547	8.1436
Olfr202	3.89914	0	1.92301	4.36994	2.25286	3.49439	0.575018	3.87347	2.41672	2.36153	4.37402	0.755922	0.378724	0.79152	0.603308
Olfr571	16.9096	11.458	1.92288	1.78892	1.09423	1.56307	1.01942	0.92852	0.248147	0.418659	0.800949	1.98275	1.71655	2.32116	3.20214
Olfr1314	0	0.713197	1.92265	7.57368	4.14991	9.82099	2.78014	7.46576	6.87875	4.79812	9.20321	0.453825	0.284007	0.353703	0.334825
Olfr723	14.7681	15.9627	1.92164	6.03281	5.42092	4.80627	1.80932	3.82071	4.67876	3.23696	3.90333	2.55617	6.4157	5.7014	6.93912
Olfr135	0.258105	0	1.90866	2.59937	1.03761	2.70998	0.786694	2.2827	1.61012	0.92008	3.75464	1.29527	0.61224	0.926905	1.31115
Olfr1209	16.7727	9.39204	1.90544	4.15841	2.65372	3.27224	2.78916	4.36723	3.22791	3.14079	4.12335	2.47965	4.33193	3.63188	5.55401
Olfr716	0	6.09058	1.90164	3.98131	1.7558	4.04635	2.63243	5.13281	1.96916	1.88924	4.33933	2.33583	2.94872	2.57423	1.90843
Olfr476	0	1.89846	1.9014	1.82958	1.64574	2.32949	0.606278	1.26765	1.0564	1.55888	1.23411	1.28172	1.09668	0.604215	1.32788
Olfr1321	0	1.27031	1.90011	6.52109	4.10605	1.63425	1.40584	2.93359	5.30832	2.34971	2.50054	3.76426	6.0433	9.48183	7.39272
Olfr1232	7.79547	7.53021	1.89075	10.359	9.5427	11.2049	1.3907	4.60807	6.69836	7.38595	11.3469	2.22495	3.32003	2.88629	5.16592
Olfr1037	4.87989	1.55231	1.8874	5.4507	1.6761	0.864552	1.34139	4.05433	5.16137	3.05263	7.35589	1.19103	1.87921	4.19654	0.867834
Olfr1029	4.86399	6.74599	1.88584	1.92522	0.810267	1.37857	1.08015	1.63782	1.21177	1.38209	1.0729	0.634517	1.17345	1.34116	0.612855
Olfr1133	3.88868	4.67642	1.88076	2.86563	2.19994	1.02013	2.14883	6.39087	3.49889	3.22719	13.1647	0.855009	0.615606	2.01134	1.00048
Olfr745	5.74313	16.2475	1.87932	5.60048	0.962458	3.11055	3.09062	5.74418	5.1133	4.41855	8.52445	2.6418	2.4757	4.03485	1.79295
Olfr114	0	0	1.87801	2.35949	0.823525	1.69087	1.25272	2.31149	1.32044	1.69787	2.0794	0.991636	0.122448	0.619707	1.03717
Olfr1032	3.88179	6.53556	1.8745	13.4374	3.3422	7.01055	3.1603	9.50502	23.9365	4.44531	9.6065	3.35423	3.17417	7.18984	2.41594
Olfr773	0	0	1.87289	0.74977	0.24766	0.656288	0.168372	0.247286	0	1.10046	0	0.154406	0.0889203	1.10208	0.0353316
Olfr1055	0	0.682531	1.86942	5.64883	0.886017	3.59604	0.942218	3.50134	2.99834	1.47314	4.85448	0.508627	0.778422	0.327627	0.3086
Olfr919	6.22841	1.8867	1.86515	2.71828	0.958848	1.68041	1.04079	3.51225	2.72653	2.57529	2.87918	1.2709	1.10192	1.52714	0.187735
Olfr683	0	3.25273	1.86265	3.32808	0.311394	1.62358	1.25708	2.76796	1.24104	2.20446	4.94809	2.2284	1.19229	1.96952	0.848198
Olfr281	5.10475	1.45926	1.86194	3.7146	4.43258	1.58859	3.088	4.36603	3.70936	5.28499	4.14254	2.5041	4.53809	4.47037	5.42392
Olfr1137	0	1.94625	1.86082	1.27686	0.514865	0.665766	1.66935	3.14762	1.95338	1.36482	3.75192	0.763382	0.483722	0.611115	0.432336
Olfr150	5.24433	4.471	1.85349	9.90308	6.24055	9.17658	3.51588	6.219	9.86444	6.653	9.57351	2.50395	3.29963	2.92852	2.17012
Olfr100	0	2.98217	1.85013	1.77218	1.24622e-05	8.80807e-06	0.656599	1.73101	0.00026801	1.18758	4.0836	0.774328	0.72871	2.83656	1.50679e-05
Olfr212	3.43861	8.92949	1.84938	9.46788	4.96479	7.99416	2.70604	5.24862	5.22347	3.91962	5.86322	2.91869	5.07943	4.36613	6.22597
Olfr617	11.7605	5.62983	1.84828	6.17996	1.15326	1.69317	3.64881	3.10383	4.09002	4.29857	6.20262	1.24551	1.94763	1.69226	1.32335
Olfr800	0	1.87486	1.84702	2.0697	0.791097	0.64131	0.366592	1.28494	0.841518	1.84784	3.54043	1.08011	0.460508	1.75116	1.24827
Olfr301	0	0	1.84601	3.23888	1.35788	2.20746	1.67299	2.54367	1.58259	2.36321	4.99303	2.15295	0.534187	2.8549	2.53199
Olfr1026	1.91226	5.25338	1.8421	1.79605	1.16562	0.682225	2.59748	2.27851	2.43382	0.924058	6.81556	2.02132	1.60745	3.73133	1.92888
Olfr328	1.78691	3.23876	1.84131	3.42408	7.58542	0.633559	0.492529	3.40993	2.05029	2.22602	2.02422	3.90813	4.49287	5.01594	6.99525
Olfr619	3.61446	1.57341	1.83042	2.636	0.551094	1.49176	1.99888	2.65633	1.59593	1.51771	1.42065	0.46646	0.431162	0.541709	0.644177
Olfr348	0	5.35716	1.82764	3.01761	0.332069	2.14466	2.4083	5.30085	3.40966	2.75695	5.72185	0.803882	0.772041	1.63466	0.777754
Olfr229	0	0	1.81571	2.18292	0.656045	1.06208	1.4804	2.57701	1.75183	1.91842	2.20104	1.04808	1.28926	2.42233	0.458091
Olfr654	0	4.24994	1.81381	2.52136	0.491448	1.24702	2.01422	2.0552	0.788955	1.98072	1.55588	1.60723	0.797079	1.30294	0.830098
Olfr27	0	1.2458e-05	1.81233	3.21355	3.9145	1.87197	2.81199e-07	2.96146	2.12725	3.6026	5.91675	2.21819	1.37997	2.88734	1.23968
Olfr1310	0	0	1.81116	1.07752	1.1197	1.84063	1.07546	2.24288	1.55074	1.25228	1.3472	0.522602	0.132036	0.992241	1.88695
Olfr943	0	2.52467	1.80601	4.84013	1.989	3.39025	1.12938	2.76863	3.34296	3.30148	5.4075	3.40513	1.71253	3.53285	2.78153
Olfr888	0	1.81787	1.80571	4.556	0.530749	2.06409	0.775909	2.37763	3.68046	1.83205	5.00288	0.229989	0.621537	1.56112	0.450544
Olfr1170	10.8482	5.66003	1.79784	2.86403	1.09433	1.44873	1.89371	2.41392	3.64587	1.71406	1.30537	2.15094	1.14633	3.72473	1.0797
Olfr112	0	0.445746	1.79699	1.35077	0.366535	1.07396	0.253526	1.08474	0.504945	1.28165	1.216	0.759288	0.519063	0.975861	0.534984
Olfr1366	1.76627	1.80588	1.79671	4.89801	1.07498	3.79903	3.43135	4.79701	4.1514	2.03589	6.67022	2.09369	2.06287	4.32671	1.91499
Olfr652	0	4.19035	1.78935	1.35601	0.287592	0	2.58987	2.47736	2.35665	0.521819	3.39918	1.84494	1.33819	2.40074	1.08249
Olfr982	10.4176	4.90732	1.78785	2.75953	0.503682	0.943613	1.58958	2.12595	0.747163	0.625573	0.40022	0.793861	0.795195	1.4566	0.701947
Olfr205	0.232343	5.06292	1.78652	10.7578	6.92265	6.63906	2.29769	5.11431	14.0582	5.57221	11.484	3.97357	5.70091	4.05428	3.84608
Olfr74	0	0	1.7795	1.47535	0.357315	0.782737	1.46185	2.07788	0.746255	2.62919	3.8335	0.256655	0	0.70342	0.338867
Olfr346	0	0	1.77301	2.19535	1.38753	3.7904	1.31311	2.43123	0.842272	3.00456	1.28122	1.8424	1.36693	2.36108	4.03883
Olfr732	1.94242	4.86045	1.77229	3.99668	2.30217	5.1858	2.13847	2.67071	3.20295	2.47993	2.43929	2.15675	2.64732	2.89549	2.61513
Olfr113	0	1.26277	1.77182	1.5735	1.25667	2.64698	0.654748	2.12973	0.728449	1.10584	2.44766	0.628991	0.960299	0.303627	0.289676
Olfr1451	0	2.06328	1.77169	1.87124	0.339873	0.37384	1.32498	2.25963	1.06084	1.15176	2.75998	0.425777	0.405346	1.35049	0.637131
Olfr1367	0	0	1.77047	1.00952	0.54244	2.05878	1.0362	1.59959	0.344718	1.04288	1.28851	0	0	0	0
Olfr558	2.30883	0.510828	1.76818	0.85413	0.52032	0.559771	0.735367	1.17024	0.566177	0.506559	1.07223	1.43045	0.801177	1.52177	0.603369
Olfr380	0	0	1.7647	5.81146	4.0575	4.57373	1.6621	3.37695	6.11205	5.29352	11.4222	2.81206	2.28594	2.7492	2.91002
Olfr510	0	1.33667	1.76202	3.53043	1.48943	4.13481	2.44096	5.32294	3.29551	2.80194	5.09775	1.53994	1.09225	1.70975	1.13158
Olfr655	0	4.11763	1.7504	3.24923	0.319994	1.70499	7.4367	5.57655	3.58603	1.7117	5.15993	1.92134	3.09977	3.92472	1.19454
Olfr355	4.08805	1.42015	1.74965	2.61857	0.795353	1.12206	2.13035	2.91165	1.69267	1.51442	3.67816	0.614997	0.270306	1.0118	0.798523
Olfr1305	4.3557	11.0184	1.74565	6.76197	3.42448	5.63989	1.85562	5.5329	8.02454	4.06228	5.06682	2.24544	4.4285	3.21356	5.65217
Olfr224	0	5.65981	1.73367	3.48001	4.25948	3.18931	1.10052	3.22469	1.71085	2.44893	2.02566	2.72906	6.03852	4.25442	9.46003
Olfr1356	0	5.15587	1.73212	2.09739	1.01933	1.30684	0.264914	1.52838	0.964335	0.883108	2.86334	0.596093	1.89631	1.94809	1.27721
Olfr1377	0	1.95736	1.72355	1.52841	0.316618	1.32588	1.91046	2.62092	2.80533	1.53874	2.50876	2.31081	0.969932	2.30727	1.17329
Olfr646	0	1.44354	1.72346	1.73012	0.108938	0.350648	1.8698	1.57817	0.441211	0.949376	2.20725	0.92798	0.767846	1.12932	0.459551
Olfr1302	0	0	1.70619	6.17122	3.46679	6.11492	2.59121	3.96885	5.15555	4.2549	7.16543	0.992999	0.982491	1.7165	2.22437
Olfr178	0	5.37057	1.69109	5.83619	2.69972	3.97491	1.50099	2.31839	4.20983	2.721	2.10588	0.920733	1.51201	2.07165	1.65538
Olfr622	0	1.23499	1.69033	3.04516	0.405321	0.977301	1.79589	2.75636	1.69758	2.19911	2.83121	4.35724	1.77604	4.64563	1.86031
Olfr450	0	1.33168	1.68415	3.08717	3.54565	2.06808	0.938502	1.73449	2.55367	0.924647	3.03584	0.367234	0.630075	0.633264	1.05333
Olfr152	3.95418	6.89509	1.68387	2.2534	0.213215	2.06748	2.52309	3.80114	2.2989	1.28878	4.74856	2.14339	2.25387	2.04207	1.47805
Olfr794	5.97964	9.49064	1.67983	7.89632	2.51859	4.10645	2.86129	11.8989	4.16233	2.68652	3.40366	3.26235	3.21558	6.24581	4.55481
Olfr448	9.24445	4.49347	1.67394	3.32661	0.727124	0.658608	2.65116	6.52528	4.59526	2.97792	3.28897	2.56529	2.03868	2.72931	1.74534
Olfr937	0	1.34797	1.67315	5.20308	0.659976	2.16754	1.28811	1.97423	5.51051	3.18621	7.07968	1.85852	1.04288	2.94095	1.07825
Olfr1402	0	0	1.66685	5.74174	1.33384	0.300815	1.71448	1.12504	1.00141	1.71066	4.9681	0.080582	0.220332	0.418412	0.133148
Olfr215	0	2.05507	1.66548	3.19986	1.08173	1.36745	2.4348	3.97464	1.64969	1.61631	2.16396	1.61813	1.24811	2.04776	3.15438
Olfr1033	0	8.58548	1.66443	4.94406	1.9354	2.34683	1.33097	3.50981	7.09075	2.59187	4.37499	1.60565	1.5274	2.54876	1.02508
Olfr714	3.28749	2.58255	1.65479	1.57879	0.383267	1.2092	1.10765	1.49088	0.96265	0.61045	2.34678	0.401461	0.418607	0.985731	0.399835
Olfr1436	0	0.126198	1.6518	0.118681	0	0	0.342216	0.00611759	0	0.429278	0	0.101167	0	0.219528	0.0196684
Olfr1474	0	1.95912	1.65098	1.26978	1.05666	1.0343	1.48926	1.44494	0.921342	0.816293	3.44026	0.736946	0.249222	0.945385	0.895679
Olfr1113	0	0	1.64652	0.854159	1.28121	0.322692	1.05464	1.51084	0.77335	0.219342	1.20171	0.489326	0.466168	0.587468	0.970114
Olfr458	0	0	1.64337	1.48245	2.09835	1.152	0.430779	1.21637	1.41491	0.765117	2.92041	0.172598	0.420064	0.792605	0.00520588
Olfr1211	0	13.2875	1.64321	4.4938	4.73587	1.78233	1.59737	5.01675	4.21208	3.50448	3.98258	2.40971	7.26376	2.45736	3.39694
Olfr1480	0	0	1.63855	2.61839	1.11182	1.30186	0.811831	0.576652	1.47007	0.867084	0.894666	0.631078	0.760421	1.09106	0.939331
Olfr808	1.9254	1.88208	1.63729	6.86275	1.9608	2.35142	2.44576	4.8277	3.7273	4.23855	10.9016	1.74891	1.70543	4.7558	1.31019
Olfr1002	0	0	1.63482	0.738338	0.221473	0.98378	0.746154	0.425261	0.339313	0.767473	2.2114	0.98495	0	1.89967	0.619908
Olfr1450	0	1.2589	1.63212	4.27337	2.04879	2.83867	2.40722	3.44622	2.40955	3.50163	4.31263	1.09154	0.641181	1.92979	1.52114
Olfr869	0	1.19916	1.63087	8.1537	3.31242	5.27356	1.76889	5.2975	4.4115	4.0083	5.97748	2.29038	3.09168	3.42109	3.53788
Olfr394	0	4.07533	1.63065	3.73933	1.34672	1.0898	3.38564	4.34999	2.57402	1.46931	2.26115	1.17282	1.44462	2.16524	1.88394
Olfr569	3.60422	4.39916	1.62961	2.63094	0.409452	0.981349	1.78645	1.42998	1.44046	1.19794	0	1.67294	0.356791	1.96065	1.44092
Olfr702	1.28976	1.14001	1.62797	0.96735	0.886436	0.876213	0.335151	0.565296	0.966172	0.37145	1.04179	1.88336	1.50588	2.20368	2.75995
Olfr1031	0	4.82894	1.62623	2.81334	1.08346	2.3272	1.75719	4.05802	5.82963	2.16662	6.50347	2.42095	3.50059	3.87018	1.77425
Olfr648	0	0.663013	1.60949	1.44829	0.105274	0.334185	1.55639	1.44762	1.49548	0.223439	0.412543	1.33013	0.241702	1.53131	0.58758
Olfr641	3.74437	1.38268	1.60649	1.4958	0.32514	1.73013	1.16499	0.84777	1.99343	0.694482	0.863317	0.648009	0.504888	0.635559	0.15138
Olfr473	0	0	1.60577	3.36984	1.87157	1.7788	0.954746	2.12565	2.08649	2.01697	3.94719	1.18519	0.508767	1.61412	0.781075
Olfr576	5.75143	2.75299	1.6041	2.73655	0.541949	1.40856	0.919477	1.40633	0.774988	1.33065	0.444186	1.34251	0.771231	0.970206	0.451366
Olfr94	0	0	1.59403	0.96744	0.182784	0.533932	0.691639	0.883684	0.237765	0.267111	0.715885	0.564187	0.689098	0.50576	0.861526
Olfr1056	1.85506	3.98321	1.59317	4.6999	1.15313	1.8779	1.89887	4.46264	2.97557	2.75879	6.40471	1.29982	1.12522	3.67469	1.487
Olfr606	0	6.85803	1.5927	1.14026	0.111419	1.43875	1.12697	0.640196	0.692056	0.840287	2.19812	1.43388	0.387126	0.98195	0.62859
Olfr417	1.67577	2.43336	1.59175	1.54803	2.36487	2.44342	1.8386	1.73485	1.21149	1.50015	3.09298	1.80432	1.78605	2.20267	2.26227
Olfr429	5.26922	12.1334	1.58786	4.45527	2.9919	5.03922	1.9338	4.33784	4.20892	3.73319	5.97826	2.86887	3.49689	4.12693	3.99651
Olfr1049	0	1.92727	1.58415	0.698569	0.424933	1.27546	0.292783	1.41002	0.776595	1.71292	2.66455	0.633979	0.922457	0.24117	0.771506
Olfr493	0	0	1.58374	0.7972	0.339775	1.49167	0.882898	1.01665	0.266862	0.860565	2.7184	0.188929	0.132369	0.167142	0.158581
Olfr45	0	5.65305	1.5829	4.59552	1.89638	4.90956	1.33172	3.76819	3.25748	2.60932	8.22145	1.67179	3.43693	3.59774	2.85509
Olfr78	11.1419	4.23541	1.58103	1.90918	0.437096	0.786445	1.64118	1.6004	1.06107	0.857774	1.71094	1.2829	0.906905	1.29842	0.629052
Olfr998	0	0.622237	1.58019	2.61909	1.04651	0.341993	0.42065	1.87953	2.33737	1.63154	2.0826	0.440164	0.247838	0.779902	0.440809
Olfr467	0	3.55105	1.57384	4.74815	1.42964	2.43991	3.4792	5.97741	5.9001	3.25496	2.20336	0.604043	2.15009	3.53879	1.54034
Olfr734	7.95987	3.35255	1.56519	6.81434	3.6728	3.55964	2.29272	3.64479	7.17799	2.1658	8.8846	1.82049	1.55075	2.45597	2.47259
Olfr460	0	6.69522	1.56469	5.17622	2.12186	4.11895	3.54241	5.05916	2.03767	1.73834	3.88162	1.39621	2.48422	3.44187	2.84768
Olfr366	3.69592	5.3625	1.55261	2.0284	0.940838	1.3328	2.4787	2.66346	1.18503	1.45818	1.27099	0.739832	0.848524	1.84324	0.290798
Olfr320	0	0.02253	1.54884	1.23953	0.730707	1.63909	1.10896	0.493823	1.12965	0.863469	0.784643	0.179021	0.00125463	0	0.168721
Olfr898	4.08094	0	1.54501	0.411797	0.648538	0	0.943239	0.764388	0.339721	0.357669	0	0.454583	0.255817	0.641725	0.458351
Olfr139	5.05324	2.52734	1.54392	4.31018	1.15199	1.20515	3.30246	6.21206	5.34008	2.10449	2.6553	1.41344	1.96396	2.08565	0.402973
Olfr160	10.113	2.34773	1.54328	5.40646	1.15515	1.36502	2.54005	4.89787	3.74611	2.70491	6.88124	3.76471	2.71072	4.22234	2.10446
Olfr118	1.74311	1.20142	1.54273	3.18594	1.50584	2.83034	0.961531	1.96883	1.21745	1.05913	2.724	0.497095	0.456392	1.15115	0.687211
Olfr1414	8.53775	5.90052	1.54197	2.35648	1.57359	1.52828	0.949429	0.975273	0.901211	1.16391	2.1981	1.04055	2.70116	3.58843	4.76522
Olfr685	3.53512	0	1.52952	3.22762	0.807013	2.22743	3.66787	4.17537	3.40193	1.59526	4.78207	3.02521	2.08034	4.57715	1.40553
Olfr1446	0	1.86788	1.52905	1.53236	0.105753	0.679858	1.05963	2.23395	0.736877	0.735262	0.842161	1.01851	0.86217	3.29431	1.76197
Olfr435	0	0	1.52083	1.76144	0.713815	0	1.04568	1.61001	0.411999	1.29835	1.21387	0.969337	0.634349	1.04541	1.00435
Olfr645	0	0	1.51454	0.483897	0.313298	0	1.53415	1.30464	1.26758	0.786887	2.93626	0.0881492	0	0.460727	0
Olfr77	6.2545	4.13664	1.51058	2.69266	1.04242	2.08221	1.82373	5.51342	3.99531	2.99066	5.58181	1.21455	1.09125	3.21846	1.33961
Olfr159	0	0	1.50829	0.513318	0.825491	1.13089	0.341652	0.883506	0.601707	0.408169	1.09	0.0776707	0	0.012549	0.126896
Olfr1317	1.85463	0	1.50595	2.39429	1.43483	2.9956	1.2718	1.94755	3.97647	1.34351	4.55808	0.838326	1.23419	2.18882	1.4059
Olfr484	0	1.95698	1.50476	1.76438	0.421375	1.7157	0.368716	1.19906	0.0842219	1.27984	2.98046	0.88271	0.747481	1.71956	1.627
Olfr725	0.256011	2.17758	1.4987	1.89516	3.26075	0.968043	1.85366	1.99764	0.883305	2.48043	1.12125	1.0587	4.08539	4.3592	5.37961
Olfr1484	6.69226	8.94953	1.49525	8.50232	3.41892	6.64215	2.81123	4.70974	5.79864	5.01873	6.37162	3.10931	3.61469	4.55666	6.05673
Olfr97	1.87107	2.62114	1.48402	4.27587	1.7628	4.01387	3.22072	5.89295	3.72769	3.75037	5.07665	1.6869	2.04496	3.03612	2.44811
Olfr1311	0	0.627968	1.47509	4.50496	1.80484	4.24617	1.1831	2.87159	3.4356	3.65749	4.84678	1.33349	3.2931	2.36899	2.51525
Olfr738	9.3101	4.62113	1.47098	4.41573	1.6628	1.00189	1.6757	4.39779	3.43029	3.05762	5.9669	1.26535	1.35034	1.99343	1.45022
Olfr502	6.01243	2.64684	1.46669	4.80185	2.42116	4.60341	2.93452	4.64683	3.11236	3.1084	6.15375	2.30696	1.41353	1.45365	2.62964
Olfr1115	0	4.79654	1.46021	3.63742	1.42993	2.93944	0.632208	2.44004	2.95558	2.20525	3.5695	0.789233	1.06228	1.59592	1.38711
Olfr935	2.19134	0	1.4602	3.30806	1.14697	2.98882	1.69774	3.53614	2.40248	2.53271	5.89561	1.56715	1.34709	2.54726	0.964752
Olfr539	0	0.650898	1.45791	0.956118	0.628462	0.331369	0.609923	0.820829	1.50075	0.773164	0.411944	0.813605	0.481357	0.76359	0.733068
Olfr1195	12.0354	10.4816	1.45676	6.41934	9.94812	2.87185	3.77706	6.42965	6.00987	9.25226	8.00962	2.10118	5.9524	7.84748	10.1125
Olfr516	1.8193	0	1.45525	1.66867	1.30153	1.31895	0.546231	1.21055	2.28521	0.870926	1.63747	1.13178	0.786692	1.88565	1.14334
Olfr1288	13.1701	2.56646	1.45523	5.99268	3.68626	4.6136	2.35741	3.75214	7.24388	2.74141	3.70869	1.36421	1.92793	3.28141	2.45155
Olfr1082	4.05044	0.175158	1.45326	1.25609	0.787559	2.68477	1.04474	0.897277	0.571026	1.02661	0.420526	1.57981	1.70284	2.34859	1.51425
Olfr156	1.39025	5.05945	1.45163	3.24663	2.66941	5.06341	1.84506	3.27145	2.44415	2.42867	4.03682	1.24654	1.33908	1.15568	2.78169
Olfr283	5.04702	0	1.44576	0.545562	0.101964	0.315589	0.900192	0.480396	0.338805	0.106087	0.413784	0.129758	0.116111	0.148008	0.28156
Olfr1184	1.90182	4.66047	1.44306	2.52982	2.75277	1.73339	1.24226	2.4405	4.85419	3.97541	3.88463	1.70772	1.50187	2.54006	2.9965
Olfr1152	0	5.29039	1.42208	3.36807	1.7595	0.334375	1.42158	2.24344	1.2448	1.83127	4.62547	1.08624	0.610085	1.23499	1.15465
Olfr155	4.73034	1.33592	1.41842	2.65592	2.40725	1.58593	0.757878	1.85633	1.01758	0.868691	1.09956	1.09569	1.77599	1.44143	3.69621
Olfr1469	4.00503	0	1.41486	0.516726	0.755284	1.06896	0.922945	1.24323	0.832129	0.959	2.16396	0.364843	0.509568	0.959866	0.611634
Olfr228	0	3.46495	1.41046	3.40493	2.20824	2.66794	0.777165	3.47507	3.5893	2.884	7.94394	3.03843	1.94057	2.83724	1.13636
Olfr47	5.04252	2.69983	1.40778	3.60465	2.24937	4.88504	0.952095	2.65568	2.8371	1.72019	4.97365	2.31278	1.12702	2.42802	1.74094
Olfr1043	0	0.679645	1.40249	3.08178	0.522957	1.02163	3.70927	8.35226	8.10937	2.43117	3.88049	0.794039	1.1105	2.7951	0.884328
Olfr1471	0	1.90813	1.40088	2.97482	1.03373	2.02104	1.56824	2.22437	1.31009	0.906384	0.417317	2.40222	1.58044	1.53496	1.31867
Olfr317	0.795581	2.46783	1.39773	1.78749	0.539231	0.671275	1.69912	1.22618	0.45753	0.670168	0.61682	0.533238	0.355695	0.859356	0.368835
Olfr954	0	1.21903	1.39388	3.92077	1.95817	3.20571	0.956369	3.89288	2.69787	3.2137	5.09787	0.878139	0.803924	1.45562	1.26176
Olfr482	0	1.83852	1.38679	2.78854	0.527361	2.71962	1.00157	3.1018	2.51468	0.796477	4.64889	0.610302	0.618983	0.408602	0.587634
Olfr1249	0	0	1.38455	0.525248	1.21974	0.716171	0.372723	0.425337	0.597264	0.485061	0	0.607604	1.03894	0.49088	1.08296
Olfr676	0	4.94491	1.38378	1.31194	0.107216	1.03689	1.52642	1.68278	1.18523	0.586611	0.86486	0.935069	0.753437	0.954872	0.149461
Olfr951	1.84561	0	1.38367	0.852093	0.24442	0.64357	0.177353	0.263092	0	0.345513	1.18221	0.502527	0.461028	1.60755	0.598317
Olfr247	1.63182	2.35996	1.38312	2.22385	0.842346	1.98267	1.14899	3.07695	0	1.22606	0	1.79753	0.738034	2.50804	1.00584
Olfr247	1.63182	2.35996	1.38312	2.22385	0.842346	1.98267	1.14899	3.07695	0	1.22606	0	1.63856	0.738034	2.50804	1.00584
Olfr1154	8.49728	13.447	1.37836	6.96682	3.06129	5.92732	4.47768	9.33478	5.13611	4.44635	11.4725	3.68329	1.55772	2.88029	2.01227
Olfr1355	0	0.491895	1.35889	0.750394	0.384721	1.08742	0.814951	0.188316	0.449603	0.469358	0.325192	0.159563	0.214653	0.509277	0.43757
Olfr688	0	0	1.3566	0.0928575	0	0.322088	0.201173	0.0656298	0.240161	0	0	0.0859497	0.115719	0.295449	0.282614
Olfr399	3.25877	1.75632	1.35112	3.04498	0.5538	2.0549	1.4072	3.89666	4.17534	2.45898	2.57369	0.633644	0.641187	1.08435	0.903552
Olfr477	1.90794	2.52526	1.34591	2.50253	1.44252	2.99705	1.43244	2.73162	1.13924	2.22133	1.64844	2.12643	2.85781	2.11892	2.76198
Olfr153	0	0	1.34519	1.77494	0.392616	0.959653	1.73766	2.61057	0.712112	1.37306	1.59353	0.382524	0.492494	1.03077	0.826737
Olfr1387	1.59028	1.24186	1.34349	1.97937	0.840457	0.590953	1.15275	2.36382	0.838625	0.802524	1.521	2.44668	1.96156	3.30277	3.62465
Olfr432	1.76277	3.89649	1.34251	1.98072	0.553334	0.314695	2.20714	3.01499	2.53583	1.67601	4.35145	1.06243	0.227966	2.60901	0.420499
Olfr767	0	5.6799	1.33978	2.35034	1.40815	2.65902	1.66199	4.12184	1.75768	2.09192	2.00791	0.340972	0.571356	0.577091	0.370154
Olfr550	3.1015	5.03572	1.33712	1.01635	1.33019	1.64923	1.49316	2.2489	1.25175	0.823892	3.1762	3.00631	1.59952	2.17851	1.60547
Olfr875	3.03958	3.99531	1.33537	3.05462	0.521195	1.69532	0.592201	3.01386	3.50297	2.93671	4.58617	2.60405	0.982175	2.7717	0.586349
Olfr122	0.209195	4.24476	1.32863	5.08357	5.00982	4.66303	1.20899	2.60245	6.88138	3.12144	5.38581	2.81185	3.59652	2.85565	2.15136
Olfr772	0	0.586568	1.32824	4.77443	1.73079	3.19716	0.260271	1.10305	0.814546	2.41926	3.0381	1.0047	0.971887	3.29085	1.01392
Olfr1030	5.78718	7.88951	1.32333	6.25519	2.67762	2.31024	3.76294	9.13814	9.38465	3.4326	11.3002	2.75697	1.67147	4.96755	1.58776
Olfr38	0	3.78905	1.3227	0.565648	0.285675	0.666731	0.606479	0.58968	0.406402	0.535538	0	0.465404	0.413365	0.0705018	0.642243
Olfr765	0	1.89356	1.31751	1.23712	0.444639	0.814885	0.952009	0.788878	0.485839	0.358883	0.809539	0.151617	0.11476	0.580309	0.872402
Olfr242	0	3.02717	1.31637	4.73172e-07	2.03568	0.581662	0.584201	9.61054e-06	7.43324e-05	8.76886e-06	0.426519	0.365589	0.227054	8.24896e-06	0.903945
Olfr1444	5.63164	3.11374	1.31362	3.02838	0.732805	2.7006	0.933084	4.20389	4.71721	1.918	7.90105	1.37282	1.70446	3.38365	1.17995
Olfr559	0	2.19538	1.31352	2.03259	0.537176	0.685264	1.81338	1.41868	1.28397	1.13923	2.14533	0.762646	0.609675	1.21674	0.601731
Olfr792	0	1.95528	1.30547	2.37227	0.36711	1.42763	1.23984	2.45806	2.78429	2.66882	1.78879	1.70183	1.92752	3.21625	0.884177
Olfr10	0.268068	0	1.2945	1.2012	0.742899	1.40122	0.48546	0.36437	0	0.207259	1.45	0.0376145	0.113815	0.412937	0.247831
Olfr452	0	0.624269	1.2929	4.27046	2.3651	2.30962	1.23526	2.42246	2.80869	3.7613	4.44101	2.48537	1.83626	2.52966	2.68003
Olfr1255	0.196725	0.23256	1.29237	4.35569	4.34324	5.60597	0.683251	2.99582	4.03576	2.04463	3.95687	1.61477	1.81294	2.70209	2.17393
Olfr1045	1.90704	6.74972	1.28809	1.10459	1.11016	0.0178249	0.941579	1.95686	0.749828	1.23552	2.94649	1.36702	2.91754	4.91502	2.7276
Olfr806	7.71228	5.82942	1.28532	6.21262	5.36351	6.50804	1.59901	4.45936	6.1035	4.92465	9.31699	3.01545	3.01261	5.01136	3.61219
Olfr1248	0	0.0146049	1.28055	0.250915	0.257664	0.00227691	0.305807	0.19874	0.0736707	0.0104947	0	0.203675	0.244144	0.0288974	0.185176
Olfr70	1.12912	1.06627	1.27221	1.34156	0.888344	1.73765	1.01108	1.6901	0.91263	0.972607	1.06936	0.710531	0.776934	0.862072	1.03985
Olfr589	0	0	1.2685	0.301737	0.106608	0	0.621522	0.139819	0.505501	0.233392	0.849861	0.0892255	0	0.314762	0.150108
Olfr818	0	1.89921	1.2672	7.89541	2.97413	4.66205	1.14702	5.37929	3.47738	4.67715	6.71688	1.84957	2.29931	5.17233	2.13278
Olfr849	4.32945	5.26361	1.2669	6.28545	4.03573	3.83332	3.87371	4.51483	4.91958	3.48991	7.82907	2.97554	2.33352	2.92047	2.2852
Olfr1278	4.27241	6.04832	1.26259	2.91933	3.47784	3.31616	1.59608	3.11518	4.65123	3.12464	4.49802	1.21913	4.76436	6.80721	4.89624
Olfr1198	0	1.33653	1.26199	2.91378	3.27066	1.89474	0.479624	1.4927	3.61042	4.51536	0.918544	2.33566	2.79788	2.75757	5.55137
Olfr315	4.72051	15.9293	1.26096	1.64924	1.03846	1.44713	1.01668	2.34932	1.34425	2.02856	1.51145	1.56105	3.4049	3.40335	5.77114
Olfr828	0	0	1.25661	2.21095	0.789373	1.12222	0.670042	1.16292	0.793515	1.01216	1.83182	1.02935	0.674675	1.01414	1.11092
Olfr922	0	0.512283	1.25382	2.28859	0.265761	2.02337	2.40442	2.02195	2.4902	1.66129	3.80034	0.487597	0.418039	0.917282	0.249419
Olfr311	0	0	1.25057	0	0.202673	0	0.313025	0.19697	0.0809193	0.639518	0.403058	0.305269	0.116291	0.296916	0.142106
Olfr1052	2.23142	4.96545	1.24578	4.77158	1.21012	4.74561	2.37954	4.30538	3.85128	2.14032	5.82547	3.66521	2.28962	3.04984	1.53652
Olfr543	1.38793	2.64633	1.24398	3.88894	0.962408	1.22069	2.60913	4.93332	2.45347	2.80912	4.37699	0.400779	0.450519	0.581755	0.327083
Olfr69	4.2249	1.10753	1.23833	1.42466	0.278466	0.624774	0.967807	1.43415	0.513026	0.708093	1.54491	2.80466	1.41754	2.63555	0.548091
Olfr1079	3.98966	8.16307	1.23754	11.2479	5.41346	10.2934	2.55772	7.08428	12.0477	6.01222	14.8648	2.86865	3.06843	5.81816	3.61924
Olfr1316	10.9061	5.59379	1.23665	7.35708	2.87566	7.21693	2.72585	4.41014	8.86235	5.17977	8.85435	1.41315	4.39558	4.94898	4.35441
Olfr1351	0	0	1.23084	1.34281	0	1.85662	0.77053	1.55173	1.13628	0.311073	0.766196	0.404665	0.222542	0.849807	0.270142
Olfr1431	0	2.45925	1.22903	0.400118	0.0666065	1.14156	1.11583	1.52123	0.675078	0.509038	0	0.842483	1.06827	1.06712	0.939938
Olfr632	9.15948	9.25178	1.2228	5.00998	0.93199	0.643158	2.41518	4.33777	2.7287	2.33398	6.52429	1.86816	1.5021	3.13691	2.02805
Olfr483	0	0.699392	1.22187	2.54555	0.763792	2.06935	2.01412	4.48891	1.85341	2.24553	2.20683	0.870416	0.638598	1.60421	0.306133
Olfr1475	0	0	1.21847	0.10266	0	0	0.35959	0	0	0	0.433695	0.045565	0	0.159505	0
Olfr981	7.79751	6.86728	1.21759	0.907754	0.111064	0	2.01053	1.03079	1.19866	1.53327	1.35934	0.757431	0.511561	0.487325	0.621433
Olfr1312	4.10188	7.34122	1.2124	5.42954	7.16105	2.96438	1.9078	4.47396	4.90923	5.52867	3.64097	1.85693	3.33876	2.15804	3.7782
Olfr495	0	1.29099	1.21237	1.48889	0.518106	1.34862	0.371189	1.14508	0.573175	1.03424	1.67135	1.07062	0.979132	1.99305	1.16314
Olfr763	0.879646	0.673757	1.21198	0.9869	0.233815	1.65984	1.30993	1.19452	0.161931	0.437038	0.408253	1.12515	0.290292	0.986928	1.31481
Olfr231	0	0.683412	1.20846	3.94358	2.02624	1.69514	2.41532	7.66373	3.99353	2.51006	2.14941	2.3385	0.984622	2.03637	1.49465
Olfr957	5.54969	6.49933	1.20827	7.68456	1.55214	3.6578	3.65147	8.58246	10.586	3.59891	4.15682	3.72608	2.77706	4.11792	1.74531
Olfr877	0	1.31332	1.20405	1.85432	0.911108	1.11466	1.64005	1.36418	1.90364	2.51928	6.33784	0.812702	1.88876	2.02278	0.319098
Olfr190	7.59055	2.72326	1.195	1.78919	3.87341	1.67401	1.68798	2.57158	2.50531	3.82109	0.976968	1.45055	4.52447	2.54225	3.76309
Olfr902	2.03067	0.643257	1.19203	1.34081	0.20979	3.82253	0.54397	1.60431	0.239018	1.06998	0	0.396998	0.748229	0.779441	0.737411
Olfr161	1.7916	0.644485	1.19029	0.189467	0	0	0.660258	0.403039	0.907179	1.53702	0.823108	0.263509	0.118977	0.600991	0
Olfr9	0.872969	0.670917	1.18961	1.14596	0.590667	0.292109	1.51655	1.44585	0.404775	0.568828	0.813575	0.960313	0.682737	1.68558	0.270706
Olfr57	3.29292	0	1.18807	2.47486	0.528311	1.13286	1.95928	3.72006	3.22229	2.95003	4.14992	1.15624	1.82786	3.62206	1.85306
Olfr857	0	4.14448	1.18707	5.28473	1.52406	3.48229	0.747208	1.88583	2.61059	5.27019	8.98179	1.3937	1.24049	2.7431	0.828285
Olfr518	3.26756	2.86006	1.18657	3.48497	0.92316	1.46848	2.04515	3.00305	2.30944	1.77795	3.27445	1.74238	1.7089	3.10445	1.41538
Olfr1109	2.09117	2.02379	1.18232	2.00444	0.809808	1.14018	1.86522	2.65567	2.54463	1.15579	6.0942	0.874872	0.411746	1.20554	1.1444
Olfr978	4.00482	6.66574	1.17783	1.30828	0.863089	1.81595	0.69011	1.83198	1.10246	1.74991	1.53631	1.09754	0.217987	1.25599	0.675209
Olfr710	0	1.47112	1.17637	1.10594	0.585561	0.540181	0.0537389	0.587505	1.08743	0.819968	0.32816	0.421904	0.292172	0.492788	0.704086
Olfr221	0	1.50796	1.17114	0.198584	0.327043	0	0.904294	0.655353	0.360029	0.579966	1.33312	0.884698	1.25298	1.27325	1.36315
Olfr1208	0	1.91703	1.16824	6.40975	5.9293	1.43084	1.43929	2.7286	3.05924	7.27328	10.8026	2.41144	1.33096	2.44388	2.19368
Olfr1241	0	2.5913	1.15955	7.64826	10.4246	5.89036	3.42875	6.91613	7.80365	11.3078	10.7187	3.47332	6.89557	6.67462	9.80983
Olfr98	0	0	1.15729	1.12901	0.207762	0.0146401	1.76318	0.816699	0.327578	1.01335	0.421538	0.219708	0.15444	0.188401	0.183418
Olfr557	10.4516	1.24554	1.15459	4.46895	0.663595	1.20176	1.74724	3.39521	2.16802	2.23767	2.64806	4.31915	1.54251	4.04748	1.98677
Olfr1111	0	4.08528	1.15268	7.13241	5.54997	5.41053	2.65537	5.14939	7.76853	2.70635	3.5852	1.35665	1.03789	3.96498	1.24576
Olfr684	0	2.02631	1.14828	2.23981	0.104682	2.04388	2.53663	3.40111	1.85906	1.46296	2.541	1.07682	0.608907	0.616386	1.19316
Olfr1416	2.57795	5.80282	1.13872	0.896629	1.05588	0.920787	1.08753	1.96674	0.40358	0.996171	0.394329	0.766442	2.33133	1.92962	2.58258
Olfr597	0.675119	2.11845	1.13267	0.316349	0.320434	0.346087	0.720469	0.361404	1.00459	0.523017	0.424235	2.44589	1.0608	3.00998	1.0517
Olfr470	0	0.0912184	1.13172	0.652882	0.408398	0.659676	0.71317	0.547814	0.250402	0.400008	0.422109	0.607468	0.0355193	0.211008	0.43838
Olfr618	0	4.63958	1.1278	1.2666	0	0.36058	1.43709	1.58744	0.700866	0.610973	2.21551	1.4439	1.43071	1.31049	0.155922
Olfr141	0	2.97392	1.12612	8.47543	2.16543	3.69129	1.74206	5.07189	4.19177	3.4288	2.48998	1.61046	1.9569	2.14837	1.01161
Olfr920	0	2.16205	1.12113	4.18459	2.2349	3.3443	1.12707	3.25261	2.26529	0.977877	2.92866	0.874688	0.577385	1.29085	1.1467
Olfr92	0	0	1.12004	2.79916	1.29404	2.04958	1.3476	2.23844	0.977979	0.819681	2.63127	1.98669	2.02689	2.43725	2.26408
Olfr829	0	0.588574	1.11933	2.10881	0.313145	1.36931	0.593359	1.33628	0.242653	2.07804	2.91639	0.174184	0.738875	0.465095	1.02744
Olfr1206	0	7.17644	1.11435	3.43264	4.39912	1.46819	2.86582	6.45125	4.18206	3.48702	2.25406	2.03708	5.90196	5.19161	4.30872
Olfr611	1.93848	7.42606	1.11255	1.60728	0.0358429	1.59805	1.8051	2.24458	2.06273	1.32824	2.59711	1.3026	1.84914	3.22563	0.766521
Olfr1277	0	1.2722	1.10808	3.28208	4.05538	2.15317	1.62969	2.2987	2.7285	0.976111	0.890192	0.503203	2.47892	3.10865	2.4743
Olfr1443	0	4.07292	1.10558	2.83167	4.09952	2.64095	0.690093	1.42032	1.75474	1.95003	1.89326	0.931743	1.69021	1.72825	2.37346
Olfr874	11.3216	10.0106	1.09868	0.334307	1.75515	0.381895	0.584811	0.82295	1.26971	1.9341	1.89408	5.896	3.3249	6.58033	1.96476
Olfr596	0.972857	2.63392	1.09829	2.10184	0.672968	1.04484	2.3859	3.18124	0.668036	3.31496	1.72892	1.62626	1.18459	2.73873	1.13966
Olfr312	0	0	1.09828	0.882816	0.232419	0.616961	0.935611	1.61092	0.549267	1.74318	1.94512	0.41164	0.224152	0.571821	0.136853
Olfr1245	0	0	1.09536	1.56532	1.20997	3.33781	0.405062	0.779807	0.620043	1.81179	2.00754	0.215471	0	0	0.28571
Olfr770	0	0.680501	1.09513	3.04826	1.98767	5.03641	0.964495	1.74648	0.977041	1.09762	5.38962	1.31232	0.910793	1.47179	1.70895
Olfr976	3.17217	1.12661	1.09083	1.22255	0.223351	0.61808	0.810172	1.40342	0.960648	0.420306	0.705366	0.844392	0.667443	1.44657	0.441465
Olfr552	0	5.61516	1.09068	0.949058	0.103819	0	2.34345	1.5174	1.46298	1.43433	4.18173	3.42457	2.26777	4.10753	1.88984
Olfr845	0	0	1.0892	3.40269	1.99	5.39909	2.35344	3.11488	1.85569	4.40485	6.75222	1.63611	0.391118	2.95297	1.08086
Olfr288	4.53252	3.4185	1.08725	1.22656	1.20603	0.401289	0.322357	1.00797	0.24173	0.516586	0.598313	0.548429	2.12665	2.24595	1.59447
Olfr603	0.97806	1.32792	1.08688	2.31157	0.384161	1.04833	1.69652	2.31075	0.419518	1.5379	2.16878	0.129487	0.10117	0.794038	0.241822
Olfr1046	3.99996	12.6386	1.06891	5.29713	2.24621	6.56471	3.13073	8.1995	5.18572	3.865	9.75006	6.53553	2.74294	8.15056	1.19389
Olfr677	0	0.702665	1.06339	2.24716	0.113571	0.732483	0.544239	1.48912	0.268654	2.21605	0	1.67619	0.925035	2.16697	0.633587
Olfr853	0	0	1.06176	0.106039	0.111546	0.723463	0.145013	0.147399	0.178169	0.121931	0.450823	0	0	0.16445	0
Olfr1286	6.63091	3.25714	1.06155	2.10425	1.90287	1.78245	0.324382	1.39431	3.05207	2.69487	1.76376	1.24433	1.41738	1.29728	2.61935
Olfr206	2.15368	0	1.05937	6.28336	2.04076	4.87729	2.10776	6.18628	5.91892	4.46451	6.3744	4.69904	6.46528	7.24721	4.81243
Olfr1098	0	0	1.0509	3.38279	1.85513	2.64416	0.95736	2.06737	2.24259	2.47253	2.73798	1.27626	1.26117	1.9026	4.02673
Olfr314	2.82764	2.25814	1.04596	2.24706	1.93349	2.58673	1.08022	1.82714	1.21655	1.74057	0	1.67102	4.77209	4.12332	5.76857
Olfr1220	23.968	30.1888	1.03317	3.22678	3.69391	1.37396	1.37639	3.46246	4.83693	3.95238	0.830707	0.847267	1.36634	1.56773	1.91939
Olfr979	0	3.66469	1.02695	1.292	0.507173	1.58966	1.40806	1.36964	1.61862	1.1423	1.32436	0.908604	0.574733	1.10189	0.23694
Olfr279	1.74791	7.62689	1.00751	2.72533	2.44655	0.641434	1.48674	2.67585	1.95677	1.59341	2.11295	2.72122	3.06477	3.15569	5.40487
Olfr1129	17.3116	2.65808	1.00518	5.54679	5.35781	6.71853	2.45326	3.2307	3.26082	4.90278	8.18012	1.24466	2.61369	2.04466	2.99398
Olfr123	0	3.06233	1.0041	6.29631	3.59246	4.21587	1.02878	3.51296	3.51533	2.14531	5.78607	1.18358	1.42858	1.11209	1.97661
Olfr1385	6.52133	3.22698	1.00188	3.48711	3.1956	3.6081	1.05003	1.78073	2.404	0.90485	0.372522	1.45092	2.54663	2.51578	2.96456
Olfr1008	1.90963	0	0.996956	0.880124	0.205787	0.670931	0.892785	1.62723	1.23056	1.13336	0.824738	0	0	0.151937	0
Olfr593	0	0.640323	0.995962	0.51689	0.495685	0	1.068	1.62388	2.86282	0.85553	1.59047	0.732817	0.114728	0.145009	0.136634
Olfr1039	0	1.12185	0.995231	0.445883	0.403362	0	0.943635	0.937017	0.386932	0.53091	1.59381	1.28505	1.27318	2.04839	0.821302
Olfr692	0	0.58746	0.992474	1.5524	0.719247	0.568061	2.08946	3.12558	2.22679	1.33461	3.16938	0.908123	1.13116	1.31345	0.635455
Olfr811	1.82319	1.22538	0.988271	5.10316	2.34974	2.98614	1.24546	6.5823	8.09365	4.31916	5.4102	2.60059	2.2785	4.07813	1.70384
Olfr554	0	1.33693	0.984488	2.5581	0.684393	0.922188	1.58145	2.6953	2.00501	1.43676	1.16861	1.80653	1.00092	2.26551	0.410578
Olfr586	0	4.56134	0.973458	1.17946	0.621575	1.34033	1.50417	3.50674	1.33143	2.16324	1.26948	1.25917	0.489966	4.16039	1.16338
Olfr872	0	4.58085	0.973231	3.99315	2.03566	3.72172	0.983334	3.25849	3.85316	0.969617	1.03182	1.17359	0.472123	2.15646	1.4477
Olfr769	1.98732	1.34245	0.968461	2.77676	1.52542	0.703096	1.85178	2.43266	1.223	1.66677	2.6503	1.50203	1.77945	2.24036	0.610603
Olfr1153	0	2.49101	0.965925	1.89485	2.19206	2.35401	0.270581	2.08579	1.22098	1.59826	2.50157	0.262168	0.243287	0.461447	0.435421
Olfr963	1.78716	0.62521	0.958872	1.30807	0.201402	0.639275	0.866468	1.58331	1.28233	0.753234	1.19717	0.844713	0.232855	2.06267	0.700118
Olfr1309	0	4.2826	0.958736	1.25923	2.5273	1.98806	0.28191	0.863759	1.57969	0.55827	0.404124	0.467597	1.55025	0.748508	1.13477
Olfr980	3.28459	2.52261	0.958419	0.995639	0.171473	1.35668	0.62602	1.16807	0.816916	0.682579	0.676084	0.506534	0.194643	0.498063	0.724409
Olfr890	0	0	0.955936	1.98887	0	1.73216	0.459443	0.817206	1.15987	1.04308	1.68902	0.274619	0.248978	1.09931	0.150474
Olfr1415	13.6392	9.63405	0.953222	2.49614	1.25983	1.91597	0.736665	1.30009	0.911631	1.42651	2.45362	1.00848	1.72063	0.67664	2.52322
Olfr1238	0	7.20882	0.945756	8.71597	3.04434	8.84042	3.69291	3.43295	5.34704	3.10208	4.78682	3.45854	2.82502	3.22765	3.68177
Olfr1495	3.63317	1.31426	0.944597	3.07024	0.910323	2.5797	2.08681	4.96194	2.65551	2.26696	3.62851	1.57973	0.700832	2.06402	1.55782
Olfr469	0	2.72554	0.942191	4.38116	2.09579	4.01753	1.81744	3.08987	3.19377	3.28407	4.26639	1.32796	2.7861	1.84261	2.23195
Olfr444	0	0.660131	0.939717	0.293141	0.104879	0	0.499966	0.411731	0.508366	0.226078	0	0.134583	0	0.154398	0
Olfr313	0	0	0.932964	0.537215	0.179697	0.795783	0.423416	1.26757	0.335322	0.363982	0	0.287086	0.0965858	0.246372	0.117136
Olfr441	0	1.96786	0.929947	1.35938	0.104291	0.454284	1.47439	1.94156	0.849158	0.448438	0.843666	0.433906	0.853272	1.23959	0.874643
Olfr374	1.38376	6.94382	0.928213	0.854643	0.161627	0.494835	1.43885	1.388	0.258386	0.412949	0	1.55934	1.17452	1.96569	2.23831
Olfr547	0	1.41234	0.927018	0.408292	0.549513	1.05552	1.83825	1.57888	0.61502	0.82817	3.1022	0.276782	0.127857	0.806534	0.152841
Olfr218	7.36091	1.96689	0.926648	2.03613	1.65391	0.665206	1.58183	3.5075	2.32092	1.57632	1.67782	0.897791	1.09098	0.915888	0.575769
Olfr357	0	3.19911	0.921243	1.18162	0.63219	2.03357	1.39521	1.23773	0.254101	1.25152	1.69604	1.31081	1.22574	0.93282	2.51609
Olfr678	0	1.17751	0.914789	0.934093	0	0	0.275504	0.636874	0.154975	0.107866	0	0.5464	0.2332	0.884039	0.140807
Olfr503	0	0	0.910308	0.345937	0	0	0.213769	0.132326	0.0785028	0	0.400648	0.0500762	0	0	0.0243192
Olfr630	2.5761	1.54409	0.909158	0.2973	0.126157	0.611924	0.452021	0.655648	0.66604	0.549174	0.482331	0.582182	0.440874	0.925372	0.531011
Olfr421	0	0	0.906224	1.00015	0.0954691	0	0.487859	0.437845	0.444919	0.420252	1.52184	0.0794104	0.225823	0.424467	0
Olfr381	0	1.37315	0.904585	2.35051	1.64235	2.11354	0.507183	1.78529	2.52034	1.76558	5.26342	1.10268	0.887254	2.10191	1.22875
Olfr1188	0	0	0.903776	0.752534	0.695581	0	1.86336	1.69733	0.235909	0.654073	4.36997	0.21364	0.23372	0.147098	0.280424
Olfr628	0	1.09774	0.901885	1.46382	0.190926	1.02891	0.571587	1.18859	0.602332	1.10366	0.770008	0.339925	0.11181	0.956152	0
Olfr1121	0	2.5618	0.878227	1.2026	0.881654	1.90085	0.849544	1.17016	1.17088	1.3973	2.37583	0.862537	0.68931	0.723934	1.37878
Olfr456	0	0	0.871773	0.0808701	0.000381396	0	0.143392	0.0727659	0	0	0	0.039585	0	0.00276107	0.0041059
Olfr1036	2.56812	6.23818	0.86254	3.74851	1.47169	2.45733	1.26135	2.62968	5.11077	1.51166	3.02332	2.93267	2.44639	2.7643	0.780248
Olfr987	0	1.96715	0.861209	3.53526	2.1055	4.65202	1.41934	3.52461	3.60416	2.04418	1.78415	2.24226	2.20979	3.89335	1.02664
Olfr670	0	3.57465	0.860113	2.17087	1.25986	0.626252	1.45003	2.01663	3.5525	1.6768	5.84196	0.491905	0.451146	1.28956	0.272689
Olfr1441	0	0	0.858094	10.2187	8.78055	2.12001	1.41782	2.75798	0.26032	5.31988	11.8373	0.37882	0.127296	0.323018	0.616924
Olfr243	1.69645	2.63912	0.854096	1.44785	0.379301	0.616112	0.761232	0.873889	1.20524	0.375619	0	0.17438	0.111053	0.485182	0
Olfr287	2.9142	2.75756	0.853283	2.06876	1.96821	0.750929	0.66805	2.21332	0.889681	1.41087	1.03547	0.831622	2.44865	3.32337	2.51076
Olfr1213	1.55637	3.16053	0.850828	4.0655	6.94385	4.42299	0.414714	2.41696	4.6803	3.79637	4.0526	4.75914	4.32415	11.6467	9.0909
Olfr944	0	0	0.838523	1.37285	5.91405	0.718373	0.74963	1.88544	1.00663	1.4583	0.437187	1.23955	0.906414	2.10654	1.2278
Olfr1148	1.79881	0.623689	0.818087	2.2984	2.8443	2.2288	1.03483	2.4882	2.81578	2.03222	6.38132	1.54151	1.37433	1.0137	0.837078
Olfr600	8.86942	2.43216	0.815391	2.47473	0.294331	0.315979	1.42274	3.36538	1.96815	1.2727	0	0.745051	0.228688	1.59454	0.137983
Olfr354	1.86919	1.99007	0.798405	1.05654	0.833937	0.668519	0.895411	1.08861	0.746668	0.555747	0.828719	0.494401	0	0.609795	0.583108
Olfr749	22.3025	10.039	0.792402	4.4523	0.942528	0.810043	1.65573	1.98104	1.65199	2.90148	2.01135	3.99476	2.94742	5.28555	2.22496
Olfr330	6.1058	7.09237	0.785917	4.00314	3.17001	0.842516	0.457718	2.70016	3.09737	0.596176	4.13524	6.36514	13.1578	7.705	14.4961
Olfr447	3.54489	4.58437	0.785803	1.21939	0.714249	0.323407	1.53671	1.47948	0.65261	0.435606	2.03358	0.727686	0.355834	0.894953	0.566512
Olfr700	0	0	0.781542	3.96594	1.835	0.931765	2.06632	4.08063	4.85227	2.09295	11.2874	0.163343	0.113699	0.572892	0.135832
Olfr372	0	0.553452	0.780465	0.641082	0.535158	0.266325	0.86374	1.18083	0.557201	0.388588	0.337312	0.332568	0.290457	0.647239	0.522035
Olfr494	0	1.35658	0.77281	1.11278	0.220533	0.358118	0.381203	1.18176	0.263483	0.12153	2.67746	0.784948	0.391955	0.653353	0.773233
Olfr172	0.124005	2.0827	0.768597	5.83349	3.56797	4.13349	0.821231	2.84926	2.20588	3.43421	4.65983	0.755882	0.528319	1.07772	0.540545
Olfr1382	5.39079	10.2508	0.744807	4.67152	3.532	5.34895	1.75044	4.55473	4.91488	3.47199	8.5421	3.21172	6.56696	3.39881	4.66256
Olfr975	0	0.715712	0.743053	0.0963512	0.10606	0	0.361997	0.982334	0.0873973	0.559604	0	0.898089	0.244727	0.619367	0.295305
Olfr325	4.70063	0.751355	0.717669	3.37374	4.0467	2.35412	0.697111	3.13969	2.36492	2.28224	1.70212	2.27283	4.05802	3.05875	5.71889
Olfr1487	0.878178	1.53535	0.711412	4.5088	2.87229	3.61912	1.5843	2.58391	4.33023	1.67161	2.2211	1.85801	1.20458	2.84172	3.21419
Olfr1381	6.57361	1.2679	0.709165	0.980529	0.501993	1.87862	0.18579	0.379009	0.386371	1.04101	1.52921	1.14839	1.02269	0.994167	1.03046
Olfr520	0	4.30936	0.705885	0.814153	0.102302	0.317772	0.642409	1.01386	0.784866	0.529171	0.833076	0.0875369	0.347856	0.297755	0.263944
Olfr347	0	1.31277	0.701649	4.9685	0.868615	5.55821	1.31521	2.51457	1.9529	2.44613	4.71171	1.45975	0.501673	2.07684	0.910874
Olfr1393	6.56898	1.18226	0.684319	0.945911	0.829703	0.9051	0.665311	0.462188	0.0733052	1.13118	1.80361	0.639926	0.692107	0.713374	0.893553
Olfr1353	2.66654	3.23441	0.681704	3.23488	1.7017	2.499	1.23305	2.11285	2.07848	2.25057	3.03715	1.74626	2.07802	3.87732	2.94216
Olfr307	0	0.7471	0.675434	2.201	0.96149	3.19203	1.77674	3.32601	2.08607	2.56671	4.3753	0.955463	0.568255	1.60696	0.34444
Olfr1054	2.25326	1.41477	0.665511	3.09889	0.713455	3.48928	0.857764	2.05863	4.66874	2.11969	2.37625	0.902895	1.82534	4.0333	0.498078
Olfr64	2.21026	2.04012	0.662629	0.668082	0.422021	0.179171	0.563457	0.989257	1.1803	0.956635	1.25638	1.02805	0.517958	0.650869	0.852844
Olfr1214	0	0	0.648021	4.88583	6.95602	1.19639	2.36482	6.16194	4.16654	7.80249	13.6443	1.3652	1.87034	0.724683	2.40145
Olfr1183	2.14974	8.11501	0.638529	5.38417	5.06213	3.14575	2.87507	5.96025	5.16521	5.3691	4.81998	1.76253	3.13227	3.76587	4.89361
Olfr638	0.897257	1.38627	0.637946	0.816257	0.0188953	0	0.967434	1.27981	0.428385	0.464531	1.66834	0.35031	0.239226	0.303127	0
Olfr803	0	0.717771	0.631992	1.13136	0.469044	1.99487	0.91388	1.15181	0.282609	0.96834	0.970304	0.200128	0.415627	0.873823	1.1551
Olfr1275	0	2.09741	0.620879	3.26071	3.80393	1.47415	0.231365	2.11697	1.64704	3.90287	3.6183	0.658139	1.4551	1.99108	2.36203
Olfr521	1.63554	6.28377	0.612302	0.507854	0.290875	0.596369	0.424466	1.42052	0.0829642	0.29629	1.56016	0.580242	0	0.979281	0.595639
Olfr1151	2.01782	1.3813	0.607144	2.87525	1.32174	3.26568	1.49495	2.00865	1.29213	2.95481	2.67127	0.942573	1.43253	1.14409	2.02024
Olfr151	5.35523	1.59418	0.605444	0.626772	0.117372	0.273912	1.44742	0.67203	0.615179	0.445823	0.686268	0.189635	0.133825	0.160419	0.363742
Olfr1163	0	0	0.60224	0.548747	0	0.313002	0.421843	0.947989	0.0752933	0.635313	1.14986	0.567624	0	0.283952	0.313737
Olfr1489	0	0	0.594479	1.55626	0.22983	1.51514	0.887039	0.517844	0.0893574	0.128724	0.931539	0.426324	0.68043	0.514218	0.810977
Olfr1313	0	2.02599	0.592626	1.86859	1.47538	1.48725	1.04921	0.949859	1.05654	1.01019	2.28399	0.521417	0.676792	1.18399	1.26549
Olfr474	0	0	0.591036	0	0	0	0.0454252	0	0	0.121367	0	0	0	0	0
Olfr1166	0	0.327037	0.590739	1.31347	0.538862	0.19687	0.413751	1.51788	1.20271	1.32878	1.82155	0.685652	0.444412	1.51736	0.250405
Olfr895	6.53268	5.33677	0.588482	0.112242	1.29423	0	0.958231	1.26018	1.60873	0.779276	1.3997	1.95268	1.39245	2.26106	1.64882
Olfr992	0	0	0.584559	0.860157	0.676371	1.11017	0.454968	0.727452	0.631028	0.623775	1.83161	1.06478	0.7953	1.17533	0.802975
Olfr56	0	2.10668	0.584339	1.1122	0.707824	1.55158	0.499207	1.08081	0.929732	0.924264	2.51802	1.44824	1.61093	1.81059	1.81261
Olfr1100	5.9338	1.9549	0.582941	4.13551	2.72267	3.53926	1.09797	2.02494	4.14196	1.69081	3.06835	1.50366	1.54918	1.94013	1.50042
Olfr1161	3.94636	1.82999	0.578363	1.32564	0.632972	0.688286	0.7716	1.4034	0.56088	1.28125	1.25629	0.563905	0.495402	0.932833	0.58646
Olfr1307	4.20275	2.13667	0.576831	4.62444	7.32619	4.07275	1.50718	2.16838	6.52806	4.09251	0.471188	1.68649	4.07129	1.96438	3.64544
Olfr812	7.35261	0.617531	0.575041	2.30417	1.10802	0.978013	0.69182	2.04261	1.84264	2.32321	2.04173	1.31012	1.41527	2.68796	0.843689
Olfr385	0	0	0.569263	0.21499	0.113355	0.368702	0.076896	0.144605	0	0	0.448397	0	0	0	0.159528
Olfr1047	0	1.98621	0.567533	0.526728	0.661666	0	0.546686	1.16407	0.485327	0.12128	1.30211	2.01062	1.29202	4.06209	1.37318
Olfr658	0.608537	1.40734	0.565101	2.26277	0.220641	0.402477	0.471563	0.976044	0.399452	1.26141	0.688534	1.15826	0.365347	1.38826	0.382927
Olfr742	10.1318	14.6726	0.564022	3.62821	3.77997	1.44997	0.395698	2.98677	2.62267	6.37019	5.98028	3.2604	8.27429	8.32592	7.08586
Olfr781	0	0	0.561335	1.90147	1.00295	1.78401	0.893752	2.0968	1.8137	2.13577	3.97137	1.06781	0.659053	1.9347	1.31203
Olfr837	0	0.620355	0.560433	0.304297	0.208067	1.03981	0.581901	0.777029	0.648805	0.585538	0.417667	0.427053	0.124139	0.466782	0.296189
Olfr836	0	0	0.558784	1.88761	1.0749	2.14157	0.562131	2.65676	1.70918	0.847644	1.75323	0.922078	0.257307	1.12612	0.91265
Olfr585	1.99909	1.34292	0.551773	4.46728	0.753757	1.05079	1.68707	3.55672	2.10564	3.44552	2.14494	0.13555	0	0.960357	0.150834
Olfr1502	0	1.27152	0.549851	0.707933	0.699933	1.03106	0.340487	1.27032	0.501274	0.901621	0.426132	0.481685	0	0.539686	0.596643
Olfr938	0	0	0.54823	0.950796	0	0	0.070504	0.070249	0.766969	0.367938	1.32607	0.271615	0.130249	0.162568	0
Olfr551	0	0	0.548214	0.150414	0	0.52411	0.282782	0.445608	0.069261	0.437792	0	0.255699	0.190587	1.10077	0.233765
Olfr1155	4.18411	5.16709	0.539503	5.40264	2.46038	1.43926	3.34224	5.60101	8.46849	4.21479	4.35384	2.21784	2.60415	5.23233	1.87253
Olfr771	2.00515	0	0.539424	2.63958	2.07991	1.07138	0.504499	2.28388	1.03875	1.2209	3.10541	2.40942	2.72578	2.28037	2.29198
Olfr850	0	0	0.537956	0.10446	0	0	0.00150087	0	0.166007	0.119792	0	0	0.126868	0.159969	0
Olfr1053	0	0	0.537172	0.101466	0.212977	0	0.223912	0.0698295	0	0.235142	0.427313	0	0	0	0
Olfr299	0	0	0.536747	0.201658	0.313614	1.02506	0.284829	0.541047	0.567397	0.926833	1.25258	0.78481	0.37074	0.925203	1.45413
Olfr881	0	1.89115	0.535758	2.50443	0.219071	1.07449	1.53032	1.97046	1.96849	1.56764	1.31407	0.995044	0.776593	1.94973	0
Olfr194	2.08278	0	0.529737	2.53899	0.833377	1.92426	1.48531	2.01994	1.21598	2.2222	0.448682	0.770685	0.622821	1.26823	0.950975
Olfr616	8.26513	4.71241	0.516778	2.94048	0.444735	0.727652	2.59608	2.29903	2.36443	2.81061	2.64935	1.19437	0.390097	1.64279	0.472064
Olfr1135	3.9007	0.640291	0.516177	2.02693	1.05738	2.40368	0.629	2.00227	1.99999	1.40673	2.13464	1.06904	1.50404	0	1.33546
Olfr905	0	1.91528	0.515424	3.02274	0.528658	1.03447	1.08629	1.70962	1.89547	1.53306	1.71005	0.352037	0.249877	0.62846	0.447423
Olfr592	0	1.37758	0.514434	0.740366	0.34021	0.366387	1.84973	1.9054	1.52574	1.5906	2.26625	1.66316	0.921442	1.67079	0.640238
Olfr266	0	1.45362	0.507667	3.76357	0.883846	1.78137	0.747139	1.98802	1.87317	1.32959	2.24709	0.978187	1.55904	0.975963	2.31515
Olfr926	0	0	0.497914	0	0	0	0.0667235	0.0778813	0	0	0	0	0.00983916	0	0
Olfr871	0	0.538953	0.492647	0.984364	0.219151	1.13926	0.717633	1.57612	1.2148	0.411119	0.734168	0.405398	0.218439	0.550173	0.309181
Olfr1323	0	5.37184	0.490266	1.64329	2.277	0.701754	0.854657	1.40741	0.794746	1.31141	0.88926	1.06145	3.58261	1.77274	3.8162
Olfr1145	0	0	0.48983	0.190243	0	0	0.0876269	0.0657268	0.96134	0.331616	0	0	0.117334	0.147713	0
Olfr508	2.02135	6.14127	0.489418	2.31249	0.669641	0.361675	0.817384	1.51702	2.94547	2.55882	1.82404	0.992092	0.789492	1.4879	0.157343
Olfr1102	1.709	0.507357	0.487581	2.3538	0.540508	0.294151	0.344675	1.09073	4.02989	1.30214	2.5177	1.0762	1.70017	2.4139	1.26458
Olfr1136	0	0	0.486717	0.372785	0	0	0.0588009	0.678555	0.147107	0.213563	0.382036	0	0.226138	0.2843	0.133163
Olfr490	0	0	0.483259	1.02524	0.640893	0.34509	0.379195	0.732372	0.686432	0.466447	0.865522	0.624559	0.629237	0.947461	0.298333
Olfr854	0	0.608947	0.482844	0.987976	0.413987	0.335661	1.35649	2.20196	1.54084	0.906255	2.0871	0.474421	0.485588	0.611197	1.00989
Olfr507	0	0	0.479157	2.36554	0.844866	0.340037	1.36131	2.17886	1.40817	0.114702	2.52798	0.306912	0.246351	0.154575	0.443357
Olfr1280	5.32521	17.5271	0.477785	4.39105	4.19101	1.38916	1.78776	4.75212	4.45714	3.76157	3.01847	0.968575	3.34475	3.04957	2.93733
Olfr1199	0	8.1595	0.473805	2.75981	5.2265	1.68313	2.1681	4.79534	3.60976	3.65934	5.85954	2.05142	5.50957	2.93721	7.31439
Olfr148	0	1.33519	0.473707	1.10641	0.106632	0.68992	0.594272	1.39135	0.945835	1.40111	3.4756	0.0452572	0.251291	1.10522	0.448213
Olfr804	7.50193	4.89624	0.469384	1.74816	0.403204	0.937202	0.53012	2.4123	1.20467	1.16223	2.87829	1.012	0.797553	1.42986	1.55356
Olfr1164	0	0	0.46849	0	0.183209	0	0.238769	0.352225	0.0703475	0.201159	0	0.077299	0	0.133979	0.255505
Olfr1230	0	0.668141	0.467542	0.106094	0.113213	0	0.0736009	0	0.0886721	0.245268	0.452043	0.04864	0	0.333729	0.478534
Olfr967	0	1.23429	0.465181	1.8453	0.926592	2.33608	0.792195	1.52832	1.46272	1.68562	1.23319	1.21999	0.242051	0.912404	0.289566
Olfr338	0	0	0.458677	1.63279	0.218882	1.06352	2.26452	2.64569	1.73648	1.30459	2.62526	1.35248	0.254528	1.45628	1.08196
Olfr480	0	0.595371	0.446917	1.27576	0.192387	0.61983	0.508434	1.37411	3.07709	0.314008	1.91538	0.360559	0.897245	0.141526	0.268221
Olfr782	0.246502	2.4075	0.446252	1.51347	0.0990091	2.02762	0.687803	1.23403	3.38471	2.25768	2.02065	0.380395	0.417252	2.14547	0.00656469
Olfr132	5.44341	3.19029	0.442548	3.04867	4.41073	5.1939	0.929622	2.00575	0.477291	0.221365	0	3.79112	4.73618	5.04135	4.93304
Olfr918	0	1.29756	0.44089	4.44297	1.32446	0	1.1597	2.06461	5.42711	2.7978	6.98107	1.96641	1.78737	3.76667	1.57149
Olfr486	1.02088	0	0.438502	0.140024	0.00747001	0.0400302	0.282551	0.0735667	0	0.249884	0	0.0562673	0.024327	0.457987	0.315932
Olfr631	0	0	0.426414	0.436817	0.2397	0.187092	0.555991	0.546727	0.40528	0.252595	1.58703	0	0	0.0869849	0
Olfr487	1.01525	0.677509	0.425751	1.57287	0.895756	1.83325	0.159701	0.723249	0.444864	1.84486	2.26882	1.01271	0.436158	1.05828	0.313514
Olfr341	3.79724	1.96833	0.422776	2.06885	0.530984	0.681809	0.828886	0.896197	0.504543	1.2534	2.96321	0.937337	0.244921	0.621989	1.04296
Olfr555	0	0.684384	0.419823	0.303993	0.109021	0.348448	1.35675	0.636969	0.522975	0.235418	0.879819	0.136448	0	0.16032	0.151957
Olfr275	0	0	0.418974	1.92961	1.78689	0.909688	0.385099	0.734197	2.14866	1.31865	1.12205	0.24173	0.657576	0.833325	0.528643
Olfr126	1.71665	0	0.418426	2.59474	5.41538	1.74769	0.387501	1.1421	1.89334	2.55174	5.05816	0.803415	1.45217	1.48603	2.18196
Olfr805	6.9844	20.4112	0.417058	12.0491	9.36135	10.2264	2.95687	9.75426	10.9019	8.49638	10.6453	6.38362	8.22068	7.10163	5.82872
Olfr1284	0	1.91428	0.416923	1.9564	1.32083	1.6481	0.575598	1.0095	1.14953	1.11482	0.415593	0.678383	2.34719	1.89012	1.3786
Olfr356	0	0.605386	0.412266	0.938932	0.301988	0.646279	0.503303	1.7777	0.647383	0.650345	0.812253	0.128416	0.23622	1.19082	0.14128
Olfr1331	0	2.7007	0.410581	1.81634	0.515087	0.661102	0.656552	0.862787	0.410602	1.11321	1.66201	0.968072	0.483287	0.999483	0.868656
Olfr51	0.352678	0	0.402796	1.36735	0.533033	0.337199	1.26215	2.06174	0.760597	0.336876	1.25887	0.626849	0.862745	0.935443	0.894965
Olfr703	0	2.45047	0.400099	7.22841	2.73411	6.52547	2.48408	4.58244	7.15608	3.04845	7.64588	0.55975	1.18241	3.88703	1.85212
Olfr985	0	0.521393	0.398501	2.4412	1.03968	2.51395	0.811268	1.50027	2.86452	1.60032	2.37385	2.10657	1.61266	2.79093	2.30299
Olfr945	0	0	0.397008	0.543225	0.0959982	0.618893	0.49571	1.25109	0.0757577	1.25405	0.767202	0.365113	0.675181	0.424042	0.133855
Olfr814	0	0	0.384764	1.65506	0.279992	0.396871	1.97527	3.76762	1.32292	1.32592	1.97548	0.533742	0.72674	1.36628	0.0186666
Olfr1434	0	0.00729925	0.370372	0.810461	0.534032	0.347891	1.03213	1.25271	0.758346	0.84435	0.861569	1.36279	0.752684	1.69137	1.05897
Olfr1051	2.06465	3.63378	0.37006	1.41379	0.6872	2.3873	0.384908	2.11117	0.865859	1.09398	1.32383	0.766441	0.768145	1.39898	0.769629
Olfr564	1.66025	1.26019	0.369191	0.533313	0.286473	0.913837	0.808919	0.822445	0.632548	0.617075	1.55708	0.0394479	0	0	0
Olfr1390	0	0	0.363001	1.77354	1.63007	1.21754	0.134743	0.186272	0.534262	0.719693	2.32634	0.279663	0.446801	0.423971	0.13342
Olfr434	1.74878	1.15543	0.360794	2.64857	1.57061	2.49832	1.6226	1.96266	1.71116	2.11297	3.51814	0.83716	1.1389	1.86601	0.729797
Olfr815	4.24747	1.36461	0.354506	1.60976	0.675492	0	1.63882	2.80463	1.45253	2.26121	2.35246	0.92929	0.710905	2.1545	0.814099
Olfr1378	5.66578	1.7678	0.343487	0.455825	0.0999105	0.312903	0.319232	0.191427	0.158162	0.312726	0.393336	0.248157	0.459128	0	0.138512
Olfr402	0	0.60519	0.337476	0.523073	0.0956498	0.898462	0.468224	0.748415	0.154297	0.402127	0	0.409247	0.109466	0.697904	0.266799
Olfr679	9.15575	4.7872	0.336964	0.639476	0.281815	0.220205	0.560217	0.865827	0	0.93251	0	1.22724	0.363525	2.13821	0.465862
Olfr613	1.1253	1.48889	0.33399	0.48363	0.0550931	0.360413	0.351211	0.574212	0.300417	0.326884	0.133196	0.375358	0.279839	0.215677	0.0507642
Olfr1380	0.299553	3.30226	0.33358	2.59322	1.62827	1.84465	0.0299509	1.12656	1.3278	1.74735	1.94438	1.20258	1.44774	1.88222	1.91882
Olfr410	1.67279	0.621122	0.319964	1.66161	0.193349	0.604956	1.28124	1.76181	1.17509	0.607545	0.768287	0.908659	0.442501	0.984992	0.269689
Olfr739	0	0	0.297941	3.09368	0.426042	1.36955	0.824434	3.13533	1.38547	0.924414	3.49266	3.00358	1.88264	3.30794	2.84442
Olfr912	0.25733	4.49248	0.291157	4.24299	1.12473	4.66083	2.71417	3.83378	1.34247	2.82478	1.25274	6.43518	6.70044	6.95033	6.54458
Olfr154	0	0	0.286672	0.561636	0.193376	1.69307	0.223553	0.79996	0.0738239	1.36356	2.28346	0.362778	0.226769	0.500191	0.135128
Olfr373	0	0.625121	0.284357	0.489844	0.372051	1.18852	0.767605	0.570727	0.395479	0.863017	0.381222	0.167733	0.215856	0.564079	0.412209
Olfr1204	0	6.49207	0.281033	0.945226	0.821107	0.727546	0.847353	0.607465	0.593463	0.976944	0.441409	0.314587	0.783903	0.940193	1.73711
Olfr1281	2.0284	12.6805	0.261595	0.525942	0.480237	0.356298	0.303428	1.9918	1.74923	0.706433	3.97427	2.26971	11.5568	7.75015	5.90357
Olfr1282	3.99827	0.912642	0.255166	0.0307945	0.0603742	0	0.205006	0.100801	0	0.0490099	0	0.00768577	0.0114502	0.0105963	0.267739
Olfr748	6.50326	2.49296	0.241968	1.62601	1.16634	0.340226	1.21985	2.44383	1.56561	1.30765	2.10087	0.541501	1.2082	0.931303	0.897933
Olfr538	0	0	0.239722	2.08592	0.832341	1.65764	0.514288	1.37437	1.27363	1.87169	2.91124	1.50285	0.956142	2.28703	1.46723
Olfr746	0.340032	2.39861	0.229019	2.16829	0.623598	0	1.21441	1.46414	0.880464	0.624844	0	0.272418	0.0702085	0.151861	0.0127088
Olfr1504	0.210603	2.43311	0.224779	1.48648	2.00102	1.01605	1.06433	1.82215	1.71413	1.49716	5.03973	0.135981	0.247184	0.155871	0.297048
Olfr675	0	1.99323	0.223974	2.06041	0.212384	0.341601	1.80699	2.90245	2.18234	2.1501	3.85374	1.18655	0.370101	1.71786	0.444878
Olfr1076	4.26791	0	0.218689	2.2366	0.583291	1.50967	0.510078	1.15474	4.42548	3.35638	1.86728	0.101777	0.13742	1.13498	0.646086
Olfr671	0	1.33938	0.212218	2.64407	0.421768	0	0.772058	1.03909	1.08285	0.938091	0.422747	1.05621	0.487129	1.5477	0.147164
Olfr906	0	3.37623	0.203947	0.553698	1.59419	0.37459	0.329243	0.436937	2.04089	0.640291	1.84854	0.238928	0.539774	0.67939	0.64355
Olfr663	0.222292	0	0.159661	0.106912	0.0956907	0	0.012847	0	0.0752919	0	0	0.000373706	0	0.00234858	0
Olfr108	3.41233	0	0.141389	0.0866025	0.0917725	0.589694	0.264439	0.119233	0	0	0	0	0	0.2692	0
Olfr1265	0.932283	4.15091	0.140436	1.17384	0.859003	2.75497	0.104615	0.283684	1.29063	0.696205	0.433867	1.52461	1.24442	2.59744	2.67884
Olfr191	1.12099	9.23926	0.138286	6.28967	4.07216	6.84119	1.90435	7.03072	7.45502	6.03302	8.33653	3.76252	5.51479	4.30833	9.93591
Olfr1328	1.92006	4.1334	0.1369	2.04131	0.753535	0.343726	1.36408	1.86463	1.10398	1.84342	1.28654	1.28641	0.875652	0.789257	1.20338
Olfr1329	0	0	0.134867	0.199883	0	0	0.0609956	0	0	0.478062	0	0.0922899	0.252557	0.318369	0
Olfr26	0	0	0.133208	0.624406	0.221087	1.4238	2.15677	1.6054	0	0	0	0.165838	0.128249	0	0
Olfr846	0	0.0445148	0.124241	0.316744	0.325959	0.358124	0.885542	1.02128	0.933826	0.771954	0.876001	0.45036	0.516987	0.648899	0.152348
Olfr293	0	4.33201	0.123293	1.4411	1.30969	2.26946	0.556368	1.24092	0.623147	2.41685	3.57383	2.40202	0.944309	3.86793	1.95584
Olfr1337	0	0	0.122986	0.417008	0.619295	0.656548	0.320705	0.599653	0.821233	0.329672	1.229	0.176389	0	0	0
Olfr1040	0	0	0.10018	0.097051	0.0141948	0.329522	0.495732	0.130774	0.0798565	0.111865	0	0.0415527	0	0.298948	0
Olfr1472	0	0	0.0945443	1.66417	0.542064	0.711274	0.416599	1.06195	2.05125	0.720823	3.51143	0.599179	0.385167	1.13052	0.15317
Olfr885	0	0	0.0917947	0.357225	0.261444	0.0192382	0.0646163	0.0769127	0	0.655544	0	0.0509338	0.132517	0.166289	0.317258
Olfr936	0.398768	0	0.0901188	0.226022	0	0.382852	0.533781	0.155405	0	0.13014	0.468288	0.249944	0.137978	0.519288	0
Olfr1201	0	0.0319308	0.0854882	0.902025	0.706227	0.768147	0.508308	0.905314	0.0904137	0.522762	0	0.199633	1.06003	0.700181	1.83128
Olfr1128	0	0	0.0852588	0.0985782	0.105345	0	0.0965732	0	0	0	0	0	0	0	0
Olfr1465	0	0	0.0821136	0.505494	0.316776	0.347575	0.144713	0.268809	0.241975	0.467784	1.26983	0.134949	0.124291	0.312011	0.296926
Olfr331	0.052107	0.0258082	0.0773628	0.0243233	0.224069	0.0395276	0.124153	0.037339	0.383788	0.00599196	0	0.021573	0.0369669	0.000279168	0.0823742
Olfr1445	0.942176	0	0.074675	0.535636	0.222156	1.14894	0.428217	0.211453	0.488807	0.777189	1.23779	0.0547562	0.0133068	0.152109	0.00323618
Olfr310	0	0	0.0691473	0.445914	0.0935086	0	0	0.179834	0.14184	0	0	0.0390362	0	0.274942	0.522122
Olfr1058	0	3.54351	0.0650298	0.114335	0.117081	0	0.45738	0.835725	0.0896236	0.265175	1.89151	0.842868	0.42147	1.5766	0.329467
Olfr1173	0	5.69059	0.0623168	1.27082	0.717611	0.361576	1.29278	2.77673	1.96403	1.97588	2.20965	1.12118	1.15212	2.61901	1.38535
Olfr176	1.81704	0.0309257	0.0601225	0.000474239	0.000428213	9.60735	0.000312328	0.000227323	0.0334255	5.31939	0.083897	0.00376436	0.0627561	0.0994921	5.28296e-05
Olfr248	0	0.544407	0.0441493	0.209927	0.0859241	0	0.222257	0.0648805	0.0688129	0.143486	0.344511	0.0750014	0.00295037	0.294936	0.119948
Olfr1181	1.96131	1.99464	0.0439981	1.35961	2.10823	0.357292	2.08205	1.78664	1.13187	1.45141	0.443773	0.370404	0.776348	1.14511	0.923883
Olfr1453	0	0	0.0412711	0.733889	0.217797	0	0.174322	0.34862	0.252222	0.968037	2.19228	0.0450229	0.129174	0.16172	0
Olfr659	0	0	0.041061	0.561143	0.198763	0.642323	0.712724	1.11297	0.317957	0.652151	0.801262	0.805806	0.116534	1.03174	0.280435
Olfr1022	1.87815	2.61621	0.0369805	1.18515	1.25022	2.71226	1.48364	1.44261	1.66251	1.60192	3.36228	0.0881285	0	0	0.146783
Olfr292	1.72139	0	0.0330112	0.710429	1.58342	1.20863	0.651019	0.536901	0.422002	2.35646	0.366123	0.941734	1.20099	3.29151	1.56522
Olfr1413	0	0	0.0224064	0.770119	1.20559	0.807803	0.295703	0.671801	0.276707	0.625149	0.677888	0.479916	0	0.497214	0.359619
Olfr127	0	0.590135	0.0149189	1.46058	3.28096	0.880276	0.999514	0.72006	0.771075	1.63425	1.55683	1.33885	1.04029	3.74371	2.02786
Olfr900	0	0.00534155	0.0108724	0.00091254	0.00142783	0.00296394	0.648779	0.00382811	0.00422129	0.489469	0	1.02401	0.00119207	0.00130552	1.22004
Olfr860	0	1.46993	0.00932078	4.15185	2.39363	1.10455	1.39576	3.39448	2.55465	1.86584	2.31998	1.47557	0.59717	3.02574	2.03043
Olfr605	0	1.86428	0.0090355	0.440951	0.0982242	0	0.721198	1.14159	1.08393	0.612176	2.69052	1.14219	1.00395	0.710691	0.274421
Olfr382	0	0.652653	0.0081688	0.522926	0.332299	0	0.590256	0.141985	0.171565	0.359517	0.435412	0.233949	0.129145	0.163343	0.155978
Olfr899	5.02662e-05	0.000804705	0.00200747	0.00021536	1.51379	0	2.07343	2.59156	0.00132591	3.09855	0.00588046	2.06368	2.16657	0.000577674	1.83676
Olfr225	0	0	0.00168295	0.229826	0	0.198769	0	0.084746	0	0.133879	0	0.0805282	0.0731032	0.280672	0.089108
Olfr102	0	3.85207e-05	4.36041e-05	2.95741	1.81125	2.35757	0.484987	2.43391	3.08449	1.0816	0.000190577	0.486237	1.2635e-06	3.44279e-05	1.65519
Olfr560	0	1.86945	2.02155e-08	0.952052	0	0.670755	1.07079	2.25545	1.80961	0.613503	3.33189	0.808283	0.554363	1.39942	1.20585
Olfr1160	20.0284	4.41804	0	5.13955	3.2669	2.60495	2.37227	3.22284	4.56571	1.97136	5.39726	0.93348	1.20946	1.8169	1.42747
Olfr204	10.7847	3.96272	0	10.5859	6.97781	8.76396	2.43174	7.4215	9.56537	5.62151	11.027	6.89652	4.43777	6.97046	3.8901
Olfr720	7.70205	8.84046	0	2.18626	1.28608	1.0294	0.682689	1.44123	1.59386	1.95687	1.27374	1.50701	2.37222	4.57262	4.96719
Olfr1221	6.56847	4.95932	0	1.15815	0.480504	2.75141	1.29891	2.62722	1.79246	2.27095	2.89258	1.16513	0.427545	0.895377	0.8413
Olfr1239	6.31175	3.9921	0	7.28328	5.23629	4.83707	2.69928	5.74712	10.7381	4.92842	6.78157	2.31255	2.41252	3.37444	3.05386
Olfr517	5.20323	3.7411	0	2.39688	0.298274	0	1.16799	3.72322	3.78878	0	0	0.296604	0.46039	1.02257	0.831689
Olfr917	4.31596	0	0	0.580822	0	1.96	0.633257	1.20378	0	0.134966	0	0.146303	0	0.17673	0.165679
Olfr1330	3.71787	1.30441	0	0.674892	0	0.333188	0.146696	0.401409	0.163646	0.560076	0.415392	1.1855	0.486637	1.83915	0.727047
Olfr196	2.31087	2.96956	0	6.25929	3.29242	4.87003	1.2532	5.25553	6.63095	1.67088	6.41931	2.06792	2.62881	5.99461	4.96239
Olfr1322	2.10054	4.27676	0	2.21387	3.70964	1.50999	0.981018	1.27385	1.10689	2.68817	0	2.15728	2.30195	2.57408	6.20067
Olfr583	2.07154	0	0	0.809556	0.221103	0.360618	0.975583	0.677553	1.12061	0.366026	1.7623	0.0927	0	0	0
Olfr1276	2.0532	0.639223	0	0	0.213859	0	0.457841	0.409675	0.408233	0.11912	0.429879	0.359724	3.01206	0.948632	1.05766
Olfr566	2.04431	8.10734	0	0.422888	0	0	0.243426	0.179822	0.0873476	0.121847	0.442544	5.70448	3.78011	7.89193	2.32158
Olfr497	2.00991	1.36251	0	0.526171	0.111561	0.892835	0.65144	0.896359	0.709519	0.487102	0	0.14099	0.263518	0.164733	0
Olfr913	1.62688	3.10856	0	0.801743	3.1963	1.07885	0.208782	1.09571	0.477319	0.642747	1.57726	1.08834	1.63908	1.93021	1.49748
Olfr1287	1.29741	1.21447	0	1.09343	0.371105	0.6838	0.128064	0.493051	1.77026	0.673681	0.847613	0.177584	0.454162	0.668172	0.00150085
Olfr952	1.04821	0	0	0.0658793	0	0	0.189738	0.0281682	0	0	0	0.0221865	0.024428	0.00726247	0.105836
Olfr955	1.03083	1.37872	0	1.06744	0.556828	0.368475	0.489602	1.15701	2.42553	1.38259	0.448042	0.609384	0.438769	1.98695	0.428355
Olfr1371	0.226748	0	0	0.00308026	0.00553946	0.0208394	0.143916	0.000165257	0	0.0308877	0	0.00185808	0.0105627	0.0117333	0
Olfr1000	0	3.25996	0	0.628798	0.31632	0	0.643213	0.773412	0.257561	0.244001	0	1.01439	1.82037	1.13856	2.4626
Olfr1024	0	1.68297	0	0.264832	0.0936561	0	0.121163	0.301209	0.290979	0.305944	1.4758	0.118844	0.216938	1.10496	0.790839
Olfr104	0	0	0	0	0	0	0	0	0	0	0	0	0	0	0
Olfr105	0	0	0	0	0	0	0	0	0	0	0	0	0	0	0
Olfr106	0	0	0	0	0	0	0	0	0	0	0	0	0	0	0
Olfr1061	0	0	0	0	0.0128585	0	0.000433366	0	0	0	0	0	0	0	0
Olfr1066	0	0	0	0.116061	0.117456	0	0.000441482	0.0744928	0.3567	0.401667	0.473731	0.291472	0.280763	0.526693	0.165493
Olfr1083	0	0	0	0	0	0	0	0	0	0	0	0	0	0	0
Olfr1086	0	1.32259	0	3.16934	1.77552	2.89008	1.13775	4.52392	3.54219	1.46055	5.32266	1.46629	1.4295	2.12843	0.942233
Olfr1089	0	0	0	0.33753	0.231568	0	0	0.224237	0.176918	0	0	0.679734	0.41507	1.38109	0.324955
Olfr1095	0	2.68102	0	0.32371	0.111383	0	0.101453	0.650647	1.06804	0.125349	2.28626	0.418125	0.132866	0.166256	0.158091
Olfr1101	0	1.32203	0	0.107551	0	0	0	0.142161	0.60471	0	0	1.02635	0.26296	0.986288	1.25466
Olfr1105	0	0.720519	0	1.24292	0.940774	0.764375	0.40607	0.531998	0.551033	0.649831	0.942139	0.60066	0.832479	1.21408	0.328414
Olfr1141	0	0	0	0	0	0	0	0.0762441	0.0903778	0.132081	0.470839	0.0479307	0	0.347432	0
Olfr1158	0	0	0	0	0.110875	0	0.126717	0.362574	0	0	0.445169	0.0480208	0.395478	0.165727	0
Olfr1179	0	1.43468	0	1.29083	3.94915	0.748098	0.457602	1.22719	1.99126	1.75805	1.41424	0.100906	0.67125	2.05769	0.987999
Olfr1180	0	0.574418	0	2.2091	3.17241	0.658814	0.529124	1.20453	0.917479	2.44474	0.787168	0.415069	2.24082	2.51004	2.52946
Olfr1186	0	2.53082	0	1.02216	0.761912	0.61964	0.610408	0.710614	2.6451	1.37718	1.10788	0.274687	0.336499	1.26999	0.396584
Olfr1189	0	2.00958	0	1.87815	1.39839	0.380833	0.827411	3.1065	2.63171	1.02431	1.86526	0.995864	0.412876	1.38089	1.65105
Olfr1279	0	3.14125	0	0.927055	1.01235	0	0.0439055	0.736877	0.243996	0.666383	0.825093	0.338203	0.659262	0.528765	0.20285
Olfr128	0	0.677306	0	0.357946	2.04434	0.968183	0.232466	0.436345	0.322935	0.710703	0.40364	0.345536	1.14354	1.28834	0.848507
Olfr1283	0	0.325692	0	2.68153	2.75971	1.74188	0.173748	1.22923	1.33426	3.45048	1.2536	0.701084	2.05524	1.16878	1.98138
Olfr1306	0	0.700763	0	2.98133	3.34606	2.02578	1.47777	1.0802	2.683	2.95384	2.76222	1.01293	0.474133	0.781294	1.35667
Olfr1333	0	0.0896698	0	1.2033	0.399446	0.319795	0.221583	0.516961	0.0792827	0.540667	0	0.299121	0.234554	0.237956	0.140316
Olfr1335	0	0.60474	0	0.35004	0	0	0.422588	0.304855	0.0750404	0.411767	0.379222	0.121289	0.110304	0	0.132776
Olfr1338	0	0.644572	0	1.13217	0.205275	0.983755	1.02295	2.41648	1.04116	1.10086	1.23042	0.387464	0.835446	1.80895	0.43158
Olfr1359	0	0	0	7.90892e-06	9.65589	5.93901e-07	6.71211e-08	3.89645e-08	1.64922e-07	9.02074e-08	1.76795e-05	6.99066e-08	1.15575e-08	3.6455e-08	1.34981e-07
Olfr1360	0	0	0	1.76947	1.22743	2.39401	0.436187	0.444255	0.683535	1.28214	2.96286	0.289493	0.768699	0.848952	0.69934
Olfr1373	0	0.115262	0	0	0	0	0.145637	0.124118	0	0	0	0.00298165	0.0185422	0.0885357	0.00783066
Olfr149	0	0	0	0.195406	0	0.335307	0.0029977	0.342971	0.0840836	0.563035	0.835785	0.0908415	0	0.311038	0.148034
Olfr1499	0	0	0	0.792942	0.314621	0.338407	0.0666937	1.48985	0.416374	0.457928	0.422551	0.180202	0.123519	0.932412	0.147386
Olfr1535	0	0	0	0.737706	0.785607	1.26764	0.806016	0.647641	0.0786313	0.643849	1.58839	1.11801	0.812706	1.75325	1.23667
Olfr223	0	0	0	0.237842	0.0880413	0	0.116599	0.115964	0	0	0	0.222659	0.100458	0.383786	0.245064
Olfr262	0	0	0	0	0	0	0	0	0	0	0	0.0467044	0.132066	0.165765	0
Olfr294	0	0	0	0.100501	0.208473	0	0.31623	0	0.0810151	0.116443	0	0.0455732	0.123187	0.619887	0.149582
Olfr298	0	0	0	1.38831	0.205354	1.35829	0.401892	0.72349	0.470432	2.29012	2.85245	1.35558	0.971748	1.98433	1.16663
Olfr304	0	0	0	0.0996738	0	0	0.0250521	0.20226	0.243309	0	0.414469	0.719357	0.24517	0.617135	0.147084
Olfr340	0	0	0	0.20411	0	0	0.000306231	0	0.0847263	0	1.2876	0.045718	0	0	0.152128
Olfr344	0	0	0	0.102074	0.108729	0	0.170424	0.284632	0	0.117999	0.436719	0.0917093	0	0.321022	0.764407
Olfr345	0	0	0	0.197902	0.106186	0	0.139675	0.0689437	0.252877	0.228999	0.424619	0.22181	0.247295	0.3147	0.149038
Olfr352	0	0	0	1.01537	0.197177	0.938146	0.651145	0.952146	0.618321	0.846911	0.783384	0.6143	0.227567	0.874884	0.137606
Olfr371	0	0	0	2.07819	0.969192	1.8611	0.510657	2.01613	0.614044	1.04469	1.56094	0.365259	0.337224	0.997112	1.34595
Olfr384	0	1.30674	0	1.12848	0.109255	1.76789	0.53811	0.933931	0.515853	0.482247	2.17421	0.554309	0.73989	0.643648	0.153769
Olfr401	0	0	0	0.0853349	0	0	0.0245914	0.0624013	0	0	0.375724	0.120933	0.108083	0.685325	0.13169
Olfr412	0	1.25428	0	1.07696	0.395195	0.61447	1.77089	2.54493	2.13832	0.824553	1.5594	1.28551	0.566273	1.43959	0
Olfr485	0	0	0	3.50401	0.988565	1.80566	0.918922	3.34337	1.9122	0.244008	4.46754	0.232454	0.261751	0.819587	0.155661
Olfr492	0	0	0	0.214771	0.316444	0.0468733	0.176192	0.237146	0.332556	0.114384	0.4205	0.0436516	0	0.465525	0.147907
Olfr498	0	0	0	0.202292	0.315947	0	0.331215	0	0.0823333	0.116861	0.421415	0.436482	0.497021	0.624157	0.147695
Olfr50	0	0	0	0.314967	0.111101	0.715839	0.232154	0.643319	0.262184	1.20484	0.443036	0.236362	0.387273	1.63969	0.311182
Olfr504	0	0	0	0	0	0	0.0586593	0	0	0	0	0	0	0	0
Olfr512	0	0	0	2.73315	0.799218	0	0.550718	1.04247	2.11281	0.216578	2.35749	0.169241	0.812586	0.737419	0.139662
Olfr513	0	0	0	4.13089	4.27273	1.26109	2.11767	4.86307	2.58732	0.106239	6.01784	0.0845222	0.227837	0.872156	0
Olfr514	0	0	0	0.098743	0	0	0.118944	0.204436	0	0	0.422517	0	0	0.156151	0.147406
Olfr519	0	1.26498	0	0.383381	0.658373	0	0.967228	0.543732	0.488422	0.373431	1.22159	0.520971	0.193013	0.695169	0.285149
Olfr574	0	0	0	0	0	0	0	0.0611685	0.148389	0	0	0	0	0	0
Olfr629	0	0	0	1.1473	0.259597	0.837558	0.305635	0.555872	0.473014	0.661297	1.01819	1.10626	0.303373	1.2729	0.122595
Olfr657	0	3.86275	0	2.38183	0.405441	0.326184	0.456814	1.06451	0.0816274	1.21732	0	1.71099	0.832199	1.80161	0.141165
Olfr697	0	0.529668	0	1.84001	0.722209	0.865234	0.981226	2.36909	2.63983	0.673559	2.1243	0.264521	0	0.793659	0.756879
Olfr750	0	0.547031	0	0.885926	0.332287	1.27688	0.330572	1.09104	0.464635	0.770857	1.29742	1.06331	0.756947	1.08242	1.37302
Olfr761	0	0	0	0.24759	1.46676	0.514002	0.216844	0.184585	0	0.166772	0	0.000163505	0.0247135	0	0
Olfr768	0	1.38102	0	0.83316	0.327271	0	0.387196	0.857124	0.177035	0.120873	1.33837	0.595214	0	0.48589	0.30876
Olfr807	0	0	0	2.30343	0.541844	0.35554	0.893961	2.20285	1.91823	2.54489	1.3291	0.646443	0.903016	1.94096	0.458498
Olfr830	0	0	0	0.76403	0.222905	1.47154	0.0131999	0.14547	0.262881	2.00137	3.15994	0.323872	0.266608	0.665288	0.155966
Olfr832	0	0	0	0.707596	0.735352	0	0.133484	0.270672	0.739146	0.693421	0.836025	0.357629	0.368455	0.466444	0.295748
Olfr834	0	0	0	0	0.104906	0	0.0667315	0.20112	0.899353	0	0	0	0	0	0
Olfr862	0	0	0	0	0	0	0	0.28887	0.524182	0.619153	0	0.047213	0.130388	0.33053	0
Olfr866	0	0	0	0.46889	0.194446	0.319157	0.189872	0.373284	0.0741006	0.108264	0	0.249505	0	0.287931	0.274545
Olfr883	0	0	0	0.308301	0	1.77619	0.212948	0.637091	0.0859412	0.238234	0	0.0949901	0	0.161617	0
Olfr889	0	1.21897	0	2.77644	0.423059	1.02569	0.399848	1.09402	1.3907	0.456201	2.07946	0.546289	1.10814	1.39786	1.19586
Olfr891	0	0	0	0	0	0	0	0	0	0	0	0	0	0	0
Olfr908	0	0	0	0.110246	0.112974	0	0.0747128	0	0	0	0	0	0	0	0
Olfr915	0	0	0	2.71129	0.755765	1.42253	1.51785	2.30061	1.67399	1.56608	3.05674	0.0891386	0.128379	0.482354	0.305479
Olfr916	0	4.92502	0	2.07881	0.46208	3.10934	0.977846	3.5559	1.34926	1.60909	0.47935	1.22728	0.982253	2.78439	1.30627
Olfr996	0	4.92375	0	1.09694	0.499183	0.616664	0.190656	0.606715	0.438317	0.314649	0.747702	0.354894	0.111999	0.424014	0.397736
