# Supplementary material for: Deep Sequencing of the Murine Olfactory Receptor Neuron Transcriptome
Source: PLoS One. 2015 Jan 15;10(1):e0113170. doi: 10.1371/journal.pone.0113170 (PMC4295871; doi:10.1371/journal.pone.0113170)
Supplement: S6 Table — (XLSX) [file pone.0113170.s019.xlsx]

## Sheet: S4 OR pseudo-genes
Gene	ORNs		OE CD1 male				OE CD1 female					OE C57BL6 female
	homozygous	heterozygous	OE1	OE2	OE3	OE4	OE1	OE2	OE3	OE4	OE5	OE1	OE2	OE3	OE4
Olfr1372-ps1	42.874	17.391	13.0843	13.6517	7.74799	6.23525	12.3739	30.0992	24.2385	5.69311	11.05	6.4385	7.44641	9.32018	10.1406
Olfr1274-ps	17.507	16.4981	5.50325	14.3193	9.1364	11.1857	3.41814	10.8882	8.61665	8.08059	9.98624	3.50162	3.15571	4.07048	5.06103
Olfr263-ps1	7.27813	11.7391	0.86888	4.17759	5.93419	1.29742	1.78031	3.87628	3.82493	4.50483	4.42409	1.83679	4.58024	5.65187	5.54021
Olfr1038-ps	5.63299	18.0556	6.25907	7.34429	1.66192	3.3555	5.3978	6.63575	5.76667	4.39481	9.6112	0.215825	0.0875398	1.4329	0.417261
Olfr406-ps	5.07249	0	4.11947	3.41962	1.26723	2.75428	1.53409	1.73684	1.0854	1.43068	3.44193	1.11341	2.21286	1.36552	1.22408
Olfr1532-ps1	4.36255	4.73618	4.15178	6.57729	4.17949	5.16564	2.60588	3.07235	0.548409	2.89866	1.91023	2.22439	2.22514	3.421	1.79348
Olfr175-ps1	3.20295	14.8747	3.82063	17.5953	10.5024	14.1484	4.83553	18.6517	21.0105	10.626	9.70468	3.24697	6.02222	5.336	8.40244
Olfr418-ps1	2.85297	2.38687	1.96709	1.30753	0.705174	1.61313	2.83132	2.04857	0.550742	0.970525	0	1.11008	1.39233	2.07157	0.423785
Olfr856-ps1	2.49146	0.384698	0	0.175415	0.062012	0	0.0413304	0.160014	0.0465789	0.135549	0.476135	0.158252	0.0716644	0.362056	0.0865622
Olfr1300-ps1	1.92278	1.29494	0.607461	0.497137	0.328517	0.461423	0.0750627	0.3597	0.500149	0.467023	1.04862	0.552452	0.385969	1.03413	0.526044
Olfr947-ps1	1.86816	1.30213	0.460627	2.6975	1.59394	1.17945	0.565646	1.98771	1.46046	2.14785	1.847	0.660098	0.479526	1.40262	1.26733
Olfr237-ps1	1.77432	3.19181	1.82854	3.952	1.01575	3.77898	4.59062	9.5714	3.68806	3.5851	7.77513	3.50578	3.03686	3.58673	1.70111
Olfr75-ps1	1.66693	2.19801	1.53049	3.51518	2.17807	2.90062	0.579896	3.14525	2.0686	4.05748	5.80862	2.79839	2.59345	2.88284	2.52513
Olfr329-ps	1.4828	5.80151	2.75022	6.82808	8.00084	1.56931	1.76631	5.51119	3.33018	4.71752	2.66778	3.56489	8.22253	6.14284	11.0357
Olfr391-ps	0	5.73901	6.03346	6.8901	4.42605	11.8322	3.69134	9.63305	7.12067	10.1389	14.7022	5.90296	5.42408	7.73041	5.57451
Olfr1537-ps1	0	7.03065	4.8474	9.62419	2.80066	10.8326	1.14639	3.6881	6.52798	5.26312	9.09758	2.43848	3.29726	3.67143	3.04358
Olfr1116-ps	0	2.65413	4.44831	3.7227	2.82461	4.08449	1.1263	2.45005	2.56037	3.66876	5.49893	1.09872	0.803297	1.67723	2.07789
Olfr1118-ps	0	0.599996	2.48943	4.00348	2.57598	3.3681	1.45201	2.88257	3.16008	2.87836	5.70934	1.07779	2.79381	2.6033	2.17579
Olfr1273-ps	0	0	1.48914	1.71669	2.55682	1.73829	1.35809	1.95325	1.73333	2.56519	3.07839	0.137994	0.254375	0.481127	0.151834
Olfr911-ps1	0	1.27738	1.24452	0	1.01292	0	0.145259	0.361402	0.350139	0.753368	1.80195	0.992953	0.267646	0.672676	1.10983
Olfr1077-ps1	0	0	0.465295	0	0.166252	0	0	0.226173	0.146983	0.183144	0	0.213375	0	0.244875	0.236374
Olfr29-ps1	0	0	0.187191	0.089434	0	0.0235279	0.39344	0.126949	0	0	0	0	0.210533	0.0126047	0
Olfr367-ps	0	3.20033	0	0.695772	0.25413	0	0.148203	0.558662	0.532852	0.983906	0.661232	0.28717	0.774992	0.246673	1.41887
Olfr1165-ps	0	0	0	0	0	0	0	0	0	0	0	0	0	0	0
