# Supplementary material for: Deep Sequencing of the Murine Olfactory Receptor Neuron Transcriptome
Source: PLoS One. 2015 Jan 15;10(1):e0113170. doi: 10.1371/journal.pone.0113170 (PMC4295871; doi:10.1371/journal.pone.0113170)
Supplement: S7 Table — (XLSX) [file pone.0113170.s020.xlsx]

## Sheet: S5 non-olfactory GPCR
Gene	Family	ORNs homozygous	ORNs heterozygous	OE1 CD1 male	OE1 CD1 female	OE1 C57BL6 female
Adipor1	not classified	288.525	343.701	209.362	176.922	245.021
Gpr178	not classified	124.438	70.2967	42.3035	32.0917	25.2918
Gabbr1	Glutamate	91.8076	69.7627	30.0772	28.8668	28.9106
Gprc5c	Glutamate	83.684	91.476	50.9145	46.8461	40.5857
Drd2	Rhodopsin	73.5201	70.0419	41.0775	44.8152	33.6077
Lphn3	Adhesion	54.0867	49.1398	26.4976	22.2803	12.3913
Gabbr2	Glutamate	52.3162	49.0848	20.1205	21.9469	15.2563
Lphn1	Adhesion	51.3601	34.9078	28.7334	25.0899	19.7084
Gpr137	not classified	42.4181	41.1485	26.0826	23.8088	31.844
Gpr162	Rhodopsin	42.3154	30.8017	18.4852	14.6366	17.4324
Gpr155	not classified	40.6029	91.7815	138.002	75.4676	173.023
Gpr63	Rhodopsin	36.4607	32.6578	18.5537	14.3824	6.82745
Fzd3	Frizzled	35.8894	29.5022	18.4779	13.3794	8.71703
Celsr3	Adhesion	35.611	21.4952	11.1739	10.394	5.96904
Paqr9	not classified	28.7133	30.147	12.2927	13.0202	13.7313
Gpr108	not classified	28.2128	28.4179	27.5326	19.5828	37.7484
Gpr158	Glutamate	27.0705	21.1114	8.22092	7.5908	4.39171
Lgr4	Rhodopsin	24.7693	35.4201	19.2157	18.6663	25.7157
Gpr89	not classified	23.3204	15.9827	20.675	10.8083	10.7862
Paqr3	not classified	23.2233	11.4928	11.4737	9.72655	6.66842
Wls	not classified	20.7353	47.3809	84.5972	49.6881	132.246
A030009H04Rik	Rhodopsin	20.3613	10.5495	6.91424	5.57791	7.93927
Celsr2	Adhesion	18.2221	15.7866	9.17221	8.55295	4.32711
Gpr107	not classified	16.8779	14.3941	16.4002	9.59967	14.8719
Gpr87	Rhodopsin	16.7985	5.6391	4.72292	3.27947	0.99164
Gpr137b	not classified	15.8062	20.4685	11.747	9.71927	15.7065
Ptger1	Rhodopsin	15.3415	7.93966	11.6033	9.03404	16.9345
Adipor2	not classified	14.6072	16.1345	45.3659	24.165	64.2464
P2ry14	Rhodopsin	14.4931	8.20612	7.93247	6.09587	4.79385
Gpr37	Rhodopsin	13.3201	11.2744	5.48824	4.2151	7.88084
Tpra1	not classified	13.0566	5.65384	7.75985	6.36349	15.6662
Gpr125	Adhesion	12.8887	13.3952	17.1399	10.1398	17.5232
Igf2r	not classified	12.4317	9.12864	20.2022	12.6352	9.14279
Gpr171	Rhodopsin	12.1603	7.69776	3.47422	2.42567	0.242768
Tm7sf3	not classified	10.0558	17.4517	14.2244	12.4554	21.6218
Lphn2	Adhesion	10.054	8.97726	11.0637	7.06466	8.53463
Rft1	not classified	8.69503	14.3086	8.85493	6.56629	11.7933
Sfrp1	Rhodopsin	8.55711	11.5158	21.8521	20.9077	48.1811
P2ry13	Rhodopsin	7.41847	2.25018	2.14964	1.74919	1.51123
Fzd7	Frizzled	7.0158	13.7769	11.3963	12.6318	16.9048
Galr2	Rhodopsin	6.93125	1.38628	2.1777	1.28349	1.60734
Darc	Rhodopsin	6.73571	2.05029	6.13357	3.8672	3.89634
Paqr8	not classified	6.48713	4.39934	5.01201	3.2725	3.55599
F2r	Rhodopsin	6.33409	12.171	28.3495	19.9804	47.8698
Rho	Rhodopsin	6.28853	2.71044	1.23312	1.40804	0.648336
Gpr172b	not classified	5.85242	4.93048	4.76585	4.88626	6.00574
Gpr18	Rhodopsin	5.63236	2.56188	1.23071	1.36278	0.184434
Cxcr4	Rhodopsin	5.24184	3.69249	15.8939	8.67538	21.2658
Gpr183	Rhodopsin	5.17629	1.56593	1.63471	1.25902	0.813554
P2ry12	Rhodopsin	4.85276	3.65866	1.64496	1.18474	1.98413
Gpr68	Rhodopsin	4.78437	1.12151	2.65632	1.54443	2.41609
Gpr137c	not classified	4.57427	6.84779	4.09893	4.18192	3.49906
F2rl1	Rhodopsin	4.49166	13.3691	14.4164	9.15541	15.8286
Ghrl	Rhodopsin	4.4358	0	2.4154	0.788992	0.507073
Celsr1	Adhesion	4.19461	9.46918	10.6627	11.0655	8.91777
Gpr180	not classified	4.0489	13.106	12.4985	7.34755	16.5669
Gpr152	Rhodopsin	3.9861	2.88614	0.515577	1.08155	0.455507
Tmem185b	not classified	3.97921	5.65108	3.81204	4.4457	7.18434
Htr1b	Rhodopsin	3.72725	8.53337	4.41686	4.20559	1.77423
Gpr135	not classified	3.69653	2.29268	1.40615	2.09961	1.50436
Gpr52	Rhodopsin	3.5866	0	0	0.478922	0.0819236
Hrh2	Rhodopsin	3.5435	0	0.603394	0.363079	0.0669446
Gpr160	Rhodopsin	3.5429	7.12221	3.02091	2.43026	3.2306
Ptger3	Rhodopsin	3.03522	4.54712	8.63423	6.26242	12.9984
Gpr27	Rhodopsin	3.03347	1.78926	1.08054	1.11228	3.42036
Npr3	not classified	3.03161	0.855437	1.55135	1.18628	1.79043
Cxcr7	Rhodopsin	2.99943	11.497	14.547	11.4156	15.9565
Fzd8	Frizzled	2.97805	12.6745	11.0518	10.7634	13.6523
Gpr56	Adhesion	2.84552	3.9717	10.1955	7.8099	16.7285
Lpar6	Rhodopsin	2.77134	4.83917	7.62239	3.75943	6.06713
Fzd2	Frizzled	2.71298	2.68723	4.74472	4.91983	9.88651
Fzd6	Frizzled	2.57624	4.87641	7.21761	5.2212	11.2481
Ccrl1	Rhodopsin	2.51753	7.99999	7.08504	4.74937	5.63094
Gpr126	Adhesion	2.47054	4.80499	3.95737	1.98174	3.23864
Cnr1	Rhodopsin	2.46682	4.81844	2.05465	1.58993	1.41323
Fzd4	Frizzled	2.36863	2.90592	4.18271	3.59673	5.13925
Bai2	Adhesion	2.27422	3.58015	1.73531	2.58355	3.53804
Gpr21	Rhodopsin	2.22486	3.78454	1.94385	1.49149	0.570263
Bai3	Adhesion	2.16234	3.29717	0.610783	0.684834	0.659512
Adrb2	Rhodopsin	2.0813	7.16762	3.81135	3.94574	3.98573
Gpr64	Adhesion	2.0383	3.65064	2.29533	1.95561	3.12799
F2rl2	Rhodopsin	2.01845	0.694814	1.30927	1.24268	0.151927
Kiss1r	Rhodopsin	1.99032	1.90241	1.17967	1.23452	1.2122
Gpr110	Adhesion	1.84057	2.25543	4.93185	2.85325	2.07339
Lpar1	Rhodopsin	1.83756	2.91644	7.70168	5.5178	7.18071
Ptgdr	Rhodopsin	1.8157	2.47328	7.52026	4.08515	10.6615
Gpr98	Adhesion	1.6706	1.20183	0.308501	0.585631	0.274344
Gpr4	Rhodopsin	1.60674	1.01561	1.03752	1.18627	0.90636
Grm3	Glutamate	1.47186	0.508616	0	0.177749	0.00858942
Gpr35	Rhodopsin	1.45397	0.465837	0.447861	0.401191	0.386111
Ptgds	Rhodopsin	1.45282	2.44734	167.505	61.152	336.917
Gpr82	Rhodopsin	1.43946	1.41151	0.955242	0.670381	0.0293592
Cd97	Adhesion	1.42081	1.13523	6.74551	4.07347	9.54223
Gprc5a	Glutamate	1.35404	0.268516	0.929659	1.03461	2.18356
Mc1r	Rhodopsin	1.34889	0.264797	0.553745	0.205698	0.414961
Oprd1	Rhodopsin	1.29101	3.86447	2.22904	2.49248	2.44352
Gpr146	Rhodopsin	1.25345	1.44875	2.80204	2.02362	3.14877
C3ar1	Rhodopsin	1.23117	0.50022	1.01955	1.0043	2.65355
Ednra	Rhodopsin	1.18339	0.281987	8.16911	5.90271	10.2272
Rrh	Rhodopsin	1.10115	0	0	0.189018	0.577629
S1pr2	Rhodopsin	1.04429	0	1.34168	1.6506	4.33533
Fzd1	Frizzled	0.982531	5.68668	5.65677	4.57699	13.1362
Adora1	Rhodopsin	0.980604	0.580348	1.34043	0.838412	1.75527
Smo	Frizzled	0.966444	2.47491	6.67594	6.62239	12.9035
Gpr75	Rhodopsin	0.939439	0.960417	1.00976	0.489341	0.338253
Cmklr1	Rhodopsin	0.926236	0.35992	2.69144	1.49694	2.44624
Lgr5	Rhodopsin	0.921308	3.64659	1.77175	2.18449	2.51792
Gpr17	Rhodopsin	0.913812	0.793008	0.357326	0.155429	0.0270431
Gprc5b	Glutamate	0.90424	1.76932	13.5973	8.17014	17.5266
Uts2r	Rhodopsin	0.861833	0	0	0.0320337	0
Pgr	not classified	0.847952	0.93251	0.301715	0.437777	0.383871
Gpr182	not classified	0.845695	0	0.43426	0.546754	0.795717
F2rl3	Rhodopsin	0.798925	0	0	0.5234	0.157938
Adora2b	Rhodopsin	0.796247	0	5.992	5.5008	9.99679
Casr	Glutamate	0.778298	0.522158	0.548655	0.569893	0.664549
Adra2a	Rhodopsin	0.776441	0.701631	6.40869	4.98524	9.81486
Gpr22	Rhodopsin	0.754988	0.626683	0.507867	0.377148	0.0236344
Gpr153	Rhodopsin	0.723982	0	2.66111	2.14177	4.91456
Ptgir	Rhodopsin	0.722953	0	0.473035	0.408908	1.06265
Htr2b	Rhodopsin	0.720506	1.21892	1.67943	1.0409	0.210451
Rxfp1	Rhodopsin	0.718104	0.457829	0.329223	0.454249	0.0932132
Lgr6	Rhodopsin	0.695306	0.303593	2.27195	2.68815	4.96589
Gpr124	Adhesion	0.692759	0.762984	10.5925	7.78271	15.7918
Paqr7	not classified	0.684698	0.831485	3.45101	2.13354	8.04835
Sfrp2	Rhodopsin	0.66206	0.857711	27.4337	29.6022	73.3665
Gpr20	Rhodopsin	0.660001	0.25212	0.394215	0.158629	0.0789128
S1pr3	Rhodopsin	0.652831	1.4263	5.99511	4.73471	9.66612
Lpar3	Rhodopsin	0.642296	0.919121	7.24197	4.82754	10.8182
Gpr157	not classified	0.600607	0.354151	1.06221	1.00894	1.73606
Hrh3	Rhodopsin	0.567348	0.254347	0.322817	0.171252	0.585372
Ccr5	Rhodopsin	0.559428	0.172077	1.01282	0.324337	1.85301
Chrm4	Rhodopsin	0.55396	0	0.476789	0.330103	0.154038
Crhr1	Secretin	0.535334	0	0	0.0943795	0.0394948
Gpr123	Adhesion	0.530471	0.103776	0.100475	0.0917982	0.0455186
Mc4r	Rhodopsin	0.530338	0.366596	0.164878	0.0735733	0.0372618
Gpr30	Rhodopsin	0.498542	0.418186	1.07603	0.816362	0.539973
Adrb3	Rhodopsin	0.495733	0	0.0605184	0.0750781	0.125121
Gpr115	Adhesion	0.47439	0	0	0.0157581	0.021178
Adra2c	Rhodopsin	0.463841	0.494167	9.45992	8.73417	13.463
Gpr111	Adhesion	0.460479	0.14936	0.0840599	0	0.0742629
P2ry2	Rhodopsin	0.447545	1.95644	1.70971	1.45753	3.64141
Rxfp2	Rhodopsin	0.42661	0	0	0.0607264	0.249059
Ptger2	Rhodopsin	0.409977	4.92731	3.86806	2.54844	4.84283
Chrm3	Rhodopsin	0.397791	0.306141	1.79075	1.89381	3.7531
Ccr9	Rhodopsin	0.345624	0.430682	0.514035	0.477764	0.373632
Grm7	Glutamate	0.314113	0.323372	0.0450469	0.228166	0.206474
Gpr116	Adhesion	0.294473	0.4476	5.09027	2.22588	3.57633
Lpar2	Rhodopsin	0.248698	0.0910419	0.303136	0.424903	0.900667
Fzd5	Frizzled	0.221252	0.683974	2.45141	1.91853	2.43257
Bai1	Adhesion	0.194487	0.90877	0.798501	0.988991	1.09367
Grm5	Glutamate	0.17665	0.260509	0	0.0063374	0.0247215
Sfrp4	Rhodopsin	0	0.266507	5.5468	8.57294	23.3649
Paqr4	not classified	0	1.97455	7.57554	7.17785	14.6833
Paqr6	not classified	0	5.15217	8.64489	6.9348	12.9266
S1pr1	Rhodopsin	0	0.171867	5.62061	4.94585	9.06029
P2ry6	Rhodopsin	0	6.17677	4.97961	4.11892	5.83434
Pth1r	Secretin	0	1.10391	7.61546	3.9255	12.1535
Gpr37l1	Rhodopsin	0	1.46807	4.44612	3.92004	8.37688
Rgr	Rhodopsin	0	2.46398	1.15718	2.76929	51.9543
Ptgfr	Rhodopsin	0	0	3.07659	2.46076	5.06215
Oprk1	Rhodopsin	0	4.26044	2.29434	2.26461	3.30594
Tacr1	Rhodopsin	0	0	1.15241	2.22053	2.92326
Adrb1	Rhodopsin	0	0.568825	2.84569	2.18432	4.33297
Sfrp5	Rhodopsin	0	1.1893	3.30886	1.99315	7.1625
Cx3cr1	Rhodopsin	0	0.237841	2.63713	1.97955	5.47086
Opn3	Rhodopsin	0	1.53958	2.70707	1.84922	3.18059
Emr1	Adhesion	0	0.136328	1.97891	1.78503	5.47754
Calcrl	Secretin	0	0.300235	2.87908	1.27632	3.70758
P2ry1	Rhodopsin	0	0.845108	2.10346	1.27146	2.86824
Mrgprf	Rhodopsin	0	0	3.51478	1.10346	5.0721
Ednrb	Rhodopsin	0	0.708248	1.87079	1.07066	1.89606
Cxcr6	Rhodopsin	0	1.00544	1.60371	1.02209	0.666786
Eltd1	Adhesion	0	0	2.5685	0.936398	3.25541
Ptger4	Rhodopsin	0	0.232707	1.54144	0.931054	1.7069
Npy1r	Rhodopsin	0	0	1.58146	0.92537	2.99816
Gpr34	Rhodopsin	0	0.270161	1.21329	0.920028	2.29054
Vipr1	Secretin	0	0	1.1912	0.887312	3.68903
Ccr1	Rhodopsin	0	0	1.72801	0.869311	2.29488
Lpar5	Rhodopsin	0	0	0.692962	0.785463	0.802367
Galr3	Rhodopsin	0	2.9153	0.395192	0.769473	0.620448
Ccr2	Rhodopsin	0	0	1.78386	0.751099	2.63492
Lepr	not classified	0	0	1.17828	0.733084	1.39302
Gpr161	Rhodopsin	0	0	2.20887	0.717606	1.10193
Niacr1	not classified	0	0	1.25226	0.717112	3.79456
Cxcr2	Rhodopsin	0	0	0.684841	0.632076	0.516401
Gpr173	Rhodopsin	0	1.13945	1.44847	0.602021	0.941527
Ccr10	Rhodopsin	0	1.49867	0.977978	0.589625	0.655617
Gpr62	Rhodopsin	0	0.347879	0.156765	0.586099	0.264283
Ptafr	Rhodopsin	0	0.605766	0.414221	0.548148	1.60868
Tbxa2r	Rhodopsin	0	0.325362	0.770597	0.547183	0.979913
Adm	Rhodopsin	0	0.757024	1.11702	0.532196	1.85302
Cysltr1	Rhodopsin	0	0	1.81892	0.529602	2.2945
Adora2a	Rhodopsin	0	0.456736	0.372874	0.516759	0.458979
Gpr19	Rhodopsin	0	0	1.16411	0.502546	1.85125
Mrgpre	Rhodopsin	0	0.758095	0.606361	0.499664	1.4181
Gpr133	Adhesion	0	0	1.23219	0.499645	0.886099
Glp1r	Secretin	0	0	0.142836	0.483962	0.0919612
Ccr4	Rhodopsin	0	0.185553	0	0.472004	0.13008
C5ar1	Rhodopsin	0	0.916144	0.537916	0.461425	1.11141
Paqr5	not classified	0	0.27921	1.56656	0.458292	0.997883
Ltb4r1	Rhodopsin	0	0	0.41525	0.436698	0.754339
Tm7sf4	not classified	0	0.256993	0.435354	0.436341	0.985486
Gpr65	Rhodopsin	0	0	0.482072	0.435805	1.82623
Lpar4	Rhodopsin	0	0	0.558907	0.401866	0.680836
Ccr6	Rhodopsin	0	1.67029	0.71889	0.395723	0.172251
Opn1sw	Rhodopsin	0	0	0.115647	0.373613	0.0740597
Gpr6	Rhodopsin	0	0	0.328661	0.356548	0.11599
Agtr1a	Rhodopsin	0	0.228424	0.726214	0.355109	0.46089
Fzd9	Frizzled	0	0.289209	1.02806	0.347294	1.71789
Fzd10	Frizzled	0	0	0.524506	0.342364	0.482565
Cxcr3	Rhodopsin	0	0	0.123225	0.322698	0.314817
Cd4	Rhodopsin	0	0	0.480327	0.317597	2.89052
Aplnr	not classified	0	0.150304	1.03047	0.311199	1.30765
Mas1	Rhodopsin	0	0	0.690785	0.310452	0.203235
Rxfp3	Rhodopsin	0	0.116237	0.266025	0.298505	0.139172
Gpr85	Rhodopsin	0	0.178114	0.37729	0.290093	0.573302
Gpr151	Rhodopsin	0	0.303763	0.127384	0.287345	0.0194078
Mc5r	Rhodopsin	0	0	1.074	0.278424	0.745784
Ccr7	Rhodopsin	0	0	0.463307	0.272633	0.94332
Ccrl2	Rhodopsin	0	0	0.55815	0.253376	1.72697
Ntsr2	Rhodopsin	0	0	0.205507	0.251472	0.171111
Nr2e3	not classified	0	0	0.237193	0.240767	0.104803
Adra1b	Rhodopsin	0	0	0.104852	0.235973	0.403249
Mrgprh	Rhodopsin	0	0	0	0.235842	0.0183376
Adra1d	Rhodopsin	0	0	0.576002	0.231977	0.939973
Drd4	Rhodopsin	0	0	0.523667	0.22889	0.204931
Gpr25	Rhodopsin	0	0.850124	0.329502	0.225368	0.262621
Npffr2	Rhodopsin	0	0	0.166669	0.210338	0.0617862
Gcgr	Secretin	0	0	0	0.20766	0.0709298
Gpr132	Rhodopsin	0	0	0.238496	0.199772	0.715823
Cysltr2	Rhodopsin	0	0	0	0.196378	0.12652
Cnr2	Rhodopsin	0	0.131351	0.201415	0.190264	0.382352
Vipr2	Secretin	0	0	0.124574	0.18848	0.118679
Fpr2	Rhodopsin	0	0	1.52343	0.188059	0.336225
Gpr97	Adhesion	0	0.624264	0.130788	0.185262	0.510409
Gpr77	Rhodopsin	0	0	1.3107	0.180405	0.229364
Grm4	Glutamate	0	0.38531	0.480736	0.164773	0.0982745
Chrm1	Rhodopsin	0	0.389143	0.322649	0.164534	0.631445
Mchr1	Rhodopsin	0	0	0.16427	0.161524	0.412003
Gpr83	Rhodopsin	0	0	0.188158	0.160902	0.148941
Gpr114	Adhesion	0	0.194766	0.0666182	0.159514	0.213274
Gpr176	Rhodopsin	0	0.256761	0.375077	0.157464	1.06355
Avpr2	Rhodopsin	0	0.628564	0.115699	0.152492	0.0593004
Adra1a	Rhodopsin	0	0.12488	0.253618	0.142774	0.231783
Gpr120	Rhodopsin	0	0	0.142103	0.138021	0.845282
Ffar2	Rhodopsin	0	0.259675	0	0.13509	0.138874
Prokr1	Rhodopsin	0	0	0.099343	0.134075	0.298312
Gpr156	Glutamate	0	0.201923	0.304609	0.133932	0.191059
S1pr4	Rhodopsin	0	0.713839	0.407009	0.133781	0.565055
Htr6	Rhodopsin	0	0.50397	0	0.131981	0.13976
Gpbar1	Rhodopsin	0	0	0.665831	0.129503	0.08308
Gpr165	Rhodopsin	0	0.171438	0.551004	0.124078	0.0723943
Adcyap1	Secretin	0	0	0.144537	0.120119	0.41143
Mrgprg	Rhodopsin	0	0	0.218235	0.110733	0.182067
Gpr44	Rhodopsin	0	0.224892	0	0.1083	0.013327
Mrgpra2a	Rhodopsin	0	0	0	0.107692	0.0270067
Emr4	Adhesion	0	0.137542	0	0.10689	0.256008
Gpr3	Rhodopsin	0	0.269408	0	0.10494	0.0676164
Ccbp2	Rhodopsin	0	0	0.13455	0.102772	0.296453
Mrgpra2b	Rhodopsin	0	0	0	0.0989358	0.201824
Grpr	Rhodopsin	0	0	0	0.0987424	0.0657668
Cckar	Rhodopsin	0	0	0.410224	0.0986825	0.789918
S1pr5	Rhodopsin	0	0	0.129359	0.0973527	0.152768
Calcr	Secretin	0	0	0.0598073	0.0945362	0.284285
Tshr	not classified	0	0	0.171082	0.0930246	0.099822
Ntsr1	Rhodopsin	0	0	0.15837	0.0925842	0.0307779
Oprm1	Rhodopsin	0	0.194543	0.0827423	0.0925535	0
Sstr1	Rhodopsin	0	0	0.048258	0.0899289	0.0183568
Mrgpra3	Rhodopsin	0	0.429906	0	0.0891674	0
P2ry10	Rhodopsin	0	0	0.161878	0.0866291	0.457423
Gpr15	Rhodopsin	0	0	0	0.0826749	0.0540557
Cckbr	Rhodopsin	0	0	0.432065	0.0821939	0.317801
Gpr141	Rhodopsin	0	0	0.329415	0.0819687	0.258253
Bdkrb1	Rhodopsin	0	1.24846	0.15597	0.0812606	0.369469
Gpr61	Rhodopsin	0	0.257088	0.157714	0.0791235	0.121008
Cxcr5	Rhodopsin	0	0.393877	0.162847	0.0763566	0.0569912
Gpr81	Rhodopsin	0	0.313493	0.243878	0.0763523	0.199155
Gpr55	Adhesion	0	0.183276	0.172864	0.0738456	0.109761
Ltb4r2	Rhodopsin	0	0	0	0.0728694	0.0440552
Gpr1	Rhodopsin	0	0	0	0.0694486	0
Adcyap1r1	Secretin	0	0.0791109	0.131372	0.0661143	0.271988
Grm1	Glutamate	0	0	0.114431	0.0607362	0.103841
Gpr31c	Rhodopsin	0	0	1.20933	0.0563775	0.248896
Gipr	Secretin	0	0	0	0.0555378	0.0186652
Gpr142	Rhodopsin	0	0	0	0.0518197	0
Gpr179	Glutamate	0	0.457476	0.0978106	0.0513046	0.0272121
Xcr1	Rhodopsin	0	0	0.0772516	0.0478337	0.0905162
Ccr8	Rhodopsin	0	0	0	0.047658	0.0315403
Sstr2	Rhodopsin	0	0	0.200279	0.0475229	0.163963
Sstr3	Rhodopsin	0	0	0	0.0463954	0.030156
Sstr4	Rhodopsin	0	0	0	0.0432577	0.231338
Fpr1	Rhodopsin	0	0	0.245526	0.0423896	0.189081
Opn1mw	Rhodopsin	0	0	0	0.0413904	0
Gprc5d	Glutamate	0	0	0	0.0372646	0
Hrh1	Rhodopsin	0	0.120873	0	0.0354598	0.023342
Htr1d	Rhodopsin	0	0	0.217794	0.0348928	0.0684789
Mtnr1a	Rhodopsin	0	0	0	0.0327809	0.216674
Gpr84	Rhodopsin	0	0	0	0.0319632	0.303421
Npbwr1	Rhodopsin	0	0.148229	0.0585356	0.031813	0.211641
Opn5	Rhodopsin	0	0.287304	0	0.0309249	0
Qrfpr	Rhodopsin	0	0	0	0.0308109	0
Glp2r	Secretin	0	0.193421	0.0484011	0.0306744	0
Gpr143	not classified	0	0	0.135299	0.0303212	0.151205
Gpr150	Rhodopsin	0	0	0.0762431	0.0289331	0.157555
Gpr101	Rhodopsin	0	0.166711	0	0.0280978	0.00593117
Htr5b	Rhodopsin	0	0	0.0906497	0.0280557	0
Bdkrb2	Rhodopsin	0	0.598779	0	0.0277923	0.190088
Adora3	Rhodopsin	0	0.573641	0.123322	0.0272534	0.138908
Gpr50	Rhodopsin	0	0	0	0.0262501	0.018243
Htr2c	Rhodopsin	0	0.216577	0.144211	0.0253637	0.0611776
Gpr119	Rhodopsin	0	0	0	0.0231113	0
Oxtr	Rhodopsin	0	0.104034	0.0781501	0.020734	0.0947671
Opn4	Rhodopsin	0	0.243653	0	0.0205979	0.190314
Gpr26	Rhodopsin	0	0	0.0488907	0.01976	0.0248032
Drd5	Rhodopsin	0	0	0	0.0190408	0
Galr1	Rhodopsin	0	0	0	0.0186797	0
Gpr128	Adhesion	0	0	0	0.0185159	0
Ccr3	Rhodopsin	0	0	0	0.0182205	0.0346551
Oprl1	Rhodopsin	0	0.174156	0.0768084	0.0178395	0.0116611
Gprc6a	Glutamate	0	0	0	0.0172639	0.0991428
Gpr149	not classified	0	0	0	0.0160134	0.0296544
Tacr3	Rhodopsin	0	0	0	0.0144639	0.0533664
Gpr113	Adhesion	0	0	0	0.0140991	0.00995245
Trhr	Rhodopsin	0	0	0	0.0136917	0.0266962
Grm8	Glutamate	0	0.359157	0.132406	0.0127464	0.205203
Avpr1b	Rhodopsin	0	0	0	0.0117794	0
Prokr2	Rhodopsin	0	0.207901	0.113619	0.0109998	0.114434
Htr5a	Rhodopsin	0	0	0	0.0089591	0.00599041
Oxgr1	Rhodopsin	0	0.129136	0.00102033	0.000324783	0.00842877
Nmur1	Rhodopsin	0	0	0.327815	0	0.179009
Mrgpra9	Rhodopsin	0	0	0.319702	0	0
Gpr12	Rhodopsin	0	1.21546	0.26102	0	0.322349
Cxcr1	Rhodopsin	0	0	0.246061	0	0.0328978
Nmur2	Rhodopsin	0	0.31092	0.242799	0	0.133664
Chrm2	Rhodopsin	0	0	0.140093	0	0.0372656
Htr2a	Rhodopsin	0	0.172809	0.0877643	0	0.133295
Gpr39	Rhodopsin	0	0	0.0683799	0	0
Crhr2	Secretin	0	0.184555	0.0640678	0	0.0113837
Grm2	Glutamate	0	0.559352	0.045686	0	0.0422418
Grm6	Glutamate	0	0.122633	0.0344437	0	0
Nps	Rhodopsin	0	1.32044	0	0	0
Fpr-rs3	Rhodopsin	0	1.16802	0	0	0
Nmbr	Rhodopsin	0	0.97813	0	0	0
Fpr3	Rhodopsin	0	0.927262	0	0	0
Sstr5	Rhodopsin	0	0.840989	0	0	0.0573369
Mrgprb8	Rhodopsin	0	0.50365	0	0	0
Rxfp4	Rhodopsin	0	0.464602	0	0	0.0301127
Adra2b	Rhodopsin	0	0.403716	0	0	0.0588147
Drd3	Rhodopsin	0	0.353916	0	0	0.0432581
Ffar3	Rhodopsin	0	0.326243	0	0	0
Chrm5	Rhodopsin	0	0.2923	0	0	0.0709495
Htr4	Rhodopsin	0	0.214733	0	0	0.0149135
Pth2r	Secretin	0	0.20138	0	0	0.0677534
Gpr88	Rhodopsin	0	0.184652	0	0	0.0754772
Htr7	Rhodopsin	0	0.163411	0	0	0.0969073
Drd1a	Rhodopsin	0	0.144926	0	0	0.0197399
P2ry4	Rhodopsin	0	0.124424	0	0	0.00840743
Ghsr	Rhodopsin	0	0.124101	0	0	0
Adm2	Rhodopsin	0	0	0	0	0.180768
Agtr1b	Rhodopsin	0	0	0	0	0
Agtr2	Rhodopsin	0	0	0	0	0.115501
Avpr1a	Rhodopsin	0	0	0	0	0.130987
Brs3	Rhodopsin	0	0	0	0	0
Ccr1l1	Rhodopsin	0	0	0	0	0.0982435
Ffar1	Rhodopsin	0	0	0	0	0
Fpr-rs4	Rhodopsin	0	0	0	0	0
Fpr-rs6	Rhodopsin	0	0	0	0	0
Fshr	Rhodopsin	0	0	0	0	0
Ghrhr	Secretin	0	0	0	0	0
Gnrhr	Rhodopsin	0	0	0	0	0.0283979
Gpr139	Rhodopsin	0	0	0	0	0
Gpr174	Rhodopsin	0	0	0	0	0.0408949
Gpr33	Rhodopsin	0	0	0	0	0.0255528
Gpr45	Rhodopsin	0	0	0	0	0.0167437
Hcrtr1	Rhodopsin	0	0	0	0	0.128204
Hcrtr2	Rhodopsin	0	0	0	0	0.0289785
Hrh4	Rhodopsin	0	0	0	0	0.0228515
Htr1a	Rhodopsin	0	0	0	0	0
Htr1f	Rhodopsin	0	0	0	0	0
Lhcgr	Rhodopsin	0	0	0	0	0.0131896
Mc2r	Rhodopsin	0	0	0	0	0.0496477
Mc3r	Rhodopsin	0	0	0	0	0
Mrgpra1	Rhodopsin	0	0	0	0	0
Mrgpra4	Rhodopsin	0	0	0	0	0
Mrgpra6	Rhodopsin	0	0	0	0	0
Mrgprb1	Rhodopsin	0	0	0	0	0.0305096
Mrgprb2	Rhodopsin	0	0	0	0	0
Mrgprb3	Rhodopsin	0	0	0	0	0
Mrgprb4	Rhodopsin	0	0	0	0	0
Mrgprb5	Rhodopsin	0	0	0	0	0
Mrgprd	Rhodopsin	0	0	0	0	0
Mrgprx1	Rhodopsin	0	0	0	0	0
Mrgprx2	Rhodopsin	0	0	0	0	0
Mtnr1b	Rhodopsin	0	0	0	0	0
Npffr1	Rhodopsin	0	0	0	0	0.03214
Npsr1	not classified	0	0	0	0	0.0172665
Npy2r	Rhodopsin	0	0	0	0	0.0908598
Npy5r	Rhodopsin	0	0	0	0	0.0150827
Npy6r	Rhodopsin	0	0	0	0	0.0137115
Pgr15l	Rhodopsin	0	0	0	0	0
Ppyr1	Rhodopsin	0	0	0	0	0
Prlhr	Rhodopsin	0	0	0	0	0
Sctr	Secretin	0	0	0	0	0
Sucnr1	Rhodopsin	0	0	0	0	0
Tacr2	Rhodopsin	0	0	0	0	0.0550033
Trhr2	Rhodopsin	0	0	0	0	0.0251526
