# Supplementary material for: Deep Sequencing of the Murine Olfactory Receptor Neuron Transcriptome
Source: PLoS One. 2015 Jan 15;10(1):e0113170. doi: 10.1371/journal.pone.0113170 (PMC4295871; doi:10.1371/journal.pone.0113170)
Supplement: S8 Table — (XLSX) [file pone.0113170.s021.xlsx]

## Sheet: S6 non-GPCRs membrane protein
Gene	ORNs homozygous	ORNs heterozygous	OE1 CD1 male	OE1 CD1 female	OE1 C57BL6 female
Stoml3	2365.38	2272.08	1045.54	844.986	1009.43
Stom	1727.56	1779.71	913.169	644.28	815.359
Umodl1	921.362	663.862	221.387	218.924	117.781
Adcy3	748.418	659.424	281.488	253.227	167.7
Plekhb1	727.822	1109.09	435.447	500.213	535.847
Atp1a1	695.631	958.742	491.446	407.992	630.222
Nsg1	654.977	620.895	319.996	256.149	330.807
Tmbim6	579.881	733.629	609.372	483.316	604.72
Cnga2	489.508	480.313	256.717	231.524	216.747
Atp1b1	481.009	684.991	387.621	319.601	534.321
Aplp2	456.774	572.031	321.249	286.985	328.857
Aplp1	443.749	513.865	222.852	226.254	234.079
Tmem66	414.194	419.665	326.541	262.347	325.461
Sgpl1	400.06	359.253	214.209	158.189	174.933
Sec14l3	360.82	986.269	682.181	396.98	763.549
Kcnc4	355.329	315.501	134.499	150.521	88.2357
Clstn1	350.881	442.813	267.615	215.95	238.924
Rtn1	342.01	386.571	217.864	175.47	196.651
Ano2	338.595	183.034	67.4614	64.6513	57.4468
Ormdl3	317.761	201.078	127.31	96.8536	141.32
Flrt1	304.166	243.363	104.821	104.773	28.6455
Mslnl	297.311	248.51	81.3145	99.0073	75.1711
Rtp1	281.619	326.652	132.152	120.38	165.051
Igsf8	280.54	292.024	110.349	110.856	145.499
Ncam1	272.478	289.851	129.145	122.526	40.4459
Olfm1	263.809	437.838	152.314	180.151	180.74
Acsl6	260.576	299.124	94.8748	85.007	93.2725
Faim2	256.441	286.115	126.78	132.745	103.897
Gramd1c	254.527	220.693	57.0879	59.9752	78.0804
Cnga4	254.281	304.888	115.922	111.258	91.2609
App	247.34	365.399	241.785	219.323	312.812
Atp6v0c	239.425	238.649	238.081	182.123	335.23
Clgn	229.188	224.91	107.148	82.1959	86.257
Rtp2	216.762	213.673	83.6651	80.9631	104.465
Ptprs	213.715	180.225	78.3109	93.2453	55.0517
Gpm6a	209.423	233.116	104.155	81.2919	111.979
Cd81	207.793	285.746	387.952	266.924	308.187
Clstn2	199.475	211.826	78.9099	59.6589	50.1349
Abhd16a	192.425	178.827	101.073	72.8231	101.549
Manea	187.711	199.591	53.4229	43.7714	54.4412
Scn9a	186.16	186.295	68.4798	62.363	36.2615
Ndfip1	174.996	314.917	142.683	98.75	277.094
Scn4b	174.053	164.285	85.3152	67.6813	47.0162
Cacna1h	173.234	98.2476	43.1758	49.5771	24.4588
Itm2b	172.161	262.213	463.934	256.771	660.561
Cacnb3	170.7	168.648	58.3106	60.8563	68.8922
Plxna3	167.905	65.5712	30.9539	29.4158	16.8095
B4galnt3	166.611	121.789	54.9152	49.5021	38.8348
Tmem64	166.481	119.839	38.5689	44.8001	55.3022
Lpcat4	166.309	184.61	84.9208	82.0688	62.7075
Rtn3	165.804	239.466	135.041	110.363	185.227
Snap25	161.853	178.696	69.5096	65.203	76.1408
Mppe1	157.242	130.424	77.7576	69.2075	46.9349
Lman2l	152.799	125.289	69.1473	58.8	71.9028
Kirrel2	150.438	250.233	192.179	196.274	79.5367
Slc12a2	149.303	175.279	95.9786	79.8514	122.022
Atp2a2	148.352	118.448	95.014	77.5153	109.798
Tnfrsf21	148.091	126.213	55.524	66.909	54.3468
Lamp1	145.717	187.264	263.451	160.652	360.738
Cngb1	143.048	137.568	41.8104	47.1529	38.3362
Lrrn1	142.996	189.14	59.0756	61.5451	58.2873
Slc27a2	142.406	193.852	158.692	100.782	194.536
Abca5	141.712	97.642	51.0207	30.051	21.5692
Rnf128	139.071	148.959	37.8483	43.5823	90.7331
Pcdhb1	136.067	205.942	70.3347	73.4216	48.9307
Kcnh4	135.282	96.3246	41.7243	47.886	33.4838
Tmem63b	132.91	105.697	72.7824	64.1013	58.8853
2010107E04Rik	132.525	148.142	121.636	58.7915	227.412
Gpi1	131.792	117.257	84.0552	63.7821	112.738
Psen2	130.089	101.916	70.6517	63.166	60.541
Atp5g3	129.849	208.227	184.279	126.915	368.136
Syp	128.512	162.44	102.377	95.2839	88.1928
2310067B10Rik	126.925	111.228	48.4014	57.0493	29.7021
Sdc3	126.625	149.531	66.4279	67.9605	77.5129
Hspa5	124.763	151.261	171.319	102.032	209.221
Vamp2	124.159	141.824	94.4349	97.3098	116.848
Slc24a4	123.751	106.131	80.1453	63.5058	27.2513
Slc1a2	122.837	77.8722	35.161	30.144	10.2687
Tmem30a	122.809	154.165	62.7935	55.2241	113.311
Tmem59	122.291	232.509	178.605	108.583	271.593
Gcnt2	120.581	117.26	29.1844	32.9166	54.3496
Gcnt7	120.39	54.2628	27.6997	17.1875	16.4023
Cox8a	120.319	209.78	253.657	154.751	469.112
Ctxn3	119.626	238.276	65.4321	62.5311	113.561
Calr	118.314	173.21	204.823	147.876	235.26
Tmprss6	117.745	76.7941	31.9937	30.9632	28.105
1810031K17Rik	114.177	72.2636	41.056	35.7085	46.6021
Slc25a3	114.152	167.387	173.197	78.9442	226.434
Sdcbp	113.217	136.418	84.8907	61.526	152.676
Pgrmc1	112.708	339.908	313.047	195.768	526.232
Pcdh8	111.81	26.1539	9.24148	8.38123	8.93612
Hcn2	111.039	102.541	33.6842	34.2044	46.9981
Spint2	109.508	200.584	201.603	153.892	345.388
Tmem151b	107.661	86.0193	33.9802	44.7403	24.9224
Steap2	107.168	20.7951	12.0792	6.98931	10.709
Cyb561	107.134	104.428	67.7857	59.98	98.9222
Vdac1	106.549	131.408	91.5796	70.4957	151.574
Fam134a	105.764	126.729	60.8178	64.4452	88.2917
Mgst3	105.092	142.172	121.686	67.8136	126.356
Lrba	104.511	84.8763	51.5856	36.679	19.5198
Cd82	104.401	106.971	119.183	92.4615	146.391
Plxnb2	103.954	117.412	87.0825	77.7165	86.2131
Kcnab2	103.924	108.858	36.7723	37.5114	44.7078
Bsg	102.02	198.801	258.623	176.947	392.93
Cox6c	101.723	164.72	95.5468	51.7149	272.668
Serinc1	100.268	120.28	92.4454	63.5369	97.5528
Tmed2	100.01	144.657	110.537	69.903	201.001
Syt11	99.2774	133.27	65.0863	54.2849	67.8748
Ipo13	98.2075	97.9204	39.8657	40.082	48.3577
Rnasek	98.0202	177.388	104.299	79.6217	195.875
Lass5	96.9832	82.5837	49.619	43.1917	57.3527
Ank2	96.6359	76.1842	42.4988	33.5059	14.9257
Serinc3	95.8898	100.514	148.829	76.0733	178.495
Abca3	95.3267	78.1816	48.3304	38.1888	28.0099
Plxna4	94.7129	68.6397	35.597	34.82	12.2564
Cd9	94.3621	258.493	219.275	129.822	376.178
Tspan13	94.095	138.545	79.588	57.0993	124.588
Atp5j2	93.5215	112.184	104.93	49.4844	215.337
Arl6ip1	93.4628	116.704	141.414	93.2612	190.383
Syt1	93.4188	107.391	51.0385	45.837	31.8283
Scn3b	92.2051	92.653	41.3132	44.1916	34.7426
Cds1	92.0428	101.626	50.6937	46.3163	69.3849
Tmem181b-ps	91.3411	59.4938	16.0973	12.9304	14.2809
Usmg5	90.2946	104.642	43.2129	25.9119	187.12
Mfsd1	89.7161	70.7224	57.3247	40.5605	74.899
Eif5a	89.4173	138.911	151.619	86.3773	243.991
Syngr1	89.1394	83.6435	50.854	41.9669	63.2666
Slc16a11	87.5703	142.041	73.4885	71.2477	138.725
2900097C17Rik	87.3225	95.7505	38.0939	32.6663	68.5607
Ccpg1	86.8377	99.7932	83.4742	57.6172	76.5785
Abcg1	86.5817	55.5863	45.8981	34.9289	30.7061
Galnt14	86.2794	57.9789	23.9611	21.3354	23.6426
Cldn9	85.4706	104.156	42.8373	42.2505	49.2745
Kcnh3	85.1638	72.1906	28.0471	29.7447	33.3709
Ndufa3	85.0981	98.9157	91.3343	54.6909	147.268
Nptn	85.093	101.92	73.2436	60.0765	113.765
Scn5a	84.7229	49.9012	24.7606	24.5686	12.5825
Vapa	83.9625	96.5696	61.1238	39.8417	109.913
Dnajb14	83.9533	75.0962	24.3842	21.3004	19.9095
Mgat4b	82.7712	74.4952	33.4004	31.2051	63.7455
D130043K22Rik	82.4461	72.6152	25.2738	22.3538	16.6258
Ghitm	81.9731	104.938	79.2503	56.4461	120.17
Slc4a4	81.2178	63.5118	46.5431	35.7758	20.0791
Tusc5	80.1278	105.743	28.7699	30.5874	31.6688
Megf9	79.7389	85.6366	36.1776	34.6499	26.4255
Fam134b	78.0482	83.0504	32.3967	27.9863	48.033
Npdc1	76.9619	75.6886	62.8369	39.3719	84.8851
Slc17a6	76.7757	101.952	49.1074	45.7031	27.9429
Agpat3	76.4911	99.785	68.235	55.0727	73.6351
Ece1	76.3245	120.331	103.374	80.9734	89.1759
Canx	76.0726	89.9043	104.492	68.142	93.9049
Tm9sf2	75.9487	103.792	70.168	52.9214	111.307
Atp9a	75.4089	94.8206	66.2101	56.8215	62.7274
Abhd3	75.3207	70.2803	33.3368	22.4182	38.1267
Cadm1	75.2122	81.8322	46.5926	33.1112	50.5867
Lrrc59	74.8614	109.879	70.8317	50.7004	94.9928
Pex5l	74.3228	87.4194	31.5579	25.0636	27.3266
Epcam	73.7439	126.487	92.9533	80.8368	158.886
Madd	72.7101	58.5067	29.3795	23.0067	23.0287
Nrxn1	72.5223	44.9336	18.1884	18.0305	13.7324
Osbpl5	72.4247	59.329	31.6018	32.5474	29.3824
Atp6ap1	72.3184	86.1677	88.5579	62.2306	112.965
Sorl1	70.5993	65.4212	42.5757	34.1035	22.0074
Stt3b	70.1401	77.2254	55.7524	40.9642	63.767
Spcs1	68.7375	100.63	54.3743	48.9919	127.182
Dad1	68.2006	88.025	113.805	70.3185	129.143
Lnpep	68.1981	45.3915	34.3419	23.4291	10.5282
Cmtm4	68.0867	59.9047	52.2792	34.4451	35.9943
Ubr4	67.5923	51.2041	40.1992	30.9262	11.0686
Abca2	67.4821	42.817	27.2777	25.1896	16.3387
Hs6st1	67.4268	43.3412	20.0971	22.9895	37.3814
Jag2	67.4009	30.2012	23.5947	24.0716	22.6026
Kcnmb3	67.1289	53.1661	46.6826	33.7735	21.4195
Sppl3	66.5607	70.053	43.0284	39.2226	42.939
Ephx4	65.9362	65.8529	19.21	24.1195	54.0781
Kirrel	65.6067	35.4775	23.1432	19.083	17.4486
Cyb5	65.1405	170.661	289.562	150.361	612.568
Sdhc	64.7101	73.7659	53.097	39.5235	115.556
Atp2c1	64.3151	54.3756	44.2442	29.3628	45.9126
Spin1	64.029	55.6735	61.579	39.499	42.8727
Atp6v0a1	63.9484	67.674	36.9687	33.4261	28.4428
Cox7c	63.8169	162.026	85.5397	22.2777	259.782
Mtch1	63.7477	64.4154	67.8851	51.074	125.399
Serp1	63.5959	119.486	105.864	69.0594	248.918
Atp11a	63.3583	84.5431	79.7124	63.1343	83.3533
Cdhr1	63.3522	56.8434	41.3044	34.9927	28.2345
Add1	62.6344	69.2673	40.5269	31.8413	64.1518
Plxna1	62.6203	106.708	59.6424	50.9534	26.3488
Abcc1	62.5974	71.45	49.103	33.1264	35.0756
Lrrc3b	62.204	68.0851	38.1397	41.2463	24.7453
9530068E07Rik	62.1956	94.6131	50.0057	39.2499	99.6981
Atp6v0b	62.1895	71.428	87.7691	59.7429	140.166
Tmcc2	62.1029	69.8005	25.3923	26.8875	32.8465
6330416G13Rik	62.0697	54.2239	28.2824	24.5315	28.4854
Atp8b3	61.9445	60.9718	21.1645	21.5868	12.6598
Igf1r	61.8298	52.7888	36.4304	36.6632	13.3917
Kcna2	61.4525	66.409	32.7348	34.8968	11.3456
Ccdc108	61.2319	23.547	14.8249	15.7774	9.50137
Dner	60.948	99.9619	31.6604	35.1342	34.9394
Cyc1	60.804	63.894	59.3505	39.3612	113.196
Syt7	58.6699	57.7226	30.9756	28.7199	26.6069
Lingo1	58.5631	86.4578	31.0744	37.6532	33.0598
Astn2	58.223	45.5643	26.0017	18.0633	15.2002
Vps35	58.164	68.2979	41.0488	24.4687	69.7947
Bace1	57.5965	48.7933	23.4153	24.4042	28.1248
Atp6v0e2	57.5458	58.4932	37.4084	30.3294	44.8046
Stxbp5l	57.4026	37.8582	14.5681	12.3181	5.84408
Slc24a2	57.2198	61.7199	31.1577	26.7759	15.1553
Ndufb8	56.933	80.4501	84.5429	50.3875	127.069
Cacna1b	56.8693	30.7267	22.124	22.5857	7.93737
Rnf167	56.8427	56.6454	36.7503	31.1619	49.2226
Nat14	56.6744	51.3037	23.7013	22.7285	37.7821
Bmpr2	56.2112	63.8072	55.3537	38.7039	15.3856
Fis1	55.9054	82.7154	65.3819	46.1414	98.5003
Reep1	55.6324	50.3314	22.7742	23.7671	16.3946
Adam28	55.4593	79.7223	62.0591	47.0331	50.416
Tmem50a	55.2535	55.2122	60.9446	38.6713	93.9957
Kcna5	55.0816	70.9595	20.606	24.8788	24.626
Tmed7	54.8978	66.288	34.1152	28.3556	59.7168
Bcap31	54.6327	87.8187	83.5577	55.0388	114.425
Mgst1	54.5411	154.702	332.984	140.661	394.48
Abhd12	54.4737	79.3247	46.7017	31.5803	62.0737
Stoml1	54.3983	39.3237	17.2339	15.1786	21.2434
Rnf182	54.3151	47.282	21.0504	18.5112	28.6738
Ndufc2	54.0138	102.1	37.9748	25.385	111.219
ORF61	53.7685	49.0053	36.0067	32.8724	59.0722
Vdac2	53.7274	85.9084	69.9529	44.7631	96.8925
Gde1	53.363	53.3142	47.5504	30.7677	80.3022
Unc5b	53.1069	52.3277	20.186	24.3397	24.3903
Chuk	53.0514	34.8893	15.7053	12.0381	22.7324
Scap	52.8964	59.5474	40.0251	32.5474	38.956
Uqcrfs1	52.7627	60.7852	54.5882	31.1421	98.9585
9330182L06Rik	52.5678	35.0132	15.0796	10.5784	8.27898
Tmem184b	52.3815	56.7241	34.1984	33.3737	32.2378
Tram1	52.3615	67.161	68.7386	38.4186	75.3365
Dlgap3	52.234	45.7668	15.2714	16.5057	18.0883
Ubr3	52.2331	54.3745	34.319	22.9605	26.5922
6820431F20Rik	52.2311	35.535	2.92005	3.28847	16.9324
Atp6ap2	52.1351	94.0066	76.5518	44.5473	119.886
Tecr	52.0848	91.599	138.284	88.0107	121.748
Sort1	51.9865	49.8882	37.2827	30.6388	37.5216
Ephx1	51.8721	183.598	92.9854	87.1935	182.279
Nfe2l1	51.7452	62.2013	51.2681	41.1753	61.4012
Pitpna	51.6964	49.1883	34.9903	26.1252	47.9214
Slc22a17	51.6017	53.9298	41.1275	39.3259	56.9543
Pigq	51.582	50.1513	31.2132	26.1782	47.0604
Sdhd	51.4403	50.0135	46.9771	27.4895	91.0126
B3gnt2	51.423	44.5656	24.0316	14.9613	28.6905
Pigf	51.1742	33.8531	31.3199	25.3541	31.9757
Pcdh10	51.0756	15.2283	8.73725	6.76666	17.4615
Ndufb6	51.0335	68.8586	61.3065	29.2211	104.578
3632451O06Rik	51.0298	34.3044	16.8612	12.79	21.4767
Cnst	50.7365	47.3353	22.6554	17.9409	24.9827
Sacm1l	50.4026	62.0897	44.326	24.9034	54.1405
Dst	50.1852	40.9148	27.4793	21.2021	7.03376
Xpr1	49.9643	43.7138	28.9138	20.8718	19.4226
1110018G07Rik	49.8668	51.2834	29.9241	24.3114	24.12
Slc6a6	49.8368	65.2047	157.91	117.615	152.37
Uqcr11	49.6774	49.6866	103.461	38.7203	152.96
Cend1	49.5139	72.1748	30.4342	26.58	38.0509
Tmpo	49.3684	75.9957	26.4305	28.0248	59.2214
Syt4	48.8211	28.455	18.7644	11.8797	9.78068
Dnajc16	48.7903	49.4992	23.3107	18.958	18.7166
Kcnj2	48.7694	50.1701	30.4161	25.1302	17.7626
Tmed4	48.7272	76.2233	50.6002	34.4736	64.5113
Kcns3	48.7132	42.0832	16.4327	14.3715	14.8697
Aqp3	48.6049	159.757	240.712	177.099	301.18
Rnf150	48.3208	34.1171	16.196	16.8536	11.8443
Tmem33	48.0072	46.7213	33.0651	22.3285	33.6794
Ranbp2	47.8853	49.6084	29.0918	19.1387	19.2194
Amfr	47.73	74.933	64.4919	53.1165	78.2679
Rabac1	47.4446	98.326	117.421	84.689	194.361
Hiatl1	47.1392	50.4809	25.0322	18.4467	34.5743
Npm1	47.1119	62.3465	30.117	15.4534	152.403
Slc12a7	47.1095	47.6617	33.967	29.046	28.991
Cacna1d	47.0492	27.8405	22.828	16.5612	9.86553
Hspd1	47.0398	57.8968	30.9883	18.9165	83.6249
Laptm4b	46.9685	58.1392	47.2667	39.2237	64.5597
Cacna2d1	46.8721	40.3192	17.4076	13.1226	12.0386
Rpn1	46.7187	45.2541	48.5828	32.5352	67.8918
Fam36a	46.5584	35.5044	19.3766	18.8264	53.4862
Sel1l	46.4635	52.2707	44.6345	29.2753	48.6157
Rtn4rl1	46.3806	55.8291	24.2797	24.5702	21.3233
Rtn4	46.2306	60.666	41.7224	36.3875	74.1243
Higd2a	46.1834	90.7323	58.3222	43.7397	100.122
Kcnb1	46.1107	44.0158	18.3778	18.7736	6.96189
Ptdss2	46.0512	58.8785	39.9048	32.6185	35.7479
Tspan31	46.0429	67.618	41.7373	29.1743	61.2314
Slc38a2	45.9744	37.6775	189.583	72.2187	146.52
Slc25a39	45.9363	59.1224	36.1879	34.3871	80.4183
Arl6ip5	45.7737	54.2793	62.8304	34.7929	72.7655
Cd164	45.6856	112.943	143.871	84.1976	252.312
Herpud1	45.6287	81.6592	70.8185	39.7779	135.432
1810027O10Rik	45.5819	23.6036	19.4779	14.7904	80.1659
Scamp4	45.4868	41.3048	29.5742	23.8163	39.2458
Slc22a23	45.409	50.1406	26.8037	24.7687	26.1172
Dnajc15	45.3963	49.0622	20.2267	14.7871	31.9575
Atf6b	45.3529	53.2888	24.4559	23.5813	39.8685
Odz2	45.3457	46.6265	32.8219	29.5595	8.72717
Tmem85	45.2499	59.835	42.2288	27.1903	64.4307
Ncam2	45.0146	52.4464	26.9808	19.6541	12.8079
Rer1	44.8999	54.8052	63.5555	35.3264	90.6109
Nxf1	44.8864	40.5218	29.1977	20.1592	29.9083
Ptpra	44.7004	40.9171	39.2647	27.2412	39.3879
Fkbp8	44.641	59.2322	48.8746	36.8638	88.3668
Kcnma1	44.5362	41.4577	34.0579	22.5676	9.9544
Ndufb11	44.5017	76.0368	75.1624	37.6157	140.851
Timm17a	44.3123	45.8484	39.409	24.6555	50.2755
Mmgt1	44.0773	48.749	22.3903	16.4753	26.8045
1810041L15Rik	43.7324	23.8883	16.7646	12.8894	15.2484
Zdhhc1	43.7086	24.9606	15.9205	13.4436	20.3305
Nckap1	43.7006	53.2392	49.74	28.4475	58.6855
2900064A13Rik	43.6956	68.8952	51.6398	35.3036	71.9436
Ergic3	43.6222	58.1951	69.9693	46.2372	85.4051
Cox7b	43.6193	59.5716	130.26	50.682	101.213
Lrrc8d	43.6086	49.5687	28.6792	25.1898	37.2371
Nrp2	43.477	27.7032	19.9318	17.3532	22.5284
Acp2	43.3905	43.7031	25.5035	18.1679	22.5032
Rpn2	43.2778	62.2192	80.8504	50.9182	89.2204
H47	43.2121	59.9826	67.5133	35.3938	99.1831
Rnf145	43.1999	46.0395	43.9269	32.1771	43.0331
Leprotl1	42.9633	36.0799	36.4861	23.4356	32.2778
Fam118a	42.8763	28.0626	8.27012	8.63908	13.2029
Pink1	42.6537	73.8317	57.3126	40.0151	109.926
Stx12	42.6503	61.6723	31.9406	26.4753	53.5425
Bcl2l1	42.5712	48.841	33.2705	28.7164	47.9407
Abhd2	42.15	58.5299	66.3603	47.1836	26.1913
Lamp2	41.9627	79.7151	155.47	82.2167	207.099
Clcn4-2	41.9435	46.9021	22.584	20.7815	32.2177
Ttyh3	41.8781	29.9573	20.5254	19.8664	23.8411
Pigp	41.8525	67.993	25.2096	19.7721	76.397
Ndufc1	41.8475	55.0459	41.063	22.1354	96.3519
M6pr	41.7948	68.592	71.3237	44.3262	90.877
Ndufb3	41.7461	86.1485	53.4466	26.9866	98.283
Tctn3	41.6294	26.8577	12.0992	8.65358	11.1101
Acbd5	41.5885	55.4116	28.4376	20.939	40.92
Jph3	41.4282	31.3715	11.9451	14.3755	12.0487
Stx1a	41.3998	36.894	15.3888	12.5806	18.8753
Emb	41.3434	63.1411	99.6536	46.9502	164.597
Laptm4a	41.3174	87.097	91.9286	94.9917	248.873
Slc4a8	41.2202	25.458	13.8655	12.9135	6.85547
Lrp11	40.9463	65.2498	20.9403	23.8417	28.8217
Tomm22	40.9333	39.199	16.2689	13.0879	63.2803
Ppm1a	40.7265	54.2828	37.598	28.6863	46.3874
Psenen	40.6516	62.01	42.4523	35.5235	96.0269
Slc39a7	40.5968	32.5732	46.8134	28.5551	66.1763
Ndufb5	40.5564	40.701	38.5659	23.9558	78.5104
Vdac3	40.5407	52.5508	52.2598	29.372	75.0331
Ptprg	40.3193	34.8558	25.9581	19.5019	14.4508
Ccdc47	40.1184	46.9362	49.8612	31.401	52.8641
Cerk	40.062	39.7371	43.7863	38.5343	32.4401
Cisd1	40.013	55.5778	88.7515	43.2238	115.966
Fut8	39.8996	41.5264	38.411	24.6639	39.5939
Aig1	39.8443	42.9279	38.2868	32.0301	40.6703
Tmem107	39.7449	37.9946	27.2309	17.3446	38.8752
Tmed8	39.5565	32.4706	14.5557	12.4589	14.1029
Itm2c	39.5526	63.4482	67.3227	52.7416	101.132
Il6st	39.5206	42.9239	50.3748	41.213	42.0798
Slc3a2	39.271	54.3577	55.8638	39.5899	72.1078
Agpat1	39.1974	45.938	23.8166	21.6488	37.3213
Slc8a1	38.997	34.338	21.5924	15.489	5.02514
Stard3nl	38.9727	45.3046	23.9758	14.6365	34.8326
Slc6a8	38.8332	21.8045	19.8827	19.082	29.8935
Slc30a9	38.7548	39.9602	24.9204	17.0505	32.3014
Slc37a1	38.7506	28.0358	18.7434	15.0798	12.1787
Tmx3	38.6846	52.713	25.8619	17.8118	36.4142
2310001A20Rik	38.6765	42.1121	35.8903	21.2898	40.3674
Ndfip2	38.651	47.7983	31.3575	22.2023	39.3869
Lrp10	38.6319	53.582	38.4432	34.452	55.1318
Lclat1	38.5449	49.9904	22.403	17.5201	23.3435
Rnf121	38.4819	27.4926	30.9551	18.667	20.095
Samm50	38.4608	42.5307	37.6952	21.6942	50.0118
Stt3a	38.4229	37.097	65.5308	45.1768	72.0208
Surf4	38.3508	44.1699	73.1572	50.6758	98.0695
Atp2b1	38.3387	41.702	31.2021	20.3007	20.136
Sdc2	38.2797	54.7643	27.2566	20.4938	45.3922
Tmed10	38.1978	64.7228	74.7689	44.1923	89.4339
Faah	37.9144	34.8867	29.3614	25.9739	28.4853
Slc6a17	37.8855	28.4178	15.304	14.8901	10.8561
Ppox	37.5796	31.3157	14.696	11.5456	15.4307
Xkr4	37.5237	23.4529	10.8309	10.5818	3.67645
Cnih	37.5015	62.4891	74.887	36.1043	71.8695
Man2a2	37.3575	29.8096	30.2519	22.022	15.2876
Tmem117	37.3247	47.3654	28.2003	23.5886	24.9466
Yipf4	37.264	32.5602	26.9372	16.9901	48.399
Pcdh7	37.2131	50.2589	30.4612	29.6485	24.6337
Glg1	37.1983	44.1652	43.7645	27.461	21.8417
Uxs1	37.1797	25.871	33.6869	15.9356	22.5807
Atp5g2	37.1388	74.2337	61.8919	49.6485	181.413
Tmem150c	37.0211	45.4155	20.1847	17.5633	23.1353
March8	37.0195	36.3991	25.3791	17.7087	37.4437
Fam134c	36.9609	46.7613	30.0723	26.8725	49.5877
Ppm1l	36.9449	31.5136	13.8435	11.4168	8.83354
Krtcap2	36.6376	43.1514	76.8587	36.6366	99.0059
Tmem67	36.6247	22.4246	14.1305	9.35108	10.0943
Clic1	36.6102	37.3824	32.813	20.2883	78.8463
Cxadr	36.5214	57.4077	33.2432	24.5317	32.1036
Entpd5	36.4421	75.313	72.8848	48.5696	98.0805
4933434E20Rik	36.3729	40.3299	21.8801	14.2035	36.5441
Dram2	36.3373	52.4829	39.6649	27.6035	60.9923
Jtb	36.2993	39.4866	19.7887	13.2032	48.5712
Snph	36.1868	34.2534	11.8476	13.3109	10.7305
Ppp2r4	36.0089	41.4938	33.8369	23.0305	50.2656
Rnf103	35.7767	35.0182	19.015	17.9837	34.2686
5330417C22Rik	35.7617	46.8703	31.9873	25.8519	20.5628
Gpm6b	35.5135	52.7563	49.8543	36.2841	62.0107
Agpat4	35.5118	23.1363	18.9313	11.7969	17.9293
Mmp16	35.437	31.3675	14.4794	11.4558	5.76013
Diablo	35.3433	23.9871	22.3895	14.6276	29.9744
Ctxn1	35.3362	50.3928	37.4812	35.0065	58.0847
Tm9sf1	35.319	52.5843	27.4671	29.0197	42.1358
2410089E03Rik	35.2853	25.1594	14.538	9.97422	5.73031
Cldnd1	35.1497	38.741	37.3999	24.438	44.3041
Dnajb12	35.1204	52.1534	32.5748	23.5881	28.9162
Abca7	35.0796	30.3829	16.1497	13.9621	11.5323
Ncstn	35.0656	53.9737	41.2587	30.2886	49.2476
Sema4d	35.0529	31.6752	19.1433	14.7517	15.7681
Sdk1	35.0277	36.5311	27.2522	19.7094	13.8756
Ddost	34.8568	54.186	57.5428	36.6271	77.2012
Nrp1	34.8409	18.7054	15.5406	10.7165	13.9128
C130074G19Rik	34.8398	30.8251	16.0994	15.363	21.3928
Atp6v1b2	34.7572	49.4549	38.8102	26.4217	70.1804
Tgfbr1	34.7215	37.7093	30.7083	21.8577	40.2673
Ankrd46	34.5148	40.6463	23.6086	16.2447	38.0954
Kcnn2	34.1549	33.6402	11.8225	8.11645	7.80561
St3gal4	34.1425	41.1206	16.294	14.681	25.9545
Slc25a4	34.1148	44.2211	71.2356	45.5217	175.424
Snx14	33.9812	39.1104	24.3036	15.0411	25.4422
Dscam	33.9234	21.2166	9.34508	9.92587	5.40839
Slc25a12	33.8315	36.4876	26.0285	19.165	36.4903
Plxnb1	33.7184	28.1275	31.1123	25.0834	20.8378
Cdh23	33.4822	20.2745	8.19251	9.36757	2.19341
Degs1	33.4315	55.7001	61.451	31.4713	66.1553
Adam23	33.3553	25.6023	13.1868	12.2968	5.6937
Fdft1	33.3274	35.7687	39.781	25.1863	35.8491
Lhfpl4	33.2978	23.0385	12.9184	13.0022	10.5855
Hiat1	33.291	29.7597	27.1771	19.7477	37.2475
Scarb2	33.2549	34.3825	29.8038	23.5526	37.904
Hsd17b12	33.2271	40.9073	57.958	27.0312	58.6924
Lpgat1	33.2067	54.1533	78.3867	45.2569	74.1048
Ltk	33.1857	24.2386	9.68702	6.87603	12.1728
Mfsd4	33.1694	37.3433	24.1699	18.6402	53.8125
Kcna6	33.1109	30.2379	12.9375	13.1874	8.75202
Tapt1	32.9373	36.1335	28.9804	23.5358	29.3667
Abca13	32.9198	91.9743	104.265	51.6155	11.4305
Kpnb1	32.919	37.6286	31.7806	22.4697	38.8429
Trpc1	32.8668	26.872	12.3246	10.8301	11.6915
Ipo7	32.8369	43.1811	42.3944	24.0354	40.842
Cldn3	32.7766	44.9255	56.3739	43.514	105.218
Rhot2	32.7712	29.687	15.0725	15.8711	21.2236
Tbc1d9b	32.7052	36.0382	20.6724	17.2432	22.8346
Jam3	32.6941	35.8368	17.5713	12.9803	18.1403
Lpcat1	32.6755	27.3358	19.9514	14.706	17.3571
Maea	32.653	38.2707	30.384	21.7179	48.3394
P4htm	32.6015	30.0062	16.9183	16.9856	18.1266
Rnf185	32.5855	41.0232	29.3364	19.3507	38.2742
Pkd1	32.562	15.5436	15.7453	13.5853	7.43602
Ank	32.5536	41.1692	49.6085	33.2806	66.5216
Slc30a5	32.5392	34.0148	26.8195	18.6949	33.1508
1700028P14Rik	32.5187	35.6479	11.3896	10.4213	19.8344
Itfg1	32.4846	31.2933	31.2947	21.3743	44.7475
Cd36	32.4525	69.4241	71.9116	44.2055	80.7011
Cyb5r1	32.4309	47.6754	46.2973	33.9108	39.8627
Clcn3	32.4016	36.9604	37.2638	23.4277	34.7906
Gbgt1	32.2282	19.3623	8.90494	8.54472	5.86835
Scamp5	32.2199	19.5199	16.5305	12.1076	18.2521
2310016M24Rik	32.1704	45.8468	33.0806	20.2381	64.0091
Tmem106b	32.1499	42.2412	27.7738	19.4051	38.5439
Dlg4	32.0908	38.8973	20.1946	17.5019	18.5252
Slc9a1	31.9842	27.2168	20.3169	17.872	15.6114
Kirrel3	31.9766	23.9691	12.0667	10.5445	11.0898
B4galt3	31.9648	24.2003	15.7926	15.5765	23.5813
Sft2d2	31.951	30.6065	44.508	32.0921	48.6617
Nsg2	31.7992	67.5446	28.0385	22.2928	55.0187
Agpat9	31.7911	36.4425	15.4995	10.6863	15.9696
Clptm1l	31.6952	32.3332	48.662	25.7723	63.5495
Vma21	31.6699	31.7779	20.6785	11.6826	24.4105
Slc25a33	31.6138	30.6768	11.1328	9.86402	18.889
Tmem111	31.6106	45.1717	29.6079	19.3661	51.3911
Erlin2	31.5581	41.7872	30.493	21.7167	36.8638
Jagn1	31.4585	37.7575	34.6528	19.0648	34.962
Slc43a2	31.4539	24.3147	17.0956	14.234	14.1662
Megf8	31.3906	29.0923	20.5235	19.8342	13.699
Zdhhc5	31.355	44.9214	31.1699	22.628	29.4707
Aup1	31.3176	37.6412	42.3718	31.1269	60.8522
Tapbp	31.3125	56.3183	33.284	29.3465	53.2399
1110003E01Rik	31.2757	20.2385	37.5514	23.5234	67.9657
Hfe	31.2385	41.8591	13.6569	12.9798	17.6005
Pigt	31.2135	52.268	52.756	37.0388	65.5664
Clptm1	31.2084	52.04	37.1312	28.3913	45.4182
Trpm7	31.1927	25.6907	15.497	11.0348	17.4406
Igsf3	31.1664	28.0875	19.4216	17.3153	8.83231
Tyro3	31.1588	97.4041	67.0648	57.3213	94.5922
Ost4	31.1588	70.2363	88.0799	47.1796	129.333
Ptchd1	31.1434	25.967	11.1166	10.4881	3.49826
Coq2	31.126	33.9601	29.4435	20.7174	48.2641
C630004H02Rik	31.1004	34.6042	31.7776	22.4069	39.4675
Slc44a4	31.0926	27.7007	25.1853	17.7201	28.6758
Adam22	31.0785	36.219	18.9538	12.7831	7.61979
Ctdnep1	31.0046	41.6732	25.073	22.7591	50.0768
Slc25a11	30.9591	37.9073	31.1526	20.5386	60.6295
Gdap1	30.8151	37.0805	14.4187	10.3945	18.2054
March6	30.8015	32.5177	43.5622	27.1901	23.9049
Slc12a6	30.7794	26.1749	22.1	16.5453	15.8428
Slc45a1	30.7732	35.6198	7.83021	8.04016	12.3623
Tmem223	30.764	38.4653	29.9224	18.8537	58.5951
Gbf1	30.753	33.6032	24.1735	16.1738	16.5303
Yipf6	30.659	30.8886	19.2858	16.1233	27.4903
Scamp1	30.6515	36.9417	26.6598	19.8983	40.177
Tmem127	30.5823	27.9521	22.6318	15.438	25.8263
Cdh2	30.5659	43.7847	23.7383	18.6023	24.1901
Atp10d	30.5421	28.2291	46.6669	48.2008	8.41137
Srd5a2	30.5079	34.0433	242.243	144.264	251.589
Sec62	30.357	47.9663	37.4884	26.2367	61.4926
Tmem161b	30.3391	14.3965	10.523	7.31215	11.0227
Mfn2	30.3049	40.912	20.7018	16.2044	27.5646
Slc9a9	30.2101	20.475	15.948	12.9924	12.1358
Txndc15	30.1254	26.5356	21.3653	14.0596	38.0034
Tmem86b	30.0582	12.3024	10.3701	9.04635	8.51741
B3gnt8	29.8497	21.152	8.3009	7.09617	10.2451
Trim45	29.8265	33.6945	16.3435	13.9358	12.8258
Abcc5	29.7636	38.3614	59.8523	35.4512	48.3225
Gm4461	29.7573	10.3923	5.22508	4.62919	3.05861
BC004004	29.7503	29.508	19.2935	13.9995	34.3582
Hgsnat	29.6437	26.3601	22.9343	18.1096	24.9864
Prom1	29.5071	21.1834	30.6814	19.2239	28.3417
3110056O03Rik	29.4818	25.8866	16.7585	12.5255	17.3913
Ptprr	29.4604	30.8405	12.5841	10.8	12.7962
Lingo2	29.4376	40.4468	20.4215	19.8721	14.3009
Hrk	29.3715	21.2213	7.52591	7.49998	14.3135
Orai2	29.358	30.7614	13.8112	12.3351	18.3074
Creb3l1	29.3174	44.0581	26.5293	34.731	27.8873
Mmp15	29.2639	47.1081	30.9587	27.8712	37.8854
Cisd2	29.2035	35.3414	32.5585	17.7232	29.8044
Wrb	29.0515	24.9528	15.2392	10.7273	14.5531
Unc50	29.0469	33.0918	28.4066	17.9386	39.2577
F11r	29.002	30.6899	37.4521	23.6606	50.612
P2rx4	28.9161	29.0115	23.481	20.6083	42.3163
Kcnk10	28.8839	26.9491	15.3704	11.5441	8.80028
Myo1c	28.8174	25.8334	19.6295	13.919	27.4659
Atrn	28.747	23.0535	16.5713	13.3343	11.6287
Paqr9	28.7133	30.147	12.2927	13.0202	13.7313
Galnt1	28.5913	34.142	35.8393	23.0279	43.9094
Susd4	28.5797	17.8633	10.8203	8.06839	11.9235
Tmem134	28.5066	34.6457	20.1228	15.5842	41.7631
1810048J11Rik	28.2851	24.8752	16.0066	11.6357	11.9926
AI848100	28.2812	37.1664	20.0342	13.3839	17.7879
Casd1	28.259	23.6675	18.6309	12.2441	22.0107
Aph1b	28.2465	20.1953	13.0995	9.61801	13.2073
Nup93	28.1554	18.6277	12.4478	9.03257	10.4139
C2cd2l	28.1525	25.9328	16.1533	15.4662	19.7727
Aatk	28.111	25.1949	12.3421	14.7764	10.8487
Cd47	28.0851	42.855	53.5543	33.8043	40.2399
Mbtps1	27.9932	28.9851	27.8408	19.9856	32.881
Kpna1	27.8114	28.4677	16.5135	11.9313	22.0462
Slc39a3	27.8089	32.0544	19.1325	16.4437	24.1306
Cept1	27.7832	35.1943	30.415	22.3983	41.7503
Immt	27.7336	28.2092	29.5703	17.5034	37.3621
C230096C10Rik	27.6953	33.2148	21.0271	15.7689	7.27679
Efha2	27.643	24.4216	10.2881	8.42034	10.9091
Sema6c	27.5904	10.7655	7.07456	6.29131	6.76714
Acvr1b	27.5593	22.5024	20.52	14.4983	20.6367
Letmd1	27.4395	29.0753	17.5074	13.0262	21.0789
2010011I20Rik	27.3494	36.9386	21.7398	18.5448	34.8928
4932438A13Rik	27.2563	21.0851	18.1707	12.1747	5.17076
Fads6	27.2303	29.4979	10.6422	10.9143	16.8281
Lifr	27.2275	30.1706	28.091	16.4439	9.63533
Cant1	27.2069	30.9098	18.5744	15.8374	25.6304
L1cam	27.1845	19.7121	15.2442	12.3284	9.09019
Lime1	27.1655	18.4608	11.6118	8.93912	11.4312
Mcl1	27.0742	32.6836	18.6134	19.5037	50.4073
Jag1	27.0356	25.8366	25.2062	21.3398	9.88975
Pllp	27.0152	26.2349	16.5516	15.222	23.6083
Slc37a3	27.0049	22.6996	26.4421	17.0868	26.0906
Avl9	26.9605	37.1122	19.299	14.2158	20.9208
Ccdc109a	26.8239	19.5117	13.877	9.59261	12.8406
Ei24	26.8225	35.5056	29.7655	22.6743	60.9433
Mtch2	26.8118	24.4918	22.911	12.9942	40.3364
Icmt	26.6653	27.3061	18.6013	15.0593	20.0308
Lsr	26.6017	28.1327	24.5115	17.2696	29.4321
St6gal1	26.5729	46.2903	44.1168	26.8422	44.9576
Slmap	26.5219	31.4386	24.3125	15.0568	31.3936
Psd	26.5063	19.1145	6.7772	8.45823	7.99215
Kdelr2	26.4761	43.103	54.612	28.6361	55.0973
Abhd14a	26.4013	25.5306	8.50333	7.88386	17.196
Cyb5b	26.3461	37.3843	32.1905	20.4308	54.0318
Tex2	26.3454	42.8867	30.8636	22.205	28.8751
B3gnt4	26.3337	4.8246	4.92618	3.25897	3.12714
Tmem8	26.3254	18.8291	12.4613	12.8826	19.3006
Tomm40	26.3125	32.3901	17.0105	13.6014	29.6666
Kpna6	26.2914	26.6995	15.733	11.9829	22.007
Slc45a4	26.2326	32.5815	24.9659	19.5633	26.1531
Fam171b	26.2315	26.0123	17.1765	11.6932	17.3276
March2	26.2293	12.8715	9.67122	6.38923	11.5717
Tmem80	26.222	12.1345	11.6657	9.29338	15.9859
H13	26.1394	24.7426	29.6598	16.4577	42.6969
Atp8a2	26.1315	19.4621	14.8071	12.369	5.24977
Atl2	26.1134	27.8842	24.2727	15.3508	30.6881
Slc25a35	26.0975	49.3201	92.0086	52.7409	142.401
Yipf3	25.9564	42.5854	32.9281	21.1114	39.8781
Tomm70a	25.9203	37.1275	22.1968	14.9429	36.0184
Mrs2	25.9199	19.3973	10.5053	9.09058	13.9205
Pgd	25.9191	52.3823	63.8818	37.5109	67.9096
Slc1a4	25.773	27.8645	26.9431	21.2869	26.0943
Ptplb	25.7592	25.5992	12.0668	10.8786	15.8378
Clic6	25.7589	87.7762	38.3751	42.9992	110.534
Dhcr24	25.6848	30.1257	23.9443	19.8975	27.9048
Mfsd6	25.5939	25.7694	21.9754	16.9901	21.5102
Tmc5	25.5278	25.4038	19.3603	18.1816	19.1845
C1galt1c1	25.457	28.5386	21.9956	13.3676	32.0141
Tmem50b	25.4524	31.4509	24.9812	21.1161	37.0299
Stx18	25.3495	15.8467	9.3824	7.26143	13.3736
Elovl4	25.3162	22.1187	10.518	8.95906	13.3536
Ndufa13	25.3035	38.2592	47.4749	28.6673	62.1932
Cr1l	25.1755	26.4841	29.633	14.417	31.9958
Slc25a46	25.1277	23.8462	14.4881	10.0931	23.5141
Cdipt	25.0992	49.6524	31.0133	24.7074	50.6793
Alg10b	25.0925	28.6488	16.7709	14.6819	17.9422
Spcs2	25.077	38.1376	39.1818	18.94	59.3959
Psen1	24.9707	21.2	22.3468	16.2083	25.9774
2510039O18Rik	24.8868	35.4291	20.2547	19.9714	32.7117
Ints1	24.8807	24.938	13.7215	11.9566	10.498
Scn8a	24.8654	13.6115	6.43839	7.04426	2.3913
Nupl1	24.8151	29.8904	16.9271	10.3194	18.0747
Tmem128	24.806	30.8584	25.6479	15.1329	31.8782
Bnip3	24.7791	56.4275	31.6246	19.9352	54.1612
Lgr4	24.7693	35.4201	19.2157	18.6663	25.7157
Lrrc8b	24.7436	21.4027	14.659	14.0616	15.7446
Herpud2	24.7377	26.5991	13.2894	11.8963	21.7264
Mcoln1	24.687	29.6353	20.805	15.4465	27.8283
Ptprn	24.6498	11.7521	4.22849	3.5551	2.87251
Kpna4	24.5788	31.5498	18.4142	12.3626	25.304
Fam82a2	24.5222	47.4772	48.2133	37.6644	51.9657
Tmed9	24.5219	30.4155	55.7488	30.4184	83.7766
Tmem65	24.4578	25.7896	14.8467	11.9645	27.8019
Syt14	24.3381	18.5203	10.1779	7.61289	3.86359
Robo1	24.3271	26.8361	19.4655	15.3422	14.5159
Impad1	24.3069	25.4307	21.9884	13.9469	29.5495
Atp11b	24.2719	23.7536	20.4885	10.7357	20.4055
Mff	24.2445	33.5008	23.296	14.2837	36.552
Derl1	24.1757	23.7536	24.91	14.886	33.8634
B4galt1	24.1454	14.8207	20.3574	16.2434	27.5284
Abhd6	24.083	24.6626	17.2974	10.5892	14.4021
Tmcc1	24.0537	17.6426	11.9278	9.5918	12.7113
Cdh1	24.0108	64.434	64.6003	56.7815	61.1906
Srebf2	23.9938	25.9093	25.2299	23.623	33.5442
Tmem219	23.9068	30.8104	19.6141	17.6233	27.2038
Ktn1	23.9065	31.5854	21.7956	13.8914	21.0137
Ccdc107	23.8701	18.3963	12.4396	9.00462	23.0356
Panx1	23.8606	23.136	9.08308	9.18513	14.8369
Tmem138	23.8224	17.121	9.91177	6.68382	13.8515
Scd2	23.8003	33.0319	96.4177	76.4262	115.034
Letm1	23.7783	31.0295	20.3777	15.4157	23.1797
Ryk	23.7426	18.9722	17.6817	12.9735	29.4941
Cacnb2	23.6851	25.1775	10.2006	8.67029	7.70323
Lmtk2	23.6844	33.2668	17.7754	13.6534	10.297
Srprb	23.6683	25.3482	21.0679	14.5442	28.8924
Pnpla6	23.6266	19.1519	13.3748	10.6921	9.33068
Asph	23.5614	16.7217	25.8832	18.0786	31.6249
Amigo1	23.53	22.7386	11.9035	11.956	10.1536
Opa1	23.5091	27.2238	17.696	11.6739	16.6194
Tex261	23.4311	26.5341	28.6793	18.4873	41.8186
Pttg1ip	23.4065	45.6704	58.8996	40.2642	83.8368
Fam20b	23.4023	24.7088	23.5295	17.0161	30.9856
Nup88	23.3774	27.774	20.4897	10.5713	23.5768
Ptplad1	23.263	34.6858	38.8399	24.2339	47.0211
1500004A13Rik	23.2253	15.9383	2.66615	4.15249	7.36791
Paqr3	23.2233	11.4928	11.4737	9.72655	6.66842
Htt	23.2012	17.7768	11.8423	9.58625	5.14568
Tmub2	23.1754	23.6657	16.2298	12.0266	25.5422
Cux1	23.1622	29.5174	19.5436	14.5037	24.6088
Tmem214	23.0979	21.7913	17.4568	13.0364	25.7118
0610007C21Rik	23.0936	33.3806	50.0161	24.0595	64.1404
Tmem131	23.0729	22.8553	20.8753	14.5927	13.9791
Leprot	23.0204	21.4232	40.5075	23.086	51.5054
Slc39a9	22.9886	24.6709	23.3171	16.2221	25.1941
Dgcr2	22.9536	28.2594	30.5084	22.3249	37.001
Cldn12	22.9465	24.1853	17.0868	12.0229	21.2666
Trp53i11	22.9237	10.1946	17.9521	14.3439	23.1356
Slc35b1	22.9084	39.7168	53.3104	28.2232	59.3453
Mgat1	22.8508	16.0701	13.3331	10.9144	22.1383
Atp13a2	22.8464	19.8977	16.4358	12.9028	23.653
Vapb	22.8336	27.04	19.9011	13.9891	24.6332
Syvn1	22.8178	19.4386	20.097	16.1375	19.0449
Tmem87b	22.749	18.169	15.3577	10.2533	14.2498
Slc9a7	22.7401	23.385	13.9413	10.5299	6.92875
Cse1l	22.7142	25.5393	21.7383	11.5146	23.384
Glce	22.7132	18.4394	20.2726	12.549	15.4174
Scamp2	22.6348	20.4598	23.4752	15.9055	33.1699
Slc44a2	22.606	25.4696	26.1213	18.3711	32.5643
Sec63	22.6014	24.4225	31.3944	18.405	31.733
Ric3	22.5979	21.7133	9.12053	9.6893	9.75174
Scai	22.5728	16.3581	7.10015	5.44049	5.33939
Ndufa1	22.5725	61.9203	77.7736	40.7579	114.754
Insr	22.5437	23.0261	19.3001	17.3795	12.5133
Nceh1	22.4508	35.0626	17.786	15.7804	21.5123
Aqp4	22.4175	57.8246	148.94	66.0651	191.308
Tmem136	22.3875	20.0321	10.7552	7.80683	8.08762
Ggt7	22.3661	58.8485	71.1188	40.8571	100.44
Casc4	22.304	28.5777	15.1346	12.1824	23.1512
Pigb	22.2022	13.8552	16.3667	10.4761	9.19614
Rfng	22.1765	15.5954	17.302	12.3441	22.6443
Tmem101	22.0976	13.2618	12.6617	9.27289	15.6569
Rnf19b	21.9895	15.1327	11.4407	9.55023	18.5285
Tmem132a	21.9845	28.5027	10.07	9.8983	14.7991
Sfxn3	21.9585	21.5202	11.6311	11.9849	20.9561
Rnf5	21.91	14.2616	17.3293	12.2285	35.4644
Atl3	21.8559	26.1248	21.1049	12.171	21.816
Tmem179b	21.8167	22.3014	26.2673	18.0326	28.2735
Man1b1	21.7912	27.4565	21.7934	14.9176	26.2137
Slc9a8	21.7891	13.4793	12.6977	10.3387	12.8548
Pcdh1	21.7869	22.5755	16.3586	16.7782	10.4204
Cbara1	21.7493	18.2552	17.6935	10.808	23.4985
Ugcg	21.7438	18.2095	21.9554	12.1238	14.9509
Lman2	21.7102	26.9099	27.379	20.4611	41.649
Akap6	21.6849	23.3392	10.1262	8.86964	4.91611
Fam173a	21.6481	15.1179	22.9002	16.3193	34.9161
Mogs	21.6388	20.02	13.9638	12.9318	16.4086
Tmem184c	21.6113	33.6346	13.8672	12.3575	21.5387
Bmpr1a	21.5482	25.5828	26.8733	15.9158	28.8816
Slc35c2	21.5432	20.1342	16.2497	14.53	25.0297
Rtn2	21.5164	24.0848	20.0102	11.3855	20.1704
Pcnx	21.4906	18.3757	16.0723	11.8874	10.6682
Npc1	21.469	24.0236	18.6081	15.6876	11.1229
Tctn2	21.4139	19.5118	11.8246	9.84774	12.5351
Epha5	21.3836	19.6946	11.7875	13.5667	5.63046
Dnajc14	21.3223	14.3874	15.8603	11.1717	19.6265
Pcnxl3	21.28	20.9748	13.929	13.499	12.6475
Yipf5	21.2502	23.7257	28.7626	14.716	33.1634
Galt	21.2336	17.7038	8.67016	7.69162	10.7596
Ninj2	21.2301	8.63426	7.35686	5.1976	2.07504
Fam18b	21.1978	35.8783	44.0969	25.8447	46.8969
Fam168b	21.1742	19.9427	24.821	19.5258	34.7709
Senp2	21.1124	18.3999	13.5717	8.31811	15.3733
Slc25a23	21.0618	22.5306	17.8759	15.8496	23.5695
Creb3	21.0473	22.45	22.4812	12.0585	29.4041
Stx5a	21.0403	20.4766	21.8258	13.6006	30.216
Syne2	20.9816	16.674	14.3291	10.789	7.40803
Fmo2	20.9789	33.3183	41.7038	24.4684	51.9797
Als2cr4	20.9641	26.9216	15.6093	10.8076	25.0866
Surf1	20.9214	20.6563	15.7252	11.6441	30.7571
1810037I17Rik	20.9132	48.6751	41.6856	19.6649	63.0922
Tmem208	20.8405	20.9322	27.0444	13.1454	40.8893
Rnf13	20.7923	33.8323	36.4253	20.8168	58.572
Ptprf	20.7859	42.0075	51.7826	41.6947	51.3826
Gramd1b	20.7609	15.5926	13.806	12.1473	10.0287
Tpcn1	20.7567	19.4646	12.896	13.7584	16.5042
Slc25a28	20.7321	14.6276	10.4091	9.58313	17.1604
Nomo1	20.7132	31.6692	29.8779	21.0728	27.205
Kcnh6	20.6936	8.7914	5.51551	5.02784	2.93806
8430419L09Rik	20.6783	24.8305	15.3992	15.5321	17.8553
Tmem167b	20.6617	25.8079	20.211	13.5476	29.7705
Fut10	20.6551	20.8542	3.64911	2.88274	9.31978
Slc25a27	20.6536	10.3898	5.34671	5.19544	6.5442
Slc31a2	20.629	25.0002	36.0777	16.448	48.4908
Spast	20.6139	18.1535	13.0992	11.5993	19.166
Abcc10	20.4196	10.1579	12.7879	9.28231	5.90483
Clmn	20.3082	13.363	10.5769	7.97865	12.7712
Yif1a	20.2877	25.2426	23.4532	19.51	31.5444
Agpat6	20.281	21.675	18.5234	13.1817	18.816
Heg1	20.2591	19.1126	15.4524	15.6468	8.00417
Tmbim4	20.2313	27.642	55.6966	32.9714	74.7145
Dlg3	20.208	18.1807	16.3137	9.76576	20.8741
Cpd	20.1753	26.0928	53.6607	33.7338	43.0224
Slc48a1	20.1662	34.6322	30.4623	23.246	43.8661
BC005764	20.1645	16.856	13.2545	9.96548	21.1777
Atp9b	20.1216	14.147	13.6965	8.96989	9.14483
Eif5a2	20.0439	16.3944	4.59319	2.85212	6.43061
D10Bwg1379e	20.0336	17.1129	7.78086	6.79772	2.60224
Aldh3a2	19.9196	34.6954	36.6046	22.5739	50.3045
Sgpp1	19.8967	33.1923	14.9374	15.2523	36.4099
Furin	19.8833	30.9382	84.0244	59.4179	92.9544
Tmem57	19.8435	21.6385	20.7703	14.7855	26.6259
Cadm3	19.8422	13.8889	15.3746	10.019	12.2461
Clcn7	19.7785	21.1687	13.1423	10.7306	18.8551
March5	19.7674	27.4369	20.1319	17.1837	35.4081
Adck4	19.749	18.9993	14.2253	10.2105	17.1377
Spns1	19.7109	21.5285	13.6436	11.6423	22.8474
Il28ra	19.7102	12.2203	6.24203	6.69819	5.4399
Slc38a10	19.7037	28.8782	19.665	18.3612	33.3345
Tmem218	19.7034	21.7248	15.2293	11.4879	24.9272
Atp2c2	19.6361	16.8187	13.6736	12.3602	13.273
Hcn4	19.6198	24.7272	12.5754	13.5354	7.9988
Atg9a	19.5763	16.7035	15.7229	12.5817	17.6959
9130011J15Rik	19.5759	26.1866	25.7832	15.2794	44.0053
Cmtm6	19.5671	17.8953	19.8309	16.2046	30
Slc25a22	19.5634	20.4966	13.39	11.727	15.0172
Mtdh	19.5626	28.3134	13.9709	11.935	29.7369
Kdsr	19.5606	16.7996	17.993	10.2326	12.2726
Slc23a2	19.5408	31.6704	57.7643	41.2192	63.2666
Pigyl	19.5285	5.82939	10.5791	6.52083	24.6
Tpr	19.5061	23.7862	20.8564	12.8224	15.2045
Alg2	19.5	33.829	20.0239	13.8134	19.5156
Slc25a25	19.4777	26.4831	10.5254	9.27585	15.9903
Ubac2	19.4553	15.6404	12.5617	9.28528	19.3499
Lmtk3	19.4268	6.63468	3.58308	3.07133	3.37799
Sdc4	19.312	55.6051	96.0667	67.2422	93.2209
Tomm5	19.3079	15.3107	10.9001	10.4	33.3545
Tmx1	19.2883	24.9699	34.231	15.4905	40.5608
Galntl1	19.2825	22.9378	9.6828	9.38443	10.0617
Pcdh9	19.2728	16.9303	9.04121	7.95046	2.6563
Dolk	19.1469	18.0728	11.3152	10.8554	15.4968
Clcn6	19.1328	13.8688	14.7229	11.8646	7.73705
St3gal2	19.1245	22.5117	10.0432	10.5644	10.6979
Accn2	19.1168	24.1243	16.4052	11.4044	12.9978
Tmem231	19.0919	33.5889	10.7989	11.2499	15.4055
Crb3	19.0661	5.01505	6.25846	5.74259	16.7721
Hmgcr	19.0378	19.1178	18.33	12.4667	15.5595
Ahctf1	19.001	14.5728	10.0473	7.77433	8.43249
Lpcat2	18.8974	12.0625	8.71113	8.22061	14.5115
Mpp5	18.8936	16.5804	11.2411	7.89616	11.4883
Tmem38a	18.8806	18.2926	30.3921	18.6826	41.3793
Sec61b	18.8762	56.3247	79.0795	22.8478	127.274
AU040320	18.8288	26.2323	15.7594	14.2163	16.82
Cds2	18.7927	13.8194	16.0985	12.4389	15.6868
Ddx19a	18.7787	20.688	17.948	10.9794	20.6045
Fam73b	18.7425	19.8249	10.8349	9.20554	11.5727
Pomgnt1	18.7204	23.6846	16.4814	12.2955	26.9522
Tmub1	18.6325	9.21342	8.60207	8.28115	15.9945
Neo1	18.5471	20.9027	21.4958	15.4704	16.2357
Gldn	18.5396	54.5851	26.749	23.7414	25.9137
Itfg3	18.515	16.7489	17.0228	12.7496	25.254
Nup210	18.4966	12.0384	9.40394	6.63707	5.85816
Tmem19	18.4942	25.1303	19.0031	14.1461	21.1661
Stx4a	18.4366	14.6286	13.5932	11.4537	24.3558
Tcp11	18.4264	14.2472	6.27947	5.6065	6.7713
Pgs1	18.4232	18.42	16.1443	9.98724	19.7421
Alg11	18.3842	15.643	14.1922	9.53036	8.93172
Clic3	18.3658	18.6669	12.1726	9.29339	5.54111
Ldlrad3	18.3621	26.3908	16.8437	13.4469	27.4851
Cd63	18.3242	45.0374	126.253	89.743	325.585
Adam9	18.2895	24.8378	21.9096	15.6476	34.894
Sigmar1	18.2874	10.4965	15.981	12.5319	14.4317
Mmp24	18.2551	15.0568	6.42929	6.78334	5.15748
Caml	18.1316	25.302	10.6265	7.91644	21.6479
Mfn1	18.1106	17.3136	12.389	8.59398	16.0367
Odz4	18.0873	14.1482	14.8866	13.6333	4.82361
Tmem165	18.0735	16.0831	12.2282	9.2574	33.9907
Tmem160	18.041	18.787	13.1578	9.5613	32.5219
Ctage5	18.0194	28.7804	27.4482	13.4139	39.5614
Afg3l2	17.9799	12.4169	14.3615	7.49506	18.5015
Blcap	17.9027	15.6821	14.6206	10.8581	16.5438
Fam73a	17.8406	13.273	7.85989	5.72328	9.12073
Ankle2	17.8357	23.9236	16.2279	10.7509	13.6108
Slc9a6	17.8335	17.2611	13.3557	9.02171	13.7745
Dag1	17.8279	21.4187	32.0743	23.6224	34.7894
Ptges2	17.8269	19.3815	12.6655	10.0292	16.1748
Erlin1	17.8226	25.5484	12.1651	9.39895	15.3471
Pex19	17.7699	17.4965	14.7095	10.1412	30.1307
Atp13a5	17.7332	37.9548	38.4552	25.9451	41.5231
Lemd2	17.72	23.2154	11.698	10.2194	20.8499
Grik5	17.716	13.7087	8.31432	7.88854	9.25351
Sema6a	17.7113	15.4197	14.8757	12.3892	6.57105
Vti1b	17.6475	25.0862	28.2175	18.7387	47.8092
Ier3ip1	17.6016	24.8588	22.2548	12.7573	30.3757
Ykt6	17.5862	30.9187	25.2847	16.3148	41.8251
Nup153	17.5619	19.055	12.5605	8.9527	12.0204
Scn3a	17.5529	13.0395	9.78906	6.96343	3.33706
Tmem205	17.5458	16.6256	35.5718	20.3239	71.8442
Tmem9b	17.535	25.342	20.032	11.9046	43.911
Pcdh17	17.4945	24.2479	24.6923	19.1419	13.448
Adam10	17.4933	21.5414	23.3162	13.4224	28.4003
Astn1	17.4919	9.63703	5.3508	4.39369	3.02026
Abcd2	17.4918	38.611	28.6678	22.4374	18.9537
Reep3	17.4744	14.8943	22.5305	12.2715	21.2438
Fam173b	17.4477	8.09315	7.77532	7.27264	6.79999
Tmem135	17.4423	13.0343	14.4603	8.07684	14.6331
Rnf170	17.3841	19.3704	15.9673	9.39586	17.305
B3gat3	17.3198	33.9985	23.0235	16.0874	32.4171
Tomm7	17.31	31.1556	42.7787	24.7109	57.8651
Acvr2a	17.2469	15.8444	10.1408	7.68371	11.0888
Sec11a	17.1763	31.7438	50.0661	25.7412	57.0088
6820431F20Rik	17.1717	15.7752	27.4938	18.7008	24.2783
Spg7	17.0972	12.2822	19.3247	11.4396	22.3974
Golt1b	17.0946	18.1602	20.714	13.6048	19.6084
Galntl2	17.0428	10.9778	6.60221	4.80935	6.55016
Ptprj	16.9634	24.5333	22.05	17.7178	16.2015
Tmem106c	16.9626	31.5137	23.5756	14.6179	34.6729
Grina	16.9458	27.5859	41.1055	27.5072	68.2662
Pigo	16.9378	12.986	11.9852	8.57652	8.90575
Tmem9	16.9293	23.3414	29.0733	13.6629	41.6729
Ergic1	16.9202	19.5807	32.6615	23.637	50.3263
Chst11	16.9064	14.0567	7.70714	6.7449	8.53313
Lars	16.8936	22.6004	21.5541	12.5778	16.9559
1110021J02Rik	16.8856	14.9688	13.0372	6.9991	11.5506
Tbc1d20	16.8133	16.6906	17.4644	12.6235	27.9417
Tmem55a	16.8084	21.3931	15.7346	13.1263	28.0749
5930434B04Rik	16.7337	12.1685	23.0676	17.4068	28.4358
Tmem123	16.7171	24.3667	34.0269	23.9815	69.7147
2510006D16Rik	16.7169	27.3094	28.0413	21.2826	47.3167
Sqle	16.6938	27.4356	24.4551	19.9027	48.6408
Lmbrd1	16.6648	20.6732	18.73	12.2284	18.5338
Insig2	16.635	10.139	15.7559	10.2814	23.4712
Pnpla8	16.6042	20.1698	19.5451	11.1839	22.0601
Bri3bp	16.5892	11.9228	24.822	15.5084	24.4818
Sec11c	16.566	19.7543	42.5926	18.8785	94.9671
Acbd3	16.5149	22.6461	12.4803	11.4967	18.335
Sgpp2	16.5049	18.1642	13.4974	7.03123	10.1826
1110031I02Rik	16.5047	9.80548	11.6508	6.439	10.023
Fundc1	16.5043	30.2927	20.9895	12.8779	34.0287
Sema4b	16.4751	36.376	25.6841	19.1685	21.3135
Slc25a17	16.4614	22.1264	23.6742	13.2559	39.5875
Gm16517	16.4212	18.1484	9.66993	7.56978	26.0771
Mul1	16.4006	13.9442	11.3882	7.67799	12.2775
Cyp20a1	16.3828	16.6425	14.1856	8.29679	17.3424
Il10rb	16.377	18.8551	15.8282	9.30619	23.5291
Pld3	16.2778	31.0766	31.0819	24.5891	46.5252
Cnnm4	16.2689	18.3376	10.5982	9.06254	7.89248
Fktn	16.2591	11.2704	11.4588	7.62369	11.8331
Tmtc2	16.2539	25.5558	11.8387	10.2238	13.2209
Rnf139	16.2171	18.2361	19.7163	11.7534	15.6068
St6galnac6	16.212	23.3429	11.2904	9.29743	16.478
Pcdh19	16.2108	17.1104	8.94402	7.81027	3.52399
Lemd3	16.2024	15.172	4.98429	7.48424	8.2541
Ipo9	16.1727	12.7077	13.6216	9.03238	11.0681
Slc11a2	16.1552	22.5272	30.8321	20.6254	32.7069
Pigy	16.1527	14.0188	5.95587	4.82748	9.6001
Rnf149	16.116	18.1551	13.8198	10.1141	27.1225
Shisa5	16.1159	28.8438	38.9388	29.9995	60.4871
Zdhhc4	16.1008	13.9969	13.8338	9.3948	20.2783
Dsel	16.0815	16.2687	13.4185	10.6427	14.1952
Mtx1	16.0419	13.4363	10.1308	5.8122	18.1912
Esyt2	16.0419	12.4955	12.4968	8.12169	14.988
Rhbdd2	16.0108	18.4352	19.5656	13.5651	17.3724
Cyp4v3	15.9742	56.472	31.9816	22.2069	34.2018
Vkorc1	15.9571	15.5328	37.516	23.9966	46.8111
Gdpd5	15.9341	18.4032	16.1885	13.7686	21.6591
Gosr1	15.9306	26.193	14.3086	11.8619	18.2986
Dgat1	15.9063	5.7096	8.8751	6.65481	9.06801
Glt8d1	15.8876	14.9033	18.055	8.53104	18.8033
Kcnmb2	15.8794	36.3117	12.2092	12.8678	15.0461
Nup85	15.8609	17.0063	10.7203	7.35755	16.6989
Ipo5	15.8592	21.0195	23.9649	14.9441	28.4281
Sidt2	15.8262	14.0854	13.8962	11.4825	21.0749
Tmem120b	15.8108	7.34799	5.95488	3.85128	5.72287
9030624J02Rik	15.8068	19.7524	12.72	9.98845	17.4655
Serac1	15.8016	9.27978	4.43313	4.4139	2.93525
Pi4k2a	15.7926	15.6753	10.2702	8.89168	15.9062
Slc25a37	15.7707	15.2126	15.463	14.0924	19.7578
Srebf1	15.7542	25.5753	49.5725	36.9992	59.7009
Tmem183a	15.7391	19.2214	15.5762	10.9186	25.5011
Tmem159	15.6731	29.753	20.5969	15.3858	43.2112
Bfar	15.6705	16.4451	13.7476	9.83466	15.8569
Ipo4	15.6603	16.4689	14.5451	9.75201	15.6464
Nipal3	15.6191	14.2556	9.12677	8.20598	11.2925
H2-K1	15.6011	20.6194	22.6453	35.0936	117.456
Itgb1	15.571	25.6886	48.8867	28.7222	79.5656
Slc25a36	15.5545	17.9458	18.4936	10.6889	19.7456
Nup98	15.5506	25.9499	18.5649	12.3269	9.68205
Sc4mol	15.5445	15.1403	21.9056	11.8353	30.1782
Galnt11	15.5099	14.4196	11.243	8.1852	13.9669
Lmbrd2	15.487	16.5106	18.1946	12.0893	10.616
Kcng1	15.4816	15.2065	16.306	14.5458	4.31528
Slc27a4	15.4698	17.4803	21.2042	13.9224	22.6152
Creld1	15.4578	22.5427	13.3008	11.5567	13.5412
Ncln	15.4578	15.6323	17.1472	14.2258	20.154
Bax	15.4528	20.2409	18.4207	9.9668	34.1036
Slc46a3	15.4462	21.9385	18.329	13.4106	24.6458
Tmem87a	15.4395	27.26	23.5945	14.7513	23.2067
Stx16	15.4339	11.132	11.8262	8.34421	15.1504
Bcl2	15.414	16.0994	10.6851	9.94004	7.84456
Atp13a1	15.3811	15.5089	13.2192	10.0102	14.0239
Dhrs3	15.3267	28.1024	46.2696	40.5666	36.7675
Sema4c	15.2678	21.6405	13.9977	12.0677	12.7884
Ext2	15.2057	22.0775	18.1572	13.8089	22.1547
Sptlc1	15.1681	24.1683	26.7117	16.0759	30.6529
Slc33a1	15.1531	19.1895	14.6274	10.9494	28.224
Enpp1	15.1371	20.3094	8.76423	9.12794	7.57379
0610031J06Rik	15.1172	16.8219	32.312	19.4322	52.6114
Slc44a1	15.0862	28.9022	28.3823	16.5385	34.7084
Slc12a9	15.0675	13.0603	9.60084	7.44446	7.8095
Nipa2	15.0398	19.6441	12.6161	8.4848	18.8927
Rnf19a	15.0364	10.7223	12.6237	8.23666	11.7846
Acvr2b	15.0359	7.7002	6.60441	4.12299	2.89194
March4	14.9864	12.82	6.20733	7.1434	6.5555
Nup214	14.9697	12.5006	7.09864	5.94582	5.62135
Tmem145	14.9554	6.63511	4.98674	4.71637	2.1375
Entpd2	14.951	16.3813	7.46066	5.08189	8.87422
Ildr1	14.9497	35.5905	24.8444	21.2617	44.7052
Tmem126a	14.939	20.292	16.4802	8.24569	24.779
Acsl1	14.8849	19.4865	22.9788	15.4631	38.2212
Rnf130	14.8677	24.0925	21.3007	14.1765	41.7141
Rhot1	14.8462	21.4103	10.6171	7.75741	14.1348
Pmepa1	14.8336	10.6783	14.8891	11.4626	17.813
Fyco1	14.8107	14.9419	11.0684	8.67455	8.85069
Scamp3	14.8012	9.41971	15.6715	11.6303	20.9677
B930041F14Rik	14.7829	9.76364	7.24532	8.66774	10.2936
Mgat5b	14.7487	20.3562	7.66714	6.5023	13.4782
Slc25a15	14.7401	15.2366	5.79005	6.32916	10.7196
Phb	14.7345	16.6569	14.3953	10.2512	35.2515
Tfrc	14.6719	20.484	24.7204	10.1821	27.5756
Cacng7	14.6712	6.34521	2.31338	5.49212	6.78381
Dos	14.6542	10.2336	6.45413	7.84745	8.38157
Pom121	14.6515	15.1502	8.74592	10.2321	8.57021
Ipo8	14.651	11.9892	12.0571	8.4475	11.3828
Slc35b4	14.6183	14.2378	14.3867	8.90058	14.5474
Zfpl1	14.6103	6.80959	9.79827	7.63375	18.2529
Ikbkb	14.5653	18.0932	10.141	8.64159	12.736
Pgam5	14.5635	18.099	10.9036	8.3881	18.729
Golga5	14.4881	21.2611	12.9973	8.6754	18.0495
Atp6v0a2	14.4731	19.4567	15.0956	11.1635	17.1997
Crls1	14.4463	16.3127	16.7786	8.53103	19.0584
Tmem150b	14.4362	5.84069	7.6941	4.45101	4.06456
Slc31a1	14.3928	35.1133	55.3416	30.6998	61.0749
Gramd1a	14.3768	8.96101	6.50746	4.29556	9.48352
Alg9	14.2901	10.9865	13.5498	9.09772	14.5149
Slc25a38	14.2529	8.72431	8.19813	5.79871	12.5617
Qsox2	14.1915	16.1427	8.80788	7.70257	14.4948
Aqp5	14.191	29.2867	152.346	85.7944	296.758
Mfap3l	14.1564	33.4835	53.3101	31.2049	59.2672
Acsl4	14.1185	17.133	13.9141	8.70456	15.1942
Myo9a	14.0596	9.60671	5.67767	4.16149	3.61957
Ptch1	14.0495	16.1655	13.6642	10.5996	8.71992
Bnip3l	14.0256	24.632	23.5647	13.9883	37.9604
Mfsd8	14.009	18.3762	10.9066	6.11985	9.62495
Dolpp1	14.0043	10.6844	10.8357	7.60072	11.9645
Lrp12	14.0005	17.0181	7.88745	6.43866	9.32083
6330407J23Rik	13.9973	17.3949	5.85783	6.89906	6.91758
Gle1	13.9233	14.3126	8.72001	8.13278	13.9198
Chpt1	13.9121	43.1522	38.8866	34.2361	104.015
Fam174b	13.8936	3.19323	14.0022	10.4912	28.0363
Slc25a16	13.8765	19.6455	12.2599	10.8119	26.5433
Tmem147	13.8555	20.3701	32.7035	20.961	51.0231
Ermp1	13.8488	16.6092	16.5471	12.8734	18.151
Preb	13.8384	10.3953	11.7055	7.59936	12.5365
Slc35d1	13.8332	26.0861	31.1725	24.3222	29.4826
Porcn	13.8224	5.69517	11.7919	8.92685	13.7894
Sys1	13.7839	20.1314	24.0442	12.9914	32.8196
Entpd4	13.7523	17.6349	27.0266	17.6416	60.1695
Tmem164	13.7379	16.179	11.2954	9.172	14.4316
Rell1	13.7329	6.74473	7.51125	4.92435	11.8128
Ptpla	13.6955	22.1132	11.7672	7.7699	27.1166
Cdh26	13.6619	43.9208	40.9571	25.0257	43.4346
Ly96	13.6442	0.963742	0.658628	0.382958	8.7583
Pex16	13.6222	9.40398	9.93163	8.53182	13.9381
Cox16	13.6177	7.27769	10.3079	5.61405	10.5684
C030046E11Rik	13.574	10.3062	8.30683	5.77578	6.4915
Erap1	13.5499	16.1661	9.83017	6.50441	13.844
Txndc11	13.5496	20.0472	13.1953	10.2215	14.7501
Pcsk7	13.5492	15.8003	11.0956	8.11716	10.5692
Hrasls	13.5354	11.8964	4.97366	3.72341	6.46839
Arl6ip6	13.521	15.3661	10.7505	6.87734	15.1286
Ormdl1	13.5038	20.467	12.3555	7.28073	17.455
Jkamp	13.4924	6.12868	8.6511	4.47653	11.9927
G6pc3	13.4818	26.7676	28.1277	22.2945	39.3653
Steap1	13.479	10.661	6.34139	4.28845	13.6278
Pigs	13.4611	21.9438	19.3727	18.3326	25.8657
Mlec	13.4134	20.0331	37.9378	22.8581	42.4171
Zdhhc2	13.3944	14.5457	8.41988	7.57115	13.2359
Slc35a5	13.3782	12.7936	12.5781	7.4956	15.0259
Rhbdf2	13.3727	10.8584	6.77258	7.3546	7.14487
Fam174a	13.3429	31.9072	14.6198	11.4297	32.4384
Bri3	13.3291	29.9683	28.8166	28.4278	68.6996
Zdhhc8	13.3019	12.6637	12.4816	9.20729	11.1687
Tmem29	13.2841	6.18403	11.0568	4.22299	8.896
Tmem126b	13.2822	19.4409	11.8788	7.224	17.691
Cx3cl1	13.2745	10.5674	11.1411	10.7298	16.8321
Syt5	13.2377	7.46052	6.62332	5.99065	14.1751
Stim2	13.2308	19.2664	11.6885	9.73515	15.028
9130011E15Rik	13.1867	10.4811	11.2134	7.18729	7.94363
Armc10	13.1568	13.7802	15.5895	8.46404	20.0696
Dnajc18	13.1098	13.9768	8.74852	6.57447	7.57158
Nlgn3	13.0948	23.0283	12.9685	11.5971	4.68195
Ppapdc2	13.0768	18.3996	10.5816	10.132	16.3481
Romo1	13.0665	28.3886	71.8738	30.816	83.6597
Epha7	13.0508	15.7675	11.9407	7.28536	3.84659
Tnfaip1	13.0422	16.8562	13.5316	9.93222	20.6902
Stag1	13.0196	12.2391	10.92	5.89878	10.1698
Tmem130	13.0161	12.251	11.4328	9.45418	6.63751
Rnf183	13.0139	18.1358	7.69807	6.74286	4.76932
Ddr1	12.9973	17.3136	20.2697	17.077	43.636
Yipf1	12.9926	29.005	24.2257	15.3048	38.6315
Snhg8	12.9762	6.58288	20.8616	7.62914	14.819
Vezt	12.9717	10.4057	6.36649	4.50185	5.51157
Slc35b3	12.9682	8.18042	6.75266	3.92651	8.28986
Fndc3a	12.9622	19.9436	16.4759	13.117	17.873
0610007P22Rik	12.9259	10.1645	7.96734	5.29249	13.4008
Fam165b	12.8893	9.82918	9.2758	5.31159	28.9422
Pqlc3	12.8811	59.5006	47.4769	27.3545	53.8367
Usp30	12.8809	14.3622	9.73608	7.1717	11.293
Galnt3	12.8717	11.1776	7.50764	5.36573	11.2519
Pex13	12.8622	8.89761	11.5059	6.33655	13.3413
Slc25a14	12.8622	8.5031	5.08698	3.62658	7.63124
Nus1	12.7913	14.3879	12.3437	8.92536	22.1284
Tmem11	12.7819	11.1873	9.97617	7.52761	14.2872
Sft2d3	12.7682	8.71267	2.92249	3.92758	5.20862
Scd1	12.7418	24.4697	69.4391	54.6165	60.3944
Abcb7	12.7305	13.0323	6.75207	5.74873	9.61695
1810055G02Rik	12.726	18.4874	19.7922	13.0182	22.258
Tmem42	12.662	6.71439	7.60927	3.63608	9.69698
1810030N24Rik	12.6619	15.2964	7.39325	5.29267	19.8697
Pxmp3	12.6211	20.0854	17.1083	8.86699	25.242
Birc2	12.603	12.7561	9.5744	6.23177	11.9797
Mpdu1	12.5823	32.8233	30.0391	16.5901	43.3474
Serinc2	12.5494	33.0534	27.8538	20.9465	35.5751
Tm2d2	12.5275	18.936	19.6098	15.1657	38.0131
Cpt1c	12.4295	11.6817	8.54582	7.00436	6.85553
H2-DMb2	12.4264	14.8147	10.5061	7.93068	6.87846
Tspo	12.4251	14.7065	28.082	15.2136	44.6527
Mpv17l2	12.4226	15.9316	14.8116	10.647	27.3109
Fat1	12.4144	16.5938	41.2726	26.9865	10.6497
Fam189b	12.38	16.431	7.74558	8.07334	10.8803
Rce1	12.375	21.3179	11.0526	8.95635	16.7982
Kctd3	12.3625	18.3117	11.3274	8.182	15.5317
Lrig1	12.284	12.5306	17.9739	10.7577	28.8729
Dpm2	12.2713	24.9419	21.8826	17.1892	38.8889
Tmem109	12.2481	15.363	16.2989	11.8384	29.9013
Kcnrg	12.2204	5.86093	8.58438	6.3062	13.4323
Dusp18	12.1716	8.91409	6.77571	5.64083	10.31
D19Wsu162e	12.1708	11.4724	14.3094	10.4292	23.9527
Ficd	12.1663	12.0629	7.27082	5.83991	8.68054
Nup50	12.1492	15.5506	10.3796	8.78755	15.8765
Large	12.1402	9.22095	8.81425	4.5433	6.09187
Tmem170b	12.1335	13.5443	13.9174	9.3459	6.6408
Pign	12.0622	8.6607	7.50462	6.23839	6.08108
Kcnj5	12.0482	32.2928	27.6495	26.7189	24.5367
Alg1	12.0379	11.5756	14.5858	8.82119	19.9212
Tmem175	12.0236	13.113	10.5775	7.85991	12.566
Mcoln3	12.0188	25.1614	11.8863	9.23499	20.745
Alg5	12.0013	11.4061	14.58	7.84289	25.7945
Tmem70	11.9848	13.1113	10.3922	5.06816	18.8057
Slc35e1	11.9509	12.2526	11.6959	8.54796	15.4342
Gnptab	11.9317	19.9607	12.8474	10.1393	15.2362
Kctd9	11.8873	13.5963	9.11217	5.43184	10.1101
Slc27a1	11.8827	11.5958	13.164	12.1128	17.8448
Pigu	11.8677	19.6149	20.1683	12.802	28.5842
0610007L01Rik	11.8361	14.6945	21.7499	13.6617	22.0919
Lman1	11.8161	20.8282	30.8471	16.0527	42.1929
Adam15	11.8066	6.79891	11.5482	9.24961	16.9918
Mboat1	11.7886	14.311	10.7596	7.42514	6.2837
Synj2bp	11.7709	9.56343	6.94399	4.71639	7.23706
Tmcc3	11.7681	10.1995	10.8202	9.35611	13.7456
Slc26a7	11.7441	26.2456	22.5192	16.3665	19.884
Fam162a	11.7421	10.133	20.8679	8.40346	27.6289
Tmx4	11.7385	12.1831	9.7574	6.9203	11.3975
Tmtc1	11.7029	17.3727	9.99448	6.93218	5.38454
Atp6v0e	11.6695	13.9032	40.4048	22.4135	79.2501
Insig1	11.6049	34.5388	164.102	69.4676	115.122
Stxbp5	11.6029	10.8639	6.25477	4.79153	5.10496
AI597468	11.6005	7.91932	8.45941	6.23743	11.1014
Dpm3	11.5968	16.9869	40.3631	24.4286	60.9679
St6galnac2	11.5845	22.6328	27.7287	18.2211	33.1103
Mfap3	11.5821	10.9116	7.78279	4.58691	10.562
Lnp	11.5762	10.8875	5.96028	4.25836	4.76052
Degs2	11.5755	2.78621	7.03045	3.52075	6.3944
Adck2	11.5409	9.6954	6.79762	4.35104	8.21867
Tmco6	11.536	13.8918	5.36536	5.11147	8.94519
Slc35e3	11.5351	9.06105	10.0543	8.04801	11.3595
Pex14	11.529	15.1703	11.6954	8.39368	17.9387
Rprm	11.5283	10.5255	12.7927	6.91311	30.1271
Tmem93	11.5138	18.572	11.5791	8.98661	28.4705
Dennd5b	11.5135	8.71676	4.38035	3.67005	2.33748
Prr7	11.5076	4.65791	3.07299	2.47301	9.54802
Tmtc4	11.4916	12.9915	12.9347	10.0391	14.6923
Caly	11.48	12.0985	8.03585	5.89427	5.81148
Man1a2	11.4352	14.2153	14.0863	9.13168	15.6413
Tmem151a	11.3897	13.2299	8.5664	7.13929	7.29235
Slc4a7	11.3322	24.9308	22.7806	10.3411	19.9685
Vti1a	11.3231	7.96216	8.07635	7.82714	10.8435
Lect1	11.3198	1.76795	4.79838	3.60204	4.07318
Yif1b	11.3002	21.6447	18.4257	14.3681	32.097
Slc4a2	11.2975	16.7697	14.2476	13.4622	21.6696
Sybu	11.2917	12.1432	4.28755	3.82383	5.93235
Tmtc3	11.2801	14.9518	12.4399	6.5662	8.07446
Snn	11.2778	15.4971	19.6056	11.983	34.4662
Tmem20	11.2736	8.72739	6.56611	3.90479	8.2417
Emd	11.2285	26.6349	18.5651	16.9261	36.2061
Gpaa1	11.2276	18.4171	16.6796	11.6578	20.1525
Ube2j1	11.2268	17.7986	13.0715	9.60248	20.3589
Ergic2	11.2254	16.7894	13.8203	8.94268	20.0083
Shisa7	11.1894	5.70642	3.14705	3.99838	3.57949
Dscaml1	11.1835	10.2684	5.65719	4.92859	3.86264
Pex11b	11.1807	21.099	11.522	8.5513	15.0915
Nfasc	11.1481	6.40161	3.71098	3.49868	1.88229
Robo2	11.145	22.9791	17.9021	14.34	9.16039
Nup205	11.1438	10.9408	6.91849	5.08683	7.23998
Cdkal1	11.1222	10.2779	6.4108	5.62967	7.00519
Smpd4	11.1177	6.43995	5.79763	5.04915	6.5149
Inpp5b	11.1115	12.4447	7.42345	5.05787	9.45062
Slc35a2	11.1109	12.3131	9.19496	8.87759	15.8878
Pcnxl2	11.1088	8.66229	3.63562	3.95196	2.18346
Rnf215	11.108	12.3297	9.11717	7.14355	14.3775
Etfdh	11.1043	12.5835	13.4826	6.45201	20.9268
2310028O11Rik	11.0951	14.0416	14.2661	8.54181	22.5711
Vamp4	11.0862	11.3183	7.25949	5.96487	9.78666
BC056474	11.0388	22.9193	26.9386	21.0417	51.6119
Aqp11	11.0243	18.9828	13.4378	11.5122	25.333
Hs2st1	11.0176	11.6157	6.37259	4.85222	11.0553
Aph1a	11.0093	26.8284	33.929	23.1338	54.6411
Lrp6	11.0005	14.2789	24.1783	14.3322	17.5385
Zdhhc7	10.964	11.2359	7.6985	7.27546	11.6756
Lrp8	10.9609	12.5514	6.43461	6.11137	5.55268
Ifnar1	10.9501	11.7104	9.7698	7.07459	10.5059
Dirc2	10.9487	13.4359	11.5973	9.10056	14.6561
Acsl3	10.9468	16.4655	17.8248	12.9587	30.3536
Tmem55b	10.9414	13.9523	12.2977	9.11801	19.6728
Tmem167	10.9106	11.9562	8.83655	4.6604	8.52634
Abcb8	10.8922	12.39	10.6015	7.68611	11.7855
Gosr2	10.8683	19.7918	19.6702	15.0567	35.0073
Extl3	10.8672	10.2543	13.9276	9.90388	12.9165
Slc1a1	10.8249	5.31524	5.48717	3.45803	5.15854
Use1	10.8175	23.4813	37.7512	22.7305	53.7043
Tmem49	10.8007	21.3309	20.7322	10.3631	31.6636
Slc15a4	10.7599	7.87805	8.446	5.87512	7.40859
Alg12	10.7598	9.22433	9.00436	6.38763	7.20826
Cd99l2	10.7362	10.1801	17.3997	10.2494	17.7123
Tmem2	10.7289	11.2445	10.9669	8.4735	8.98976
Hcn1	10.6885	15.9487	6.08892	7.2256	3.72048
Adam19	10.6857	8.26523	4.36074	4.82534	4.85932
Clcc1	10.6696	16.5189	11.4156	7.26725	17.1873
Eif2ak3	10.6581	11.595	11.0747	8.30883	13.1433
Rnft2	10.6459	7.15218	4.17026	3.53119	4.48661
Rhbdl1	10.6426	0.38327	2.77042	2.16397	1.61703
Panx2	10.6083	9.57065	2.84446	3.44435	1.87349
Maneal	10.6071	9.63371	6.18743	6.43037	6.84073
Tmem30b	10.598	28.2683	19.7712	20.1777	41.4573
Tceb3	10.5807	16.3149	12.4859	8.72051	13.634
Chpf	10.5365	12.826	10.0552	9.50094	16.6471
March9	10.5328	10.942	5.32193	5.81181	11.1992
Prrg3	10.5209	5.36106	5.15042	5.21246	4.853
Ptdss1	10.4649	13.4307	12.9697	10.4592	24.7944
Tmem18	10.4123	8.83906	11.4391	6.36476	10.6694
Nup188	10.4101	11.7679	9.46006	6.18151	7.04604
Ifnar2	10.4045	15.2602	21.4826	12.5306	30.8112
Sypl	10.4024	21.7097	48.419	21.4062	46.0892
Kpna3	10.3849	13.8879	11.165	6.1012	16.5356
Cdon	10.3717	10.345	12.4991	8.32259	9.67424
Zdhhc3	10.3555	12.0125	10.3855	7.01354	10.666
Mfsd10	10.3406	9.18507	7.93295	6.12059	13.9987
F630110N24Rik	10.3195	7.82189	10.8645	7.44579	11.1601
Cacng4	10.3078	8.18283	9.59827	3.62645	11.7541
Dgke	10.2784	10.1231	4.05354	4.45709	4.7516
Il10ra	10.266	3.72719	2.19473	2.44422	2.86362
Nup160	10.2639	6.93042	6.4626	5.04528	5.38578
Derl2	10.2501	14.0959	10.9593	6.45133	16.1117
Ndst2	10.2434	7.27726	5.72802	5.72495	7.5984
Lrrc8c	10.2325	9.68868	6.79683	4.6483	4.13334
Cd74	10.2074	9.75444	58.2816	72.6929	103.191
Ano8	10.2069	10.5304	7.75842	6.52777	11.6466
Prph	10.1886	3.09957	3.71437	2.19746	7.40022
Chrnb2	10.1519	7.1486	4.72467	3.51858	3.80957
Coro7	10.149	8.42016	6.21169	4.99778	6.89775
Mgat5	10.1334	16.9536	13.053	11.2583	6.91554
Tmem216	10.1246	21.8209	13.3924	7.93185	14.3754
Slc38a7	10.1169	7.40209	5.73121	5.41304	8.35649
Tspan14	10.1168	15.0669	21.5475	14.6137	29.1528
Tmem201	10.0925	9.43556	5.60918	6.56995	7.11411
Sc5d	10.0883	12.1826	10.7591	8.86083	18.8491
Itga4	10.0822	5.30806	1.6892	1.58722	1.31509
Dnajc25	10.0628	7.76786	7.39145	4.28421	12.1459
1700018L24Rik	10.0195	2.30939	1.16354	1.13731	1.25054
Tmem39a	10.0019	10.9765	11.4079	7.87591	12.8727
Arsa	9.97982	11.6836	4.63439	4.88106	6.79191
Ndst1	9.95986	9.18633	16.5015	11.8417	19.1485
Lmbr1l	9.95933	8.04213	10.0522	6.89009	8.2532
Ormdl2	9.95052	18.5311	20.6475	10.2348	22.6175
Tmem52	9.91395	1.44683	2.52076	1.55862	3.05548
Kcnn1	9.88396	7.0196	4.27835	3.11292	4.60942
Dcaf17	9.87513	6.454	5.93606	3.36868	4.47291
Ctns	9.8622	8.16705	7.64086	5.52861	12.8076
Nipal2	9.8595	15.4162	13.8172	8.87103	15.4488
Neto2	9.85366	8.08629	5.01186	3.32036	3.66998
Tmem191c	9.8528	2.12172	3.22413	2.56484	3.44085
Krtcap3	9.82909	5.46199	12.5484	9.03184	17.1239
Cdh3	9.79939	2.46824	1.72369	1.69473	1.69473
Tor1aip1	9.78287	13.7164	11.6872	9.44008	19.0915
Pml	9.76888	8.41473	5.46398	4.90419	6.16566
Stx17	9.74742	7.26221	6.7862	4.24248	7.8693
C1galt1	9.74691	11.9784	9.58955	6.76243	12.3025
Tm2d3	9.7339	16.3036	22.4216	12.7362	26.3928
Kdelr1	9.73074	37.6604	50.3925	28.8384	77.8174
Prrg2	9.72822	12.6833	9.87891	7.38212	21.907
Lmf1	9.72677	9.5752	11.7553	9.37725	13.0772
Pigk	9.70568	10.5541	9.0806	4.43568	9.38693
Serinc5	9.69661	16.292	22.4435	14.0616	21.6757
B4galt2	9.69578	8.40839	6.47793	4.3745	11.9705
Agtrap	9.66515	11.8854	12.2358	9.87078	19.0141
Xpo7	9.66127	7.87109	6.10276	4.39053	6.10479
Gba2	9.65404	9.57038	5.09786	4.03293	6.04732
Cln8	9.65128	10.4033	6.36965	4.83623	6.7444
Slc39a6	9.64838	10.2974	10.0009	9.05084	14.3384
Enpp5	9.63075	17.176	28.8032	16.095	38.4835
Tmc7	9.62768	8.5721	5.29897	4.77293	5.28817
Slc35a4	9.60032	13.0409	13.2696	10.8486	24.1883
Svopl	9.59905	37.5367	52.9481	33.0892	85.2319
Cox11	9.57455	10.5117	3.65799	2.5316	5.25184
Acvr1	9.55472	6.84439	9.4944	6.5438	10.3323
Ifitm2	9.54448	23.5822	37.0258	23.5362	181.627
Dhrs7b	9.50287	17.0433	12.2935	8.24625	14.5522
Slc35b2	9.49209	13.6592	11.5976	8.52018	22.7957
Dgat2	9.48342	14.0052	16.2795	13.3063	37.2484
Ints5	9.47323	9.31984	8.54044	4.92085	9.24993
Stim1	9.46886	11.9079	11.9083	10.2113	14.2747
Pcdhb14	9.45639	8.69074	2.62424	1.75761	2.34005
Zdhhc6	9.44794	11.7421	15.7043	7.80117	16.0255
Podxl	9.44416	3.88943	6.29205	4.95525	10.1339
Kcnk12	9.43485	3.54063	0.935742	1.87656	3.36434
Dnajc1	9.43247	7.02088	8.84084	5.46741	7.50987
Fxyd2	9.42667	10.2682	8.22941	3.29189	27.5675
Pcdhgb6	9.4124	5.93265	3.32671	2.7686	4.27062
Abcd3	9.37372	26.8476	46.3982	22.5831	60.0772
Fkrp	9.35914	9.34973	7.67455	6.85148	13.6547
Sema4g	9.35396	11.0694	13.6919	8.79919	9.66028
Sigirr	9.35201	10.1102	5.75481	5.07044	7.40077
Ero1l	9.33604	12.7573	9.70989	6.87977	11.5057
Qpctl	9.33249	5.19815	6.87819	4.71321	9.12793
Slc25a44	9.32466	12.2438	10.1912	8.4193	13.1456
Bet1l	9.32065	8.84212	14.685	7.46082	20.2136
Pik3ip1	9.30198	9.59333	10.7471	6.85761	15.6025
Parl	9.29912	12.7339	22.6262	13.7945	32.4996
Pla2r1	9.29035	22.4373	22.4594	11.5391	11.942
Trpc2	9.26679	7.64098	3.73529	3.3527	3.02493
Rnf31	9.26522	12.841	7.95893	7.96195	7.60183
Atp6v0a4	9.25551	17.119	16.4291	10.7822	22.2763
Atp2b4	9.24614	7.91634	14.057	9.23128	6.48973
Unc79	9.23477	4.94238	3.38341	2.55071	1.03708
Tmem222	9.23106	14.7883	18.0709	11.2845	24.4179
Mpzl3	9.1997	5.20315	4.3544	4.29626	3.37347
Afg3l1	9.19675	12.6108	9.29231	6.5434	11.9987
Pirt	9.1857	12.6155	5.35024	4.30022	7.39113
Tapbpl	9.18566	14.6295	8.14873	5.68176	12.406
Tmem104	9.18515	12.8344	8.04751	6.69502	7.32612
Nup62	9.16693	9.97977	7.64306	7.81739	13.3104
B4galt7	9.165	6.87209	5.09865	3.46909	6.82226
Tmem14a	9.1642	4.71691	7.87678	3.87913	11.4227
Bet1	9.14916	18.3963	18.2858	10.4026	30.5875
Mfsd11	9.12108	10.4681	8.40137	6.08138	14.8675
Slc25a20	9.11804	8.32055	7.42649	3.77263	13.1127
Tmem41a	9.08943	6.70121	6.34422	4.2189	11.2414
Tm2d1	9.06927	21.0959	15.9985	11.3521	33.5628
Pcdhb18	9.06896	5.52142	1.38089	1.28838	1.43868
Kcnq2	9.06806	5.90809	1.84738	3.58849	1.02434
Ndufa11	9.0647	7.1495	11.8009	7.10762	15.4918
Vamp8	9.06055	12.642	37.2235	22.2086	75.504
Yipf2	9.0578	15.3478	14.6273	10.9873	20.0822
Chst8	9.05398	12.3296	6.10191	5.16002	7.50586
Atp1b3	9.03848	17.7046	65.3603	29.123	79.4662
1500011K16Rik	9.03287	12.4142	11.8276	5.65018	19.9966
Prrt3	9.03095	8.62884	3.47804	3.52031	6.60302
Hvcn1	9.00961	6.51571	6.44375	4.12625	6.98487
Fads1	8.97479	8.10781	22.1444	18.5501	29.4879
Srd5a1	8.95547	11.7822	14.2344	9.17123	9.58715
2810008M24Rik	8.91541	18.0446	11.6994	8.21796	20.8873
Ifitm1	8.90028	34.515	78.7433	51.3514	159.469
Ilvbl	8.89322	9.27556	7.73485	5.46263	12.3803
Pkd2	8.87285	7.87242	9.01936	7.08207	12.0896
Ano6	8.84028	11.9043	20.7506	13.2209	22.138
Chka	8.83965	8.0138	7.9858	6.61816	10.8874
Pcdha7	8.83897	5.16041	1.33445	2.22574	1.57199
Notch2	8.81755	19.2357	25.3813	20.5353	8.73725
Cyp2u1	8.80577	4.87247	3.3615	1.77808	1.5055
Atp13a3	8.7775	11.4296	19.0257	11.8834	21.291
Itga3	8.77621	9.56308	7.64345	7.01975	7.88454
Notch3	8.75097	14.5025	15.676	12.6102	8.30715
Ostc	8.74991	22.0323	49.1631	20.6375	70.1876
Ppap2a	8.739	5.27473	21.3718	11.1092	23.447
Tmed1	8.72845	3.8384	10.5208	5.89308	12.2205
Kcnc3	8.72717	5.84669	3.25577	2.95461	2.94286
Il17rd	8.6972	12.2714	11.0031	8.69241	8.02048
Rft1	8.69503	14.3086	8.85493	6.56629	11.7933
Fut11	8.69349	7.36754	4.79797	4.03806	8.45667
Slc35a1	8.69315	11.0647	14.0043	8.17078	18.1708
Greb1l	8.69123	3.19861	1.17911	0.897801	0.610117
Praf2	8.68075	22.364	15.9994	11.8619	17.6184
Abhd13	8.6667	13.4059	10.4567	7.68618	12.0066
Fam69a	8.66522	14.7857	9.36936	6.0607	12.998
4930455C21Rik	8.65176	7.44181	7.66714	5.51433	11.0507
Gxylt1	8.65098	6.24784	8.29141	5.31016	6.67711
Clic4	8.61804	7.5586	19.1379	10.2441	32.9846
Samd8	8.61745	9.80428	7.14586	5.0576	5.54839
Comt	8.61133	12.8038	15.0715	8.47822	19.4849
Slc35f5	8.47727	15.5714	22.2425	10.8115	33.5943
Nrxn2	8.47443	5.67799	4.12341	4.18961	3.6429
Tmem79	8.44137	5.44252	4.31125	3.42712	7.62507
Ebag9	8.4305	6.29363	11.7819	7.17275	17.6293
Gda	8.42591	8.24338	6.10656	4.80884	11.56
H2-D1	8.42584	11.8943	24.5482	25.14	97.1475
Lbr	8.42112	14.546	8.607	8.71147	11.7394
Lmbr1	8.41673	8.69705	6.3895	3.9585	5.69761
Tmem38b	8.40952	9.18454	12.1749	6.88909	14.3031
Pla2g16	8.33977	5.36984	10.9047	5.5329	12.2877
Rhbdd1	8.33123	8.89623	9.616	5.70967	10.9641
Nrg1	8.31325	4.46852	3.92488	3.87972	1.7859
Dmpk	8.30371	4.19542	11.3198	9.40802	11.3955
Ggcx	8.26821	4.7225	7.45273	6.88697	5.41864
Tmem115	8.2664	12.129	11.1142	10.3672	15.8533
Slc35e2	8.24118	7.42785	6.07825	5.06808	3.51417
Pcdhga10	8.22374	4.81322	2.96066	2.56936	2.63239
Crim1	8.19743	9.6493	11.0508	10.4106	11.4508
Entpd7	8.19218	5.12242	4.2951	2.94907	2.22295
Tmem180	8.18798	5.83142	8.06017	6.6172	7.10714
Chsy1	8.18435	10.4439	6.23292	5.84172	8.0868
H2-DMa	8.18315	3.20622	5.93122	5.29079	9.11381
Ebp	8.15122	14.4608	13.933	10.9596	19.4218
Ranbp17	8.14839	5.62166	3.8823	2.65048	1.22338
E130309F12Rik	8.13171	4.71385	2.56104	2.86604	2.27683
Tex10	8.02627	7.08113	5.83717	2.75571	6.3871
Ccdc90b	8.02498	11.9416	8.07097	7.091	15.8988
Akap1	8.02173	7.93157	8.4499	6.81643	10.2804
Dio2	8.02145	9.87215	9.09422	5.62341	5.77991
Tmem129	7.93985	9.09106	11.1967	7.12094	12.2639
Aaas	7.92391	3.0456	4.35547	2.36266	6.75548
Nxt1	7.90935	12.0147	5.52942	4.9861	10.8735
Slc30a6	7.90239	10.8373	9.15812	6.54796	8.58053
2010106G01Rik	7.8796	11.2735	11.4719	9.68921	21.5179
Id3	7.84861	9.74411	45.8623	27.7159	81.9668
Slc30a1	7.83051	9.46935	7.60344	6.31847	9.45307
Tmem181c-ps	7.82677	4.141	5.50568	4.31117	0.699616
Tmem181c-ps	7.82677	4.141	5.50568	4.31117	0.69584
Cln3	7.82339	10.1909	9.91974	5.96838	11.9627
B3gnt1	7.82146	11.3757	7.76271	6.85884	11.3706
Syngr3	7.81957	8.7187	4.02245	3.68322	5.01091
Mpzl1	7.81298	14.6723	25.615	14.112	32.5939
Pcdha6	7.80736	6.79427	3.70826	2.83215	1.61135
Marveld2	7.80552	9.06407	6.23133	3.78393	9.97099
Ept1	7.78047	11.5059	12.9589	8.16464	9.94283
Nphs1	7.77295	11.1326	2.89966	4.56749	1.28284
Dpy19l1	7.77134	4.14504	6.00628	4.42985	8.0182
Pcdhga5	7.77059	4.44949	1.91392	2.135	1.58328
Cyb561d1	7.75338	10.0567	6.89226	5.29143	7.74016
Atp5g1	7.72458	25.3833	35.4815	22.4565	93.4634
Adam17	7.72115	5.48287	9.03403	6.50966	10.2126
Bcl2l13	7.72042	6.93258	6.2685	3.93132	7.45118
Lrig2	7.70236	9.87611	6.96811	4.8783	4.09724
BC017158	7.69909	5.32509	7.50712	6.42393	9.69645
H2-DMb1	7.66724	2.40989	4.74735	3.98557	8.53507
Il4ra	7.65384	9.34226	7.21043	5.64922	6.94137
Ints2	7.62684	7.48362	5.06375	4.20336	4.56844
Atp7b	7.61278	11.0163	16.8088	12.3227	8.25514
Cdh4	7.61204	5.70054	3.38574	2.42137	2.91982
Cln5	7.58737	13.7971	6.38258	6.04926	18.2393
Timm22	7.57705	7.61939	7.656	3.83647	9.20472
Slc20a1	7.56934	6.36692	8.01081	6.299	11.6392
Slc5a1	7.56407	14.0818	8.11221	10.8007	20.1999
Nup35	7.55219	9.22301	5.77656	4.04075	8.71139
Tmem60	7.5322	23.0835	8.54122	7.18419	17.6653
Rnf26	7.51086	6.62348	6.38018	7.18022	9.89766
Pgap2	7.51002	12.737	17.0222	10.0924	30.251
Mgat3	7.47547	18.537	29.6238	20.6317	48.1006
Irs1	7.4709	8.35254	6.53365	6.12575	4.08366
Slc20a2	7.467	13.8907	16.0928	13.24	20.7809
Rnf43	7.4589	10.6726	5.19416	4.28841	5.92795
Tmed3	7.43289	9.90329	39.0199	20.4897	71.5692
Pomt2	7.43094	9.79736	8.23392	5.52043	6.93818
Hs3st6	7.40379	12.6218	10.4053	6.34605	18.2678
Il13ra1	7.40165	14.31	13.3041	7.44677	26.3659
Tmem178	7.39532	5.62895	3.23153	2.36244	3.14709
Pcdha3	7.39157	7.51793	2.768	2.98651	2.87951
Fam119a	7.37968	8.11878	6.32194	5.27511	8.09362
Pcdhga7	7.36983	4.23332	3.52323	2.9379	3.41835
Dpagt1	7.36716	11.9665	12.1223	10.2131	17.3945
Cd274	7.31589	6.9378	3.4501	3.92793	3.43312
Sfxn1	7.30491	4.80496	7.72045	4.93952	10.7668
Mboat2	7.29633	9.70924	16.8653	9.39547	9.83608
March3	7.25182	4.53793	3.76342	2.03212	2.1831
Cox10	7.25141	6.10221	4.96524	3.09818	6.24789
Hhatl	7.24836	2.07678	2.27135	1.79474	1.68617
Lrrc8a	7.24792	10.8063	12.6781	11.0363	7.64201
Tmem176b	7.22922	26.2845	100.137	64.0797	181.558
Pigl	7.21816	4.55973	4.46594	1.96455	3.54084
Mpp6	7.20831	7.75852	6.15699	4.32177	9.87613
Slc25a26	7.19839	2.1546	2.32401	1.81356	4.18913
Gabrp	7.18717	13.5439	15.7085	17.4274	33.0567
Ppapdc1b	7.18579	6.41574	11.5599	6.23476	16.9645
Slc16a7	7.17626	9.92428	9.00637	5.93673	7.17274
Vkorc1l1	7.17553	11.4706	8.72046	3.52601	11.7909
Kcnmb4	7.17361	5.35327	4.71687	2.66296	7.34915
Igsf10	7.15739	5.95421	3.62523	2.5301	3.48683
Lass2	7.15381	27.1121	27.4318	20.5337	51.6084
Tmem53	7.14629	6.51268	15.5293	9.91403	19.5589
Tspan12	7.14474	25.056	24.0558	16.8119	39.1817
6720456H20Rik	7.12908	10.4489	5.98748	4.25531	8.6426
Fam82a1	7.12358	4.39361	7.02957	3.2839	6.74526
Fcgrt	7.11914	9.06188	19.2725	14.7967	34.4189
Slc25a1	7.1118	7.93599	15.3778	9.11791	25.3868
Bscl2	7.10607	5.19452	18.5587	10.6604	20.4074
Slc19a1	7.09696	7.4648	11.9377	6.94644	14.324
Mavs	7.09024	10.2159	8.54071	7.39472	10.9308
Creb3l2	7.09012	9.50502	27.5987	21.9107	18.8394
Atp6v1g2	7.08985	5.74432	2.39106	3.05497	4.7506
Pcdhb17	7.0757	15.4499	2.98567	3.27958	4.94761
Lrp2	7.0708	19.8161	17.8257	13.1309	4.022
Prss8	7.07038	17.7875	22.3485	13.1627	32.2911
B4galt4	7.06721	12.956	12.007	10.449	24.2419
Slc10a7	7.05887	5.02212	6.98625	4.68745	6.51479
Pcdhgb5	7.05343	3.1135	1.73315	1.77201	1.4206
Cyp51	7.05332	7.14689	10.917	7.25886	16.491
3110001D03Rik	7.02492	13.9559	15.1315	8.50099	29.6373
Tmco3	7.01441	10.3131	8.12286	6.79245	11.6012
Pcdhga6	7.00004	5.55818	1.59402	1.73036	2.56764
Tmem198	6.98543	3.41616	2.85624	1.87797	2.88379
Nup155	6.97737	5.97811	5.30294	3.72834	3.54353
Pcdhb16	6.96763	8.33096	3.02467	2.28515	2.6956
Cox15	6.93357	9.23309	7.59045	5.14303	9.6134
Nagpa	6.89768	3.92343	4.0487	4.69271	6.07316
Higd1a	6.89144	12.0198	6.98246	6.95609	18.3734
Cntnap5b	6.88904	1.04382	3.16738	2.04764	0.493119
Rrp12	6.88044	9.85953	6.23245	5.65218	7.10378
2310016C08Rik	6.87711	2.6105	2.91238	2.11704	5.17771
Elk1	6.86067	2.77484	3.37776	2.1098	4.21496
Slc15a2	6.84037	19.1697	81.4817	52.2137	103.098
Erbb3	6.82798	19.6295	23.3506	16.7584	17.2035
Abcc3	6.82479	32.104	31.9434	23.5295	15.4472
Ext1	6.82135	5.50732	9.00953	6.05938	11.9043
1190007F08Rik	6.80187	4.68595	8.11358	5.75802	9.2417
Ifngr1	6.79468	5.28633	9.42661	6.58593	17.0603
Ptprm	6.78688	10.2082	12.5848	8.39673	9.25678
Mmel1	6.77413	2.08598	1.33837	1.26445	0.359297
Pcdha8	6.77069	2.60419	0.979587	1.25863	0.332119
Tmem189	6.75955	11.8555	16.5205	11.9171	28.7286
Tmem5	6.75946	10.0133	9.36634	4.47446	18.336
Rnf152	6.75244	6.96463	2.44935	2.45219	2.0323
Dpy19l4	6.73597	12.1584	10.6898	7.44968	9.07171
Ier3	6.73268	5.28975	9.9752	7.77126	18.5886
Pigw	6.72676	2.30524	1.39696	1.24897	2.64834
Pcdhgb4	6.72625	4.44343	2.03929	2.12044	1.60843
Apoo	6.7214	11.8598	10.0035	5.17529	25.1394
Pam	6.69013	24.2643	27.9501	23.0082	31.5377
Cnih2	6.67937	4.70623	3.76534	3.0422	10.6755
Pnpla2	6.67854	10.0015	14.303	9.39628	23.2864
5730437N04Rik	6.66226	19.2777	22.6733	13.6395	35.6842
Kctd1	6.65127	7.11752	7.41538	5.41072	7.99984
Cldn7	6.64764	22.2736	25.1258	22.1836	49.852
Rpap2	6.64759	5.096	3.71808	2.02677	6.0124
Fndc3b	6.64331	7.53118	8.77446	7.20941	9.38299
Rnf24	6.63948	8.1786	6.58674	3.86677	4.8733
Htra2	6.63471	7.0307	7.73189	4.83418	11.9859
Pcdhgc3	6.622	8.56837	15.6889	14.5389	23.675
Lmf2	6.61487	7.6136	12.7384	10.2469	13.1315
Tmem8b	6.60741	6.3572	4.13898	2.75307	3.82452
Scn2a1	6.60412	4.26946	2.92335	3.11281	0.743179
Dagla	6.60373	8.83579	5.61277	5.28062	4.9017
Gja1	6.58778	8.54045	59.8871	38.0324	79.991
Plp2	6.56906	10.0831	25.8826	16.7565	51.8073
Qsox1	6.53387	12.1298	86.9928	45.7123	193.817
Tmem41b	6.52186	10.1361	11.3764	5.93793	18.0505
C030019I05Rik	6.51344	2.40602	2.09248	1.18118	0.360347
Pcdhga2	6.51109	2.74563	0.87501	0.889561	0.893765
Dsc2	6.50773	8.74644	11.3225	7.36175	15.1068
Abcd1	6.50761	7.58048	6.29636	4.72957	6.73412
Paqr8	6.48713	4.39934	5.01201	3.2725	3.55599
Bcap29	6.46911	9.11416	8.45347	4.45881	13.6037
Boc	6.46532	7.22423	13.0923	10.0645	12.4947
Tmem22	6.46081	11.0777	4.33896	3.01399	8.96583
Nsdhl	6.4606	7.57682	10.5882	6.30559	13.3371
Adam1a	6.44605	5.15733	3.96871	4.02236	2.26116
Slc25a32	6.44379	9.11364	8.33923	4.69901	9.04007
Oxa1l	6.43779	8.97634	13.3991	7.58286	16.6437
Cpn1	6.41966	16.3883	6.09207	3.31262	5.18049
Atp7a	6.36409	12.2712	9.7956	7.24697	7.02278
Daglb	6.3566	6.96937	7.71228	6.49998	7.72878
Tmem168	6.35372	7.38876	9.72635	5.94828	12.0989
Noxo1	6.34551	3.7904	1.57918	2.29959	3.06795
F2r	6.33409	12.171	28.3495	19.9804	47.8698
Trp53i13	6.33044	2.07813	4.41089	5.06301	9.46618
Smpd2	6.32296	12.6325	10.0225	5.77789	12.2643
Nipa1	6.322	14.8688	14.067	9.36593	11.9971
Foxred1	6.32047	8.26608	5.44048	3.86395	10.5942
D230037D09Rik	6.31642	9.20825	5.67629	3.29831	14.1177
Slc38a9	6.31216	3.95671	3.12729	1.93141	2.01823
Pdzk1ip1	6.30533	15.5382	21.5898	15.5234	35.2241
Enpp4	6.29759	3.16702	5.32564	2.88775	5.98748
Tmco7	6.28665	3.84819	3.30096	2.49846	1.78118
Sema4f	6.28657	5.8081	2.80451	1.99586	3.06017
Pvrl3	6.27872	26.1778	20.1197	13.1592	25.8092
Itgal	6.26358	1.01471	2.59686	1.99224	2.74648
Sfxn4	6.24756	5.42355	2.15147	2.0291	2.10096
Cmtm7	6.23819	1.88212	7.81852	6.45291	20.61
Rrbp1	6.22955	9.28727	21.6624	14.4405	27.243
Slc22a18	6.21979	13.2414	25.6668	18.1843	29.6297
BC018242	6.2169	6.83916	5.00734	4.3435	9.15803
Cacna1a	6.2157	7.2789	2.9949	4.10511	1.20047
Slc16a13	6.20475	3.44086	3.56135	3.8392	5.32797
Slc17a5	6.19717	7.55634	7.20359	4.7064	9.83995
D11Wsu47e	6.16598	6.67747	5.8682	3.4299	5.29184
Kcnq1	6.15683	9.94138	8.42707	6.25311	12.9109
Frmd3	6.15157	4.85976	5.35802	3.15811	3.75993
Ephb1	6.14663	8.11787	8.26487	6.31771	6.65608
Mest	6.1328	4.40153	10.1553	6.93404	16.8979
Trim13	6.12131	10.0131	4.92016	2.73944	6.48535
Slc39a1	6.09219	11.9961	22.7352	13.9673	33.2354
Kctd6	6.09079	10.7964	5.53703	4.46086	9.73464
Kcnh2	6.04733	6.72361	2.82782	2.64479	5.06843
Pex26	6.04729	6.32219	4.20896	3.27383	6.8769
Pigx	6.04316	15.6383	9.8246	5.17472	15.454
Tmem170	6.03499	9.54406	6.20423	4.91813	8.26484
Slc25a40	6.03335	4.00659	3.14209	1.91722	3.91584
Abcb10	6.02786	12.769	5.31981	5.54311	10.2054
Tmem209	6.02564	11.7308	9.62332	5.78448	12.2226
Frem2	6.02334	6.51375	3.85717	3.08149	1.91052
6030446N20Rik	6.01903	4.48291	1.98902	1.89153	2.64463
Nup37	6.01832	6.45211	6.30991	2.27027	6.73747
Slc25a29	6.00369	2.27365	4.14226	2.90674	7.68621
Kctd5	6.00027	9.82017	5.98596	4.58097	14.1799
Wfs1	5.99235	7.77676	11.0179	9.32005	11.5036
Ipo11	5.98993	6.25146	6.51689	3.33376	7.21795
Slc26a2	5.98285	3.54036	9.06583	4.69708	8.99978
BC057079	5.96721	5.69288	4.73094	3.21861	3.62301
Rhbdd3	5.95888	4.69223	6.60562	4.07688	10.0253
Adck5	5.95756	8.65305	6.53189	4.67274	6.45851
Acat2	5.95083	6.33714	12.1875	8.85318	14.8817
Atrnl1	5.93714	4.63646	8.90553	5.76885	5.69566
Dnajc4	5.92404	12.3711	13.0209	7.43154	15.9252
Cd302	5.92335	6.24012	9.14008	7.56021	18.2394
Pag1	5.92239	6.36333	3.85619	3.31136	2.73034
Gpt	5.9071	5.27668	17.8568	11.0527	15.0519
Esyt1	5.89643	3.62557	9.59623	7.48869	14.3157
Orai3	5.88869	7.08156	11.1128	6.69302	13.2553
Pex10	5.87947	2.87714	3.20042	3.02034	4.35722
Edem1	5.87071	6.42035	9.21074	6.36508	11.4639
Slc25a19	5.85106	9.08371	7.61479	4.43513	9.44887
Slc5a3	5.82213	3.29494	10.7685	5.35113	2.71673
Gpam	5.81149	11.6087	15.0285	9.84074	12.804
Plxnd1	5.80266	2.90206	5.52821	5.77145	7.50633
Rnf112	5.78271	1.8339	2.09259	1.08527	2.36192
Tmc4	5.78263	16.2975	17.2793	13.2344	26.0493
Tmem14c	5.78187	21.7387	33.7768	19.7107	58.3242
Rhbdl3	5.77065	5.75413	2.62903	2.81395	3.58989
St3gal5	5.77031	11.1548	15.7744	11.4687	23.7457
Mxra7	5.76719	3.5507	5.63826	3.80831	10.9702
Cybrd1	5.7622	7.64696	22.5348	16.6343	9.85836
Xkr7	5.76142	1.33268	1.71365	1.79166	1.39883
Smagp	5.75307	2.4465	7.29625	3.85417	13.3314
Mospd2	5.72017	7.95538	8.59605	4.24967	10.9456
Tmem188	5.69226	13.9034	12.3627	7.8761	17.2529
B3galnt2	5.68788	5.38682	6.33907	3.89937	6.96471
Tmem186	5.68661	5.79272	7.80993	3.59105	6.07952
Tmem211	5.67833	13.584	9.80282	6.90296	14.9472
Sgcb	5.67332	3.28648	4.89614	3.30074	6.97532
Kremen1	5.65837	14.5928	15.4505	12.205	20.5343
Nup54	5.63223	5.545	5.30195	3.85356	7.58443
Pcdhb22	5.63183	4.04472	1.34179	1.19575	1.65594
Elovl7	5.63154	3.68687	2.69993	1.22485	2.643
Gm12942	5.61947	6.88561	7.25718	5.67388	10.4543
Lrrn3	5.61358	13.2709	6.18142	3.6959	6.82595
Tmem110	5.58139	7.07601	7.5094	4.77191	9.19313
Fads2	5.55959	5.18852	45.0398	24.3887	43.5428
Slc22a5	5.54736	6.646	8.68757	6.29578	15.0487
Syt16	5.54565	8.6554	3.05055	2.49761	3.83016
Hs3st5	5.54176	7.92145	3.34817	3.02365	6.70021
Cldn23	5.53326	5.99464	5.71768	3.83762	13.9608
Megf11	5.5281	2.95778	1.76582	1.77993	0.75208
Pcdhga4	5.51043	4.06932	1.19979	2.32324	1.18696
Tmprss2	5.50296	18.9308	16.0969	11.9686	25.2574
Gramd4	5.49461	7.09997	6.47338	5.17274	8.37793
Cdcp1	5.4779	13.3339	13.0631	9.88225	9.71899
Arv1	5.47642	3.7865	3.75282	2.89553	3.79886
Syngr2	5.46713	6.99992	23.5525	15.5898	38.7956
Timm17b	5.4503	6.21223	8.48342	6.13944	16.0364
Itpr1	5.44756	9.4963	14.664	12.292	10.0605
Trpv2	5.43171	6.58272	4.31106	4.07919	7.32481
Tmem17	5.42679	12.7095	6.45007	4.95378	8.28751
Mpv17	5.42441	11.6918	9.09996	5.09984	14.7592
Slc4a11	5.42157	16.3044	17.3806	16.1414	14.6635
Srd5a3	5.42045	5.53759	8.51742	5.09802	18.0134
Tmem176a	5.40762	11.1851	66.8007	46.5938	119.115
Ostm1	5.33842	9.45805	19.1776	12.9224	35.2077
Pcdhgb2	5.33501	4.97082	2.94052	2.17226	1.87359
Pex12	5.33486	3.88131	3.8816	2.91097	5.3089
Vamp3	5.33387	7.39276	18.1005	9.70886	28.1036
Reep6	5.30691	17.5066	21.7504	24.1478	30.044
Plxnb3	5.25198	4.19315	1.7823	1.83966	1.91022
Pigm	5.22949	7.03993	4.86812	3.06275	3.5857
Nipal1	5.20548	16.3092	6.17785	3.88577	6.48675
Tmem143	5.20225	8.2761	5.11894	4.40007	9.16741
Atp2a3	5.19202	12.7365	19.9857	12.9261	52.8025
Cox18	5.19115	5.75421	5.65857	3.55934	5.89184
Lysmd3	5.18266	7.28725	6.11345	3.41247	6.85846
Mfsd5	5.17327	10.3635	14.1727	11.1674	23.0061
Pvrl2	5.1721	14.0921	11.7876	10.4859	17.2927
Galnt10	5.16441	5.71106	8.59293	5.66979	11.5758
Trpm5	5.16056	8.76593	2.1623	1.81189	1.46243
4933403F05Rik	5.14335	5.71596	4.5206	3.25981	4.27885
Il17ra	5.1312	4.08617	3.79915	3.6075	5.60605
Lrfn3	5.12714	5.85793	2.81628	3.56836	4.27967
Hsd17b7	5.10966	3.53224	4.08827	2.83856	5.5023
A330049M08Rik	5.08535	2.00828	1.45203	0.69189	1.07357
Dpy19l3	5.0639	4.08443	6.98935	4.64399	3.90587
Pcdhb19	5.05357	5.06225	1.34525	1.39713	1.22755
Plp1	5.03234	6.65746	23.5555	12.0811	29.5526
Hspa2	5.02406	12.8193	10.4591	8.97023	14.4529
Pgrmc2	5.01324	9.70523	15.3845	11.0074	27.128
Tpst2	5.0098	6.38927	8.48634	5.68805	13.7287
Pqlc2	4.9979	4.63414	4.25729	2.81868	4.45048
Atp8b2	4.97996	4.95328	6.35863	5.05454	9.0487
Abcb9	4.97579	4.38452	3.02447	2.8396	3.695
Sirpa	4.9649	14.7625	14.6242	9.41613	22.6616
4930471M23Rik	4.93306	6.61782	6.12481	4.5546	8.97604
Alg8	4.90598	3.4163	6.09382	1.94393	3.87782
Rdh11	4.89913	4.22103	4.30145	4.85318	9.48854
4930444A02Rik	4.89708	6.90605	3.21391	2.0355	5.64875
Kctd7	4.89317	6.33146	2.60662	2.02371	3.44015
Tmem116	4.88433	2.14556	2.94661	1.73417	3.89013
Atad3a	4.8616	3.89967	6.69177	3.6453	8.00877
Odz3	4.85138	7.4834	10.626	7.39778	6.86573
Agpat5	4.83177	5.11293	5.95436	4.16227	8.04821
Pex3	4.83	13.2753	8.30781	6.47671	14.0103
Mmgt2	4.82968	3.10525	6.21789	3.60338	8.92731
Cybasc3	4.81996	4.19412	7.74364	5.53348	9.96856
AI428936	4.81247	5.51015	6.40377	5.43634	11.2169
Alg6	4.80697	7.35114	5.86386	3.32384	6.11501
Tmem69	4.79299	4.9209	2.10451	2.00094	5.44256
Slc25a10	4.78362	8.63909	27.7612	12.3874	30.0096
1600014C10Rik	4.78136	4.25562	8.59984	7.71569	8.5941
Tmprss11bnl	4.76894	7.67946	7.89809	3.70813	4.24512
Lrp1	4.7533	2.43026	44.8788	32.629	14.5635
Alg3	4.75288	4.40545	14.8122	8.2284	14.5315
Tmem199	4.74308	14.1699	9.39137	5.7967	13.7709
Cd27	4.71626	2.02612	0.785074	0.765116	0.385083
Slc29a3	4.7146	5.08471	3.83056	2.54569	3.65169
Clstn3	4.71222	4.03448	3.0447	2.14242	3.24817
Pvrl1	4.70143	6.67728	10.3955	8.47232	5.46779
Maob	4.69354	10.8938	61.6322	25.4133	79.5059
Cldn6	4.69148	4.65852	4.57071	4.67912	5.00799
Slco1a5	4.68198	15.4102	27.0442	13.7788	23.1562
Stxbp6	4.67414	10.6775	3.94115	3.01862	15.0638
Cyp46a1	4.67179	1.00148	0.905298	1.18738	0.94864
Golm1	4.67176	6.96109	10.0432	5.67661	9.82413
Atp1a2	4.66676	4.0248	61.3769	38.7293	49.1918
Sgms1	4.66401	9.75456	19.0359	8.43681	23.8171
Ppp1r3f	4.6606	1.85464	1.54076	1.11603	1.98605
BC003965	4.65526	9.72672	7.57522	4.01674	8.42865
Parp16	4.64716	3.36161	3.11219	1.81805	5.94609
Tmem194	4.64421	1.76252	2.6694	1.65141	2.55716
Pigv	4.62183	7.04001	5.79833	4.69297	7.89519
Ern1	4.60268	7.82645	9.41457	7.65136	6.44407
Trpm3	4.60034	8.18845	8.4868	5.73478	2.31896
Csgalnact2	4.58431	8.71521	7.08605	4.06244	9.39527
Pcdhb9	4.51665	4.55979	2.58027	1.19468	3.79809
Gjc1	4.51276	9.12387	8.87433	6.12219	9.88251
Ano10	4.50989	14.5794	12.1988	9.15339	17.0604
Efnb2	4.50665	7.69981	7.92407	6.85642	11.1489
Lrrc24	4.50487	2.28998	1.55076	1.18535	1.45301
Il11ra1	4.48243	3.74309	6.23736	4.75439	36.8448
Sdr42e1	4.46724	5.54273	4.02751	1.89431	5.05585
Syt9	4.46411	6.45822	2.78091	1.84646	4.17014
Cntnap4	4.41327	4.58722	0.819929	0.929614	0.835705
Nup107	4.40718	6.58987	4.62039	3.94105	7.86709
Tap2	4.37363	4.77643	9.05634	7.71544	12.6684
St8sia6	4.36514	14.3023	9.10716	6.54473	8.04411
Rttn	4.35399	3.23529	2.59036	1.87712	1.76694
Lrit2	4.35211	1.76089	1.11957	0.600774	0.581904
Slc16a9	4.34839	3.35809	2.45264	2.56251	4.53006
Pgap1	4.34321	4.03687	3.39483	1.89236	0.929516
Fmo1	4.32876	8.48211	33.9799	15.2307	47.0732
Tmem141	4.30992	1.94358	4.34305	3.6282	9.76674
Pomt1	4.30277	6.58059	5.10649	3.84308	4.87785
Cd300lf	4.29659	1.05511	1.31484	0.99017	1.42725
BC003331	4.29039	8.49836	9.17964	6.23186	15.3494
Plscr3	4.26886	4.89747	4.29593	3.6038	8.71484
Ly75	4.24442	7.7102	7.22532	3.95765	3.07403
Bik	4.24124	2.85488	4.40723	3.64652	6.54948
Kcnj13	4.22807	8.16553	17.9461	9.83395	26.84
Vat1	4.22102	6.34031	20.4885	17.0778	41.8676
Tpst1	4.20154	4.29372	6.06365	4.53074	8.73369
0610007P14Rik	4.20104	16.1535	20.1071	11.3501	29.3619
Slc22a15	4.20018	3.12602	3.30028	2.2379	1.9612
Tmem63a	4.19236	8.06873	17.3617	12.6931	22.5649
Bmpr1b	4.18926	16.0819	6.40055	3.94026	10.6102
BC017643	4.18646	6.90041	5.36705	4.26374	10.3214
Sgce	4.18536	4.64043	7.07581	3.76154	12.9011
Lyn	4.18126	10.6718	12.4762	6.36074	14.7675
Elovl6	4.17322	4.37597	11.0654	5.51683	10.8389
Ocln	4.16664	7.34686	8.28836	5.66845	10.0703
Ptprcap	4.1624	1.33431	0.85888	0.725161	1.83398
Cnih4	4.15386	4.27575	10.0669	4.01555	7.84755
Muc1	4.15245	9.29232	10.8312	10.1091	27.5785
Slc38a1	4.15175	2.26336	8.01743	4.91248	11.2871
Pcdhb20	4.14904	4.86257	2.53289	1.45797	2.54808
Tgfbr3	4.14137	3.38975	7.97397	5.87552	6.71829
Slc5a6	4.13838	6.619	6.78774	5.51822	6.42411
Tmem149	4.13213	6.44896	4.1137	3.64923	3.04016
1600002K03Rik	4.12773	0.725903	5.79821	4.15003	7.12762
Clcn5	4.10367	3.91488	6.50911	3.15668	3.58878
Cldn5	4.09703	2.6836	26.7652	23.92	45.0015
Slc44a3	4.09688	7.43728	12.4525	7.85444	17.5446
Asphd2	4.08933	2.10978	1.59714	1.52611	2.45044
Cdh15	4.07753	3.96234	1.66338	1.23261	1.51871
Myo1e	4.07587	9.27109	5.91398	6.07569	7.0411
Pcdhgb7	4.06158	3.00294	4.98621	4.47791	2.17551
Tmem161a	4.0576	10.1098	9.04534	5.0953	9.18982
Tram1l1	4.04025	4.12863	1.57474	0.848756	2.03929
Slc41a1	4.03956	4.28537	7.47418	6.06707	11.2455
Ftsjd1	4.03756	4.39803	2.54303	2.24917	3.91226
Chst10	4.03355	2.6281	0.94691	1.3557	1.43554
Tmem62	4.02368	5.49216	2.42659	1.85936	3.96826
Fam187b	4.00412	4.99911	2.68392	2.63158	2.39657
Gcnt1	4.00049	11.2753	16.5285	9.5693	16.9726
Bnip1	3.99591	4.71146	6.43498	3.11635	10.5704
Ggn	3.99253	2.84995	1.09664	0.325719	0.28763
Sfxn5	3.99159	5.13778	6.23624	4.44518	6.27483
Mfsd9	3.98582	6.24706	3.10913	3.14445	4.71354
Ttyh2	3.97481	2.31873	3.48774	2.72414	4.79809
Tmem106a	3.97459	3.55313	2.1314	2.55489	3.66993
Dcbld2	3.96645	5.8513	8.80251	5.78584	7.1229
Pcdhga1	3.96194	3.82761	1.46583	1.00366	1.13993
Vstm2a	3.96147	2.78636	0.676292	0.506633	1.09452
Atp11c	3.95875	4.26269	4.71938	2.62796	5.06042
Cadm4	3.95021	8.9251	16.6705	11.8793	30.5754
Met	3.9468	9.06043	18.4602	11.3206	19.1991
B4galnt4	3.92646	7.93192	2.92636	2.36798	2.97148
Slc17a7	3.92034	1.3861	0.594672	0.58513	0.525198
Scnn1a	3.90409	9.60076	12.2298	10.6289	25.9477
Efnb3	3.88657	2.60629	2.4365	1.90486	2.84877
Cftr	3.87729	5.9256	6.01357	3.39696	5.42865
Nup133	3.86554	3.6725	4.56208	2.59173	4.29558
Tram2	3.85874	0	2.83167	2.18563	1.55865
2010107G23Rik	3.85838	7.59258	5.73829	3.74706	9.431
Flrt3	3.85279	1.64448	3.07511	1.91675	2.82613
Kcna1	3.84339	4.08561	4.38395	4.00994	3.30111
Tmprss13	3.84185	3.52741	4.93258	2.95763	5.55161
Pop1	3.82491	4.3052	1.45816	1.05114	2.03244
Cnnm3	3.81901	4.14673	3.55868	3.34836	4.92131
Tmem68	3.81847	6.08007	7.8433	3.6078	8.10225
Ldlr	3.8111	5.87169	8.11995	9.45558	11.178
St3gal6	3.79562	23.6834	17.3302	12.0653	36.0378
Pigz	3.78248	2.80093	1.43562	0.774517	1.0424
Nhedc2	3.78061	2.96849	2.46454	2.0853	5.68208
Scarb1	3.7754	18.3523	24.2882	18.9563	32.4521
Slc26a6	3.76385	1.34771	1.40509	1.14746	1.66497
Kcnj15	3.74243	8.77876	36.8098	21.014	48.5437
Cspg5	3.73072	4.68196	3.59547	3.48001	4.80921
Htr1b	3.72725	8.53337	4.41686	4.20559	1.77423
Fgfr1	3.69584	9.02675	22.801	17.6506	33.239
Slc25a42	3.68304	3.10647	5.0788	4.36396	5.03076
Tmbim1	3.6653	13.336	20.9728	17.4973	31.6857
Has3	3.65827	1.26607	2.3933	1.4722	0.99695
Ubiad1	3.65612	5.46054	5.05642	3.87996	5.27523
Itgb5	3.65236	7.76025	14.2869	13.2014	27.3614
Tmem184a	3.64879	4.93077	7.34737	4.51481	11.4255
Elovl1	3.64662	5.92451	16.386	8.82189	25.9583
L2hgdh	3.63924	3.73799	3.63918	3.13277	5.51884
Tmed5	3.63462	8.10851	6.94306	3.31015	11.66
F3	3.63333	9.13142	26.2126	12.5087	62.4654
Tmem43	3.61384	5.0463	9.76293	6.49669	14.2242
Lpcat3	3.61306	22.5432	31.3696	19.6662	34.6357
Myadm	3.59545	4.68819	10.3634	10.6182	17.7694
Syne1	3.57502	2.49398	5.4495	4.42032	0.341439
Slc12a5	3.57393	2.09643	1.88129	2.24681	0.962537
Ptk7	3.57095	4.46436	11.8334	7.91857	14.1518
Letm2	3.56917	7.25745	4.03546	3.11131	3.36898
Slc5a11	3.56281	8.58138	7.39558	4.61096	7.82286
Cwh43	3.55792	6.70746	3.71854	1.21165	13.4133
Aph1c	3.5213	3.81939	5.42766	2.61801	7.05825
Slc9a2	3.49536	11.4171	11.0435	7.16978	13.2801
Pqlc1	3.48641	8.39239	9.5509	6.87977	15.789
Cacnb4	3.48639	2.49677	1.28034	0.81635	1.58235
H2-T23	3.46326	5.1362	9.746	5.34624	33.6277
Dhcr7	3.45893	2.96569	6.29612	4.1708	8.62142
Abcb6	3.44943	9.43356	12.9008	8.21034	15.2062
Igsf9	3.44523	5.67875	6.19764	4.42338	8.30919
Slc26a1	3.44386	6.79861	9.6261	5.38686	8.51977
AI118078	3.44376	1.24346	1.10469	1.17071	1.58578
Slc23a3	3.43746	2.20222	1.55124	1.09642	0.887152
Ncrna00085	3.43544	1.92446	3.98275	2.42616	1.30613
Gm2a	3.43266	5.8896	24.0882	12.6411	29.0304
Slco4c1	3.42073	14.5433	22.1606	11.0269	10.4149
B3gat1	3.40699	2.7582	1.0885	1.14688	0.507511
Perp	3.40671	14.457	26.4745	15.1128	66.0996
Pgap3	3.40638	4.73586	10.1656	5.66629	8.13127
Moxd1	3.40493	15.2681	9.80616	10.067	9.10419
Syt3	3.37653	3.87798	1.95387	1.91747	1.99665
B3galt6	3.37257	5.11625	2.90847	2.22201	4.37004
Ttyh1	3.36852	3.43498	6.24604	4.85301	9.60927
Ppap2c	3.36105	7.61119	19.5784	12.4237	30.7501
Kitl	3.36028	9.85949	8.90846	5.35391	13.6337
Disp2	3.35981	2.56642	1.39546	1.32076	0.941757
Fmo5	3.35148	5.51747	54.1177	17.5529	80.1592
Sptlc2	3.35072	5.15075	10.9332	4.87243	11.5491
Rdh10	3.3497	7.35223	7.10538	4.50161	13.2476
Pcdhb11	3.33651	2.7878	0.583917	0.937183	0.928423
Sfxn2	3.33288	0.727678	2.98791	1.34235	5.5329
A730017C20Rik	3.32964	0	0	0.104101	0.83875
Pcdhb4	3.32227	2.90072	0.787068	0.568771	0.918449
Pex11c	3.32062	3.10671	4.85246	3.74194	8.08632
Apcdd1	3.30996	2.89667	24.1256	15.6908	43.1356
AI480653	3.30786	8.04964	4.28348	3.21055	7.6854
Il5ra	3.30542	0.958991	0.550369	0.373	0.00815298
Ptprd	3.30287	3.15619	13.0328	8.71433	10.0171
Pde3a	3.29777	1.68666	0.982015	0.870236	0.676688
Cd151	3.28618	11.1758	32.0219	16.5451	40.5057
3110079O15Rik	3.27898	0	0.510203	0.445093	0.0781642
Gdpd1	3.2666	1.63663	3.395	2.25546	8.57874
Pcdhgb1	3.25904	7.30436	2.42555	1.98125	2.04526
Mfsd6l	3.2581	4.10775	3.46866	2.21235	4.16581
Plxna2	3.25679	3.4917	8.19472	5.40622	4.44664
Gjb3	3.2536	0	0.650086	0.37187	2.54739
Cacna1c	3.25147	2.50427	1.79322	1.56337	1.10575
H2-T10	3.2279	0.520936	2.0882	2.62645	1.08297
Evi2b	3.22403	1.14744	1.88965	1.26701	0.964066
Slc29a2	3.22035	0.90364	1.00592	0.841482	0.748054
Slc17a1	3.21824	0.239778	0.613557	0.159173	0.302157
Unc93b1	3.21732	8.49173	12.699	11.4565	23.3896
Vasn	3.21314	2.17039	8.00383	6.47489	11.6856
Fap	3.21141	7.48484	12.8558	8.73167	13.9524
Cyb561d2	3.20353	3.5243	5.32202	3.0249	6.31261
Acer3	3.1896	4.20786	3.30679	1.90719	4.11143
Tmem63c	3.18868	1.95066	0.451191	0.644997	0.179393
Cpt1a	3.18828	10.7351	16.4024	11.3054	25.2185
Manbal	3.18418	11.4822	9.52598	5.51505	16.7678
Tmem203	3.1839	6.76561	6.85353	7.12636	11.4923
Gja6	3.17215	2.46281	1.28614	0.580113	0.673018
Noc4l	3.1414	3.67758	4.7783	2.3568	6.62284
Rnf122	3.13266	3.34511	3.31713	2.55218	3.73213
Amigo3	3.12522	2.56921	2.51994	1.88358	2.42875
Pkd2l2	3.12301	2.45994	1.42036	0.777331	1.94388
Muc13	3.11998	0.934889	1.54393	1.20938	1.87026
Tm7sf2	3.11851	9.08574	15.1141	7.52456	15.8781
Alg14	3.11763	9.2349	9.75746	7.02094	19.5721
Fam189a1	3.10292	1.94092	1.89082	1.53774	1.68247
G630016D24Rik	3.09102	0.874496	4.53049	2.05934	0.583658
Susd2	3.06823	2.87732	6.9864	8.04157	6.35893
Ghr	3.06622	1.92149	4.07085	3.52426	8.44718
Kcnj1	3.06419	3.2832	4.10216	1.98815	3.50774
Nup210l	3.05633	1.42803	0.670814	0.442076	0.324726
Dsg2	3.05483	8.22098	11.463	6.76162	12.6442
Lat2	3.05317	2.08157	2.20331	1.35651	2.84277
Lrfn1	3.0508	1.65814	1.40734	0.994927	1.54519
Marveld3	3.04849	12.0176	6.70417	5.86163	14.4083
Erbb2	3.04597	6.87442	14.8889	9.78378	13.4337
Dmbt1	3.03778	11.5366	169.377	35.837	283.392
1700034H14Rik	3.00847	6.98252	4.63774	3.11569	9.65551
Igdcc3	3.00221	2.12901	0.867782	1.13203	1.08995
Itga2b	2.9974	4.47307	3.84188	2.99676	5.58931
D930015E06Rik	2.99713	2.4013	6.05373	3.69105	7.2741
Dhodh	2.99338	3.74275	3.78122	2.50583	5.64162
Notch1	2.97827	4.01311	13.1597	10.1966	4.87197
Pigc	2.96755	4.39487	6.29515	3.8839	7.18049
B4galt5	2.95896	1.74964	4.48885	2.86301	4.7416
Kcnt1	2.94512	1.05421	0.430913	0.808733	0.278216
Egfr	2.94371	5.37112	6.34638	5.24133	4.02939
Slc38a6	2.92709	3.78878	3.88397	3.00789	3.37893
Fxyd3	2.91774	0	31.5208	7.0118	74.6041
Atp8b4	2.91443	4.21258	5.4635	3.37529	6.3795
Tmem177	2.91362	2.6675	2.32973	1.66812	3.06365
Hcn3	2.91351	0.532247	0.63113	0.48966	0.373857
Tmem204	2.88329	0.576087	7.59899	4.55868	9.7138
Vangl2	2.88316	4.992	7.06037	5.87796	6.83921
Plvap	2.87961	4.00382	3.7767	3.26968	17.8037
Hpn	2.85889	1.57589	10.2983	8.02226	21.0971
Bcs1l	2.85418	2.30413	2.79148	2.08214	5.14431
Cklf	2.85399	2.00641	2.54036	1.31642	4.24256
Antxr1	2.85269	5.6111	18.2167	10.6706	24.1246
Plscr2	2.84805	5.23077	6.58837	2.62262	10.6589
Pcdh11x	2.84782	3.13374	2.15948	1.20016	0.727799
Lrp5	2.84658	4.19402	16.6775	11.0179	15.2446
Ppapdc3	2.82078	3.30862	1.04831	1.54411	2.93763
Clcn2	2.81059	2.71538	3.19279	2.77029	6.81632
Fndc4	2.80854	3.0432	0.843384	1.50976	2.98176
Fam176a	2.80537	0	0.977755	0.759112	1.76597
Mgat2	2.80283	8.59101	7.6887	5.12493	20.3761
Cnnm2	2.80011	2.9717	3.63181	2.7529	5.41069
Slc35c1	2.79732	4.87225	6.99575	4.33146	11.2467
Ntrk3	2.79156	0.778675	2.73846	1.62436	2.31495
6030405A18Rik	2.78489	1.43845	1.80946	0.745003	0.476792
Soat1	2.77774	6.56992	13.6347	7.61539	8.82351
Abcd4	2.77147	2.00477	2.08524	1.54002	2.63893
H2-T24	2.76353	1.63896	1.97201	1.03159	0.693986
Pnpla3	2.74333	5.93601	5.86833	5.298	4.83159
Tpcn2	2.73654	1.38286	2.09058	1.405	2.33549
Tmem56	2.73607	4.23352	5.66678	2.92995	5.0382
Nrg4	2.73236	0.252594	5.00165	1.97115	3.08077
Mrc2	2.72602	3.67148	7.33173	7.91587	9.26514
Slc41a2	2.71947	1.24542	2.87856	1.78505	1.99132
Magt1	2.71	6.04299	18.1938	9.78078	15.445
Shisa2	2.70752	5.3507	4.23678	5.38297	8.30988
Mal2	2.70582	5.21005	12.7195	6.9531	21.6632
Itgb8	2.70572	4.32585	13.4147	6.83229	6.50617
St6galnac4	2.70277	3.57194	3.14234	1.92987	3.28373
Adam1b	2.68679	1.70997	0.725161	0.783441	0.134018
Dlk2	2.68625	0.373736	3.69639	1.72809	3.4634
Slc5a8	2.6666	14.194	27.8398	17.4066	46.0535
Cacnb1	2.65733	2.35223	2.52661	2.53638	2.65133
Tgfbr2	2.65538	1.42885	11.4025	7.91921	23.6914
Fam171a2	2.654	4.31597	5.02999	3.08114	10.5045
Itga6	2.64847	2.86493	15.4451	8.3688	14.0241
Bak1	2.64373	1.99727	4.32373	3.27261	8.19529
Pcdhb3	2.64132	3.07836	0.68078	0.674764	0.718785
Gabrb3	2.64066	0.959647	0.456955	0.473921	0.937905
Vangl1	2.63372	1.94888	4.2741	2.9393	5.02782
Gdpd3	2.62813	1.4291	3.86238	2.39487	0.807741
Tspan33	2.61922	1.78992	6.41692	3.49972	5.2444
Jph1	2.61767	5.77469	4.50512	4.12421	4.8375
Pcdhgb8	2.60276	1.98896	0.736911	1.30549	0.340097
Glra1	2.59845	0	0	0.0290137	0
Fitm2	2.58756	6.34755	5.42307	4.85399	7.24769
Sgms2	2.58486	8.03731	10.6744	5.86375	12.3344
Pcdhb7	2.58295	4.52808	0.91089	1.02733	2.71814
Tmem95	2.5685	0.983315	0.877306	0.644231	0.122773
Il17re	2.56415	8.36708	7.75637	4.38402	11.5059
Tmem213	2.55311	18.2617	22.888	16.2101	31.3932
Itpr2	2.54066	5.91536	6.56184	4.70498	3.09141
B3galnt1	2.53516	1.0257	1.7317	1.20041	2.96937
Il1rap	2.53411	3.34663	2.75357	2.13316	4.24112
Il7r	2.53095	1.88333	0.888094	0.612536	1.29954
Tmem206	2.52172	4.03253	3.11215	1.94826	3.55051
Csf1	2.51354	1.10721	2.89183	2.71807	5.75824
Sel1l3	2.50853	2.75985	17.7165	10.2754	16.8754
Armcx3	2.50087	1.57175	5.73903	4.05063	12.4733
[truncated: 1,948 more rows]
