# Supplementary material for: Deep Sequencing of the Murine Olfactory Receptor Neuron Transcriptome
Source: PLoS One. 2015 Jan 15;10(1):e0113170. doi: 10.1371/journal.pone.0113170 (PMC4295871; doi:10.1371/journal.pone.0113170)
Supplement: S9 Table — (XLSX) [file pone.0113170.s022.xlsx]

## Sheet: S7 Transporter
Channels	ORNs homozygous	ORNs heterozygous	OE1 CD1 male	OE1 CD1 female	OE1 C57BL6 female	Characteristic		SLCs	ORNs homozygous	ORNs heterozygous	OE1 CD1 male	OE1 CD1 female	OE1 C57BL6 female	Characteristic		active transporters	ORNs homozygous	ORNs heterozygous	OE1 CD1 male	OE1 CD1 female	OE1 C57BL6 female
Cnga2	489.508	480.313	256.717	231.524	216.747	cng channels		Slc10a1	0.854259	1.78165	0.774391	0.490393	0.105325	sodium bile salt cotransport family		Abca1	0.98747	1.88567	12.518	5.73725	6.94509
Kcnc4	355.329	315.501	134.499	150.521	88.2357	potassium,voltage gated		Slc10a2	0	0	0	0	0	sodium bile salt cotransport family		Abca12	0	0	0.145737	0.043449	0.11603
Ano2	338.595	183.034	67.4614	64.6513	57.4468	chloride		Slc10a3	0.746123	3.19869	4.20483	3.82129	8.60715	sodium bile salt cotransport family		Abca13	32.9198	91.9743	104.265	51.6155	11.4305
Cnga4	254.281	304.888	115.922	111.258	91.2609	cng channels		Slc10a4	0	0.287938	0.26144	0.0724441	0.300621	sodium bile salt cotransport family		Abca14	0	0.0854248	0.256873	0.14013	0.133862
Scn9a	186.16	186.295	68.4798	62.363	36.2615	sodium voltage gated		Slc10a5	0.79947	1.6359	5.53438	3.44782	7.43212	sodium bile salt cotransport family		Abca15	0	0	0	0	0.00601362
Scn4b	174.053	164.285	85.3152	67.6813	47.0162	sodium voltage gated		Slc10a6	0	0.239903	0.32263	0.167551	0.311557	sodium bile salt cotransport family		Abca16	0	0	0	0	0
Cacna1h	173.234	98.2476	43.1758	49.5771	24.4588	calcium voltage gated		Slc10a7	7.05887	5.02212	6.98625	4.68745	6.51479	sodium bile salt cotransport family		Abca17	0.794238	0.646534	4.00056	1.66313	0.0361577
Cacnb3	170.7	168.648	58.3106	60.8563	68.8922	calcium voltage gated		Slc11a1	0	0.24078	0.842686	0.884937	3.18921	proton coupled metal ion transporter family		Abca2	67.4821	42.817	27.2777	25.1896	16.3387
Cngb1	143.048	137.568	41.8104	47.1529	38.3362	cng channels		Slc11a2	16.1552	22.5272	30.8321	20.6254	32.7069	proton coupled metal ion transporter family		Abca3	95.3267	78.1816	48.3304	38.1888	28.0099
Kcnh4	135.282	96.3246	41.7243	47.886	33.4838	potassium,voltage gated		Slc12a1	0	0	0	0.0489713	0.0425058	electroneutral cation-Cl cotransporter family		Abca4	0.166326	0.187541	0.337261	0.439379	0.585433
Hcn2	111.039	102.541	33.6842	34.2044	46.9981	cng channels		Slc12a2	149.303	175.279	95.9786	79.8514	122.022	electroneutral cation-Cl cotransporter family		Abca5	141.712	97.642	51.0207	30.051	21.5692
Vdac1	106.549	131.408	91.5796	70.4957	151.574	voltage dependent anion channel		Slc12a3	0	0	0.199621	0.213332	0.0744426	electroneutral cation-Cl cotransporter family		Abca6	0.267455	1.32025	1.99947	1.08083	0.883233
Kcnab2	103.924	108.858	36.7723	37.5114	44.7078	potassium,voltage gated		Slc12a4	1.03125	1.08625	7.33738	5.20308	7.57136	electroneutral cation-Cl cotransporter family		Abca7	35.0796	30.3829	16.1497	13.9621	11.5323
Scn3b	92.2051	92.653	41.3132	44.1916	34.7426	sodium voltage gated		Slc12a5	3.57393	2.09643	1.88129	2.24681	0.962537	electroneutral cation-Cl cotransporter family		Abca8a	0.752466	1.93913	9.09688	4.78279	6.6642
Kcnh3	85.1638	72.1906	28.0471	29.7447	33.3709	potassium,voltage gated		Slc12a6	30.7794	26.1749	22.1	16.5453	15.8428	electroneutral cation-Cl cotransporter family		Abca8b	0.655903	0.863616	1.41694	0.732406	0.927074
Scn5a	84.7229	49.9012	24.7606	24.5686	12.5825	sodium voltage gated		Slc12a7	47.1095	47.6617	33.967	29.046	28.991	electroneutral cation-Cl cotransporter family		Abca9	0	0	3.96854	2.49222	3.15012
Kcnmb3	67.1289	53.1661	46.6826	33.7735	21.4195	potassium, calcium activated		Slc12a8	2.35437	2.62194	3.10607	1.77453	6.33213	electroneutral cation-Cl cotransporter family		Abcb10	6.02786	12.769	5.31981	5.54311	10.2054
Kcna2	61.4525	66.409	32.7348	34.8968	11.3456	potassium,voltage gated		Slc12a9	15.0675	13.0603	9.60084	7.44446	7.8095	electroneutral cation-Cl cotransporter family		Abcb11	0	0.0875391	0	0.0288335	0.217181
Cacna1b	56.8693	30.7267	22.124	22.5857	7.93737	calcium voltage gated		Slc13a1	0	0	0	0.0211892	0.0558287	Na+-sulfate/carboxylate cotransporter family		Abcb1a	0	0	7.96177	3.64733	5.98452
Kcna5	55.0816	70.9595	20.606	24.8788	24.626	potassium,voltage gated		Slc13a2	0	1.64611	1.58116	0.945466	1.20564	Na+-sulfate/carboxylate cotransporter family		Abcb1b	0	0	0.482131	0.300574	0.64202
Vdac2	53.7274	85.9084	69.9529	44.7631	96.8925	voltage dependent anion channel		Slc13a3	0.39222	0.319311	1.64057	2.03059	1.31726	Na+-sulfate/carboxylate cotransporter family		Abcb4	0.308656	0	0.602008	0.286584	0.378841
Kcnj2	48.7694	50.1701	30.4161	25.1302	17.7626	potassium inward rectifiying		Slc13a4	0	0	0.153651	0.0920977	0.0824726	Na+-sulfate/carboxylate cotransporter family		Abcb5	0	0	0	0.0241081	0.0372521
Kcns3	48.7132	42.0832	16.4327	14.3715	14.8697	potassium inward rectifiying		Slc13a5	0	0	1.1912	0.564847	2.27053	Na+-sulfate/carboxylate cotransporter family		Abcb6	3.44943	9.43356	12.9008	8.21034	15.2062
Aqp3	48.6049	159.757	240.712	177.099	301.18	aquaporine		Slc14a1	1.61326	4.72766	6.38455	5.14443	5.18794	urea transporter family		Abcb7	12.7305	13.0323	6.75207	5.74873	9.61695
Cacna1d	47.0492	27.8405	22.828	16.5612	9.86553	calcium voltage gated		Slc14a2	24.2146	29.6884	18.5106	18.9593	15.9376	urea transporter family		Abcb8	10.8922	12.39	10.6015	7.68611	11.7855
Cacna2d1	46.8721	40.3192	17.4076	13.1226	12.0386	calcium voltage gated		Slc15a1	0	0.154715	0.282858	0.287767	0.119585	proton oligopeptide cotransporter family		Abcb9	4.97579	4.38452	3.02447	2.8396	3.695
Kcnb1	46.1107	44.0158	18.3778	18.7736	6.96189	potassium,voltage gated		Slc15a2	6.84037	19.1697	81.4817	52.2137	103.098	proton oligopeptide cotransporter family		Abcc1	62.5974	71.45	49.103	33.1264	35.0756
Kcnma1	44.5362	41.4577	34.0579	22.5676	9.9544	potassium, calcium activated		Slc15a3	0.519185	0.414884	0.833413	0.729047	2.97353	proton oligopeptide cotransporter family		Abcc10	20.4196	10.1579	12.7879	9.28231	5.90483
Clcn4-2	41.9435	46.9021	22.584	20.7815	32.2177	chloride		Slc15a4	10.7599	7.87805	8.446	5.87512	7.40859	proton oligopeptide cotransporter family		Abcc12	0	0	0.0450563	0.0487973	0.0125691
Vdac3	40.5407	52.5508	52.2598	29.372	75.0331	voltage dependent anion channel		Slc15a5	0	0	0.708766	0.0943508	0.433608	proton oligopeptide cotransporter family		Abcc2	0.242125	0.169203	0	0.0441994	0.00558304
Clic1	36.6102	37.3824	32.813	20.2883	78.8463	chloride		Slc16a1	1.09877	0.350283	3.53955	1.95101	2.81544	monocarboxylate transporter family		Abcc3	6.82479	32.104	31.9434	23.5295	15.4472
Kcnn2	34.1549	33.6402	11.8225	8.11645	7.80561	potassium, calcium activated		Slc16a10	0	0.426879	1.11154	0.88835	1.90587	monocarboxylate transporter family		Abcc4	41.1521	46.8354	31.1094	22.4169	24.1634
Kcna6	33.1109	30.2379	12.9375	13.1874	8.75202	potassium,voltage gated		Slc16a11	87.5703	142.041	73.4885	71.2477	138.725	monocarboxylate transporter family		Abcc5	29.7636	38.3614	59.8523	35.4512	48.3225
Trpc1	32.8668	26.872	12.3246	10.8301	11.6915	trp		Slc16a12	0	0	0.153915	0.317908	1.40595	monocarboxylate transporter family		Abcc6	0	0.314223	0.237703	0.067068	0.0997411
Clcn3	32.4016	36.9604	37.2638	23.4277	34.7906	chloride		Slc16a13	6.20475	3.44086	3.56135	3.8392	5.32797	monocarboxylate transporter family		Abcc8	0	0.309303	0.332653	0.0638789	0.303402
Trpm7	31.1927	25.6907	15.497	11.0348	17.4406	trp		Slc16a14	1.2371	0.458046	0.345978	0.0901964	0.102036	monocarboxylate transporter family		Abcc9	0	0	2.27696	1.14856	1.44411
P2rx4	28.9161	29.0115	23.481	20.6083	42.3163	purinergic		Slc16a2	2.02548	2.06774	3.38747	3.83271	7.74255	monocarboxylate transporter family		Abcd1	6.50761	7.58048	6.29636	4.72957	6.73412
Kcnk10	28.8839	26.9491	15.3704	11.5441	8.80028	potassium two pore		Slc16a3	0.602619	2.24011	1.55974	1.80023	3.09035	monocarboxylate transporter family		Abcd2	17.4918	38.611	28.6678	22.4374	18.9537
Clic6	25.7589	87.7762	38.3751	42.9992	110.534	chloride		Slc16a4	4.51303	2.11274	4.0721	1.83121	4.02469	monocarboxylate transporter family		Abcd3	9.37372	26.8476	46.3982	22.5831	60.0772
Scn8a	24.8654	13.6115	6.43839	7.04426	2.3913	sodium voltage gated		Slc16a5	0	0.175844	0.592317	0.394943	0.727156	monocarboxylate transporter family		Abcd4	2.77147	2.00477	2.08524	1.54002	2.63893
Mcoln1	24.687	29.6353	20.805	15.4465	27.8283	trp		Slc16a6	28.9956	20.0799	7.06342	6.70346	8.15363	monocarboxylate transporter family		Abce1	15.7029	19.6103	16.6095	9.63205	24.8742
Cacnb2	23.6851	25.1775	10.2006	8.67029	7.70323	calcium voltage gated		Slc16a7	7.17626	9.92428	9.00637	5.93673	7.17274	monocarboxylate transporter family		Abcf1	21.6132	24.9904	18.0316	14.0695	29.4239
Aqp4	22.4175	57.8246	148.94	66.0651	191.308	aquaporine		Slc16a8	1.73105	0.791759	1.31554	0.99272	1.49635	monocarboxylate transporter family		Abcf2	17.4472	21.1848	18.678	11.6246	25.6038
Tpcn1	20.7567	19.4646	12.896	13.7584	16.5042	two pore channels		Slc16a9	4.34839	3.35809	2.45264	2.56251	4.53006	monocarboxylate transporter family		Abcf3	11.682	17.3392	10.9571	8.84923	16.8847
Kcnh6	20.6936	8.7914	5.51551	5.02784	2.93806	potassium,voltage gated		Slc17a1	3.21824	0.239778	0.613557	0.159173	0.302157	vesicular glutamate transporter family		Abcg1	86.5817	55.5863	45.8981	34.9289	30.7061
Clcn7	19.7785	21.1687	13.1423	10.7306	18.8551	chloride		Slc17a2	0	0	0	0	0.0221262	vesicular glutamate transporter family		Abcg2	0	1.11491	4.51646	1.64588	7.66054
Hcn4	19.6198	24.7272	12.5754	13.5354	7.9988	cng channels		Slc17a3	0.364516	0.784727	0.355878	0.0946605	0.345903	vesicular glutamate transporter family		Abcg3	0	0	0.282702	0.0925992	0.404401
Clcn6	19.1328	13.8688	14.7229	11.8646	7.73705	chloride		Slc17a4	0	0	0	0	0	vesicular glutamate transporter family		Abcg4	1.86849	1.20354	1.04187	0.866556	0.964062
Accn2	19.1168	24.1243	16.4052	11.4044	12.9978	Acid sensing protonen gated		Slc17a5	6.19717	7.55634	7.20359	4.7064	9.83995	vesicular glutamate transporter family		Abcg5	0	0	0	0.108544	0.0837354
Clic3	18.3658	18.6669	12.1726	9.29339	5.54111	chloride		Slc17a6	76.7757	101.952	49.1074	45.7031	27.9429	vesicular glutamate transporter family		Abcg8	0	0.133015	0	0.0120984	0.0410114
Grik5	17.716	13.7087	8.31432	7.88854	9.25351	Glutamate		Slc17a7	3.92034	1.3861	0.594672	0.58513	0.525198	vesicular glutamate transporter family		Afg3l2	17.9799	12.4169	14.3615	7.49506	18.5015
Scn3a	17.5529	13.0395	9.78906	6.96343	3.33706	sodium voltage gated		Slc17a8	0	0.100527	0.0564066	0.0353912	0.0654581	vesicular glutamate transporter family		Atad1	31.0386	40.495	25.771	19.8752	47.0624
Kcnmb2	15.8794	36.3117	12.2092	12.8678	15.0461	potassium, calcium activated		Slc17a9	0.63408	0.485192	0.611852	0.969572	1.80485	vesicular glutamate transporter family		Atad2	0.7016	0.910389	2.1488	1.07363	2.50395
Kcng1	15.4816	15.2065	16.306	14.5458	4.31528	potassium,voltage gated		Slc18a1	0	0.163619	0.804222	0.784955	1.14488	vesicular amine transporter family		Atad2b	9.08993	8.60537	6.47813	4.10876	5.13284
Cacng7	14.6712	6.34521	2.31338	5.49212	6.78381	calcium voltage gated		Slc18a2	1.32586	3.26276	0.753579	0.860637	0.627447	vesicular amine transporter family		Atad3a	4.8616	3.89967	6.69177	3.6453	8.00877
Aqp5	14.191	29.2867	152.346	85.7944	296.758	aquaporine		Slc18a3	0	0	0	0	0	vesicular amine transporter family		Atad5	3.36843	3.82156	1.268	0.925572	1.52098
Kcnrg	12.2204	5.86093	8.58438	6.3062	13.4323	0		Slc19a1	7.09696	7.4648	11.9377	6.94644	14.324	folate/thiamine transporter family		Atp10a	0.679376	0.171731	2.90461	2.17627	3.01501
Kcnj5	12.0482	32.2928	27.6495	26.7189	24.5367	potassium inward rectifiying		Slc19a2	2.20813	0.782659	1.05827	0.877443	1.36048	folate/thiamine transporter family		Atp10b	0.876681	3.00295	2.81549	2.29392	2.84651
Mcoln3	12.0188	25.1614	11.8863	9.23499	20.745	trp		Slc19a3	0	0	0.486277	0.270675	0.215696	folate/thiamine transporter family		Atp10d	30.5421	28.2291	46.6669	48.2008	8.41137
Aqp11	11.0243	18.9828	13.4378	11.5122	25.333	aquaporine		Slc1a1	10.8249	5.31524	5.48717	3.45803	5.15854	he high-affinity glutamate and neutral amino acid transporter family		Atp11a	63.3583	84.5431	79.7124	63.1343	83.3533
Hcn1	10.6885	15.9487	6.08892	7.2256	3.72048	cng channels		Slc1a2	122.837	77.8722	35.161	30.144	10.2687	he high-affinity glutamate and neutral amino acid transporter family		Atp11b	24.2719	23.7536	20.4885	10.7357	20.4055
Clcc1	10.6696	16.5189	11.4156	7.26725	17.1873	chloride		Slc1a3	0.320312	1.55603	3.8409	2.10722	4.80047	he high-affinity glutamate and neutral amino acid transporter family		Atp11c	3.95875	4.26269	4.71938	2.62796	5.06042
Cacng4	10.3078	8.18283	9.59827	3.62645	11.7541	calcium voltage gated		Slc1a4	25.773	27.8645	26.9431	21.2869	26.0943	he high-affinity glutamate and neutral amino acid transporter family		Atp12a	0	0	0.0500447	0.121397	0.0583966
Ano8	10.2069	10.5304	7.75842	6.52777	11.6466	chloride		Slc1a5	2.04123	1.06778	9.53719	5.55539	26.4597	he high-affinity glutamate and neutral amino acid transporter family		Atp13a1	15.3811	15.5089	13.2192	10.0102	14.0239
Chrnb2	10.1519	7.1486	4.72467	3.51858	3.80957	cholinergic		Slc1a6	0	0	0	0.0488309	0.13365	he high-affinity glutamate and neutral amino acid transporter family		Atp13a2	22.8464	19.8977	16.4358	12.9028	23.653
Kcnn1	9.88396	7.0196	4.27835	3.11292	4.60942	potassium, calcium activated		Slc1a7	0	0	0	0	0	he high-affinity glutamate and neutral amino acid transporter family		Atp13a3	8.7775	11.4296	19.0257	11.8834	21.291
Kcnk12	9.43485	3.54063	0.935742	1.87656	3.36434	potassium two pore		Slc20a1	7.56934	6.36692	8.01081	6.299	11.6392	type-III Na + -phosphate cotransporter famil		Atp13a4	0	0.47721	0	0.114127	0.107794
Trpc2	9.26679	7.64098	3.73529	3.3527	3.02493	trp		Slc20a2	7.467	13.8907	16.0928	13.24	20.7809	type-III Na + -phosphate cotransporter famil		Atp13a5	17.7332	37.9548	38.4552	25.9451	41.5231
Kcnq2	9.06806	5.90809	1.84738	3.58849	1.02434	potassium inward rectifiying		Slc22a1	0	0	0.373577	0.233663	0.1567	organic cation/anion/zwitterion transporter family		Atp1a1	695.631	958.742	491.446	407.992	630.222
Hvcn1	9.00961	6.51571	6.44375	4.12625	6.98487	hydrogen voltage		Slc22a12	0	0	0.135528	0.0788525	0.0138698	organic cation/anion/zwitterion transporter family		Atp1a2	4.66676	4.0248	61.3769	38.7293	49.1918
Pkd2	8.87285	7.87242	9.01936	7.08207	12.0896	trp		Slc22a13	0	0	0.288741	0.12715	0	organic cation/anion/zwitterion transporter family		Atp1a3	0.311365	0.800155	0.616034	0.636351	1.25153
Ano6	8.84028	11.9043	20.7506	13.2209	22.138	chloride		Slc22a14	0	0.2248	0	0.0221689	0	organic cation/anion/zwitterion transporter family		Atp1a4	0	0	0.618248	0.268262	0.018007
Kcnc3	8.72717	5.84669	3.25577	2.95461	2.94286	potassium,voltage gated		Slc22a15	4.20018	3.12602	3.30028	2.2379	1.9612	organic cation/anion/zwitterion transporter family		Atp1b1	481.009	684.991	387.621	319.601	534.321
Clic4	8.61804	7.5586	19.1379	10.2441	32.9846	chloride		Slc22a16	0	0.197422	0	0	0	organic cation/anion/zwitterion transporter family		Atp1b2	0.496331	3.86393	13.7875	13.6736	22.3095
Gabrp	7.18717	13.5439	15.7085	17.4274	33.0567	GABA		Slc22a17	51.6017	53.9298	41.1275	39.3259	56.9543	organic cation/anion/zwitterion transporter family		Atp1b3	9.03848	17.7046	65.3603	29.123	79.4662
Kcnmb4	7.17361	5.35327	4.71687	2.66296	7.34915	potassium, calcium activated		Slc22a18	6.21979	13.2414	25.6668	18.1843	29.6297	organic cation/anion/zwitterion transporter family		Atp1b4	0.347076	0	0	0.0121773	0
Scn2a1	6.60412	4.26946	2.92335	3.11281	0.743179	sodium voltage gated		Slc22a19	0	0	0	0	0	organic cation/anion/zwitterion transporter family		Atp2a1	0.352033	0.141859	0.41928	0.267162	0.238698
Cacna1a	6.2157	7.2789	2.9949	4.10511	1.20047	calcium voltage gated		Slc22a2	0.638432	0	32.6742	26.076	44.3854	organic cation/anion/zwitterion transporter family		Atp2a2	148.352	118.448	95.014	77.5153	109.798
Kcnq1	6.15683	9.94138	8.42707	6.25311	12.9109	potassium inward rectifiying		Slc22a20	2.22759	2.92323	187.343	80.7943	145.385	organic cation/anion/zwitterion transporter family		Atp2a3	5.19202	12.7365	19.9857	12.9261	52.8025
Kcnh2	6.04733	6.72361	2.82782	2.64479	5.06843	potassium,voltage gated		Slc22a21	0.605204	0.282823	0.500422	0.539775	0.761758	organic cation/anion/zwitterion transporter family		Atp2b1	38.3387	41.702	31.2021	20.3007	20.136
Trpv2	5.43171	6.58272	4.31106	4.07919	7.32481	trp		Slc22a23	45.409	50.1406	26.8037	24.7687	26.1172	organic cation/anion/zwitterion transporter family		Atp2b2	1.08138	0.440416	1.48715	1.69731	0.971045
Trpm5	5.16056	8.76593	2.1623	1.81189	1.46243	trp		Slc22a3	0	0	0.0487748	0.0466038	0.093879	organic cation/anion/zwitterion transporter family		Atp2b3	0	0.192884	0.0350137	0.0276445	0.0125108
Trpm3	4.60034	8.18845	8.4868	5.73478	2.31896	trp		Slc22a4	0	0.614373	0.424865	0.885423	1.83433	organic cation/anion/zwitterion transporter family		Atp2b4	9.24614	7.91634	14.057	9.23128	6.48973
Ano10	4.50989	14.5794	12.1988	9.15339	17.0604	chloride		Slc22a5	5.54736	6.646	8.68757	6.29578	15.0487	organic cation/anion/zwitterion transporter family		Atp2c1	64.3151	54.3756	44.2442	29.3628	45.9126
Kcnj13	4.22807	8.16553	17.9461	9.83395	26.84	potassium inward rectifiying		Slc22a6	0	0.127718	0.0928823	0.024206	0	organic cation/anion/zwitterion transporter family		Atp2c2	19.6361	16.8187	13.6736	12.3602	13.273
Clcn5	4.10367	3.91488	6.50911	3.15668	3.58878	chloride		Slc22a7	0	0	0.268545	0.100103	0.0336243	organic cation/anion/zwitterion transporter family		Atp4a	0	0.155161	0.165079	0.0136799	0.055487
Scnn1a	3.90409	9.60076	12.2298	10.6289	25.9477	sodium		Slc22a8	0	0	0.25876	0.184878	0.0549431	organic cation/anion/zwitterion transporter family		Atp4b	0	0	0.121277	0.0283701	0
Cftr	3.87729	5.9256	6.01357	3.39696	5.42865	chloride		Slc23a1	0.898362	0.466224	2.05202	1.91724	3.97281	Na+-dependent ascorbic acid transporter family		Atp5a1	170.488	242.336	218.751	150.03	337.928
Kcna1	3.84339	4.08561	4.38395	4.00994	3.30111	potassium,voltage gated		Slc23a2	19.5408	31.6704	57.7643	41.2192	63.2666	Na+-dependent ascorbic acid transporter family		Atp5b	277.939	359.191	367.001	225.252	569.913
Kcnj15	3.74243	8.77876	36.8098	21.014	48.5437	potassium inward rectifiying		Slc23a3	3.43746	2.20222	1.55124	1.09642	0.887152	Na+-dependent ascorbic acid transporter family		Atp5c1	61.8825	109.991	76.0991	47.5916	178.304
Cacnb4	3.48639	2.49677	1.28034	0.81635	1.58235	calcium voltage gated		Slc24a1	0.191903	0.0725968	0.147826	0.16285	0.0294906	Na+/(Ca2+/-K+) exchanger family		Atp5d	59.4377	63.6578	97.9175	63.9148	137.558
Cacna1c	3.25147	2.50427	1.79322	1.56337	1.10575	calcium voltage gated		Slc24a2	57.2198	61.7199	31.1577	26.7759	15.1553	Na+/(Ca2+/-K+) exchanger family		Atp5e	91.1561	127.942	123.938	52.209	229.173
Pkd2l2	3.12301	2.45994	1.42036	0.777331	1.94388	trp		Slc24a3	0.374242	0.422182	3.26727	1.64025	4.51822	Na+/(Ca2+/-K+) exchanger family		Atp5f1	59.0578	110.864	74.2215	52.0904	185.963
Kcnj1	3.06419	3.2832	4.10216	1.98815	3.50774	potassium inward rectifiying		Slc24a4	123.751	106.131	80.1453	63.5058	27.2513	Na+/(Ca2+/-K+) exchanger family		Atp5g1	7.72458	25.3833	35.4815	22.4565	93.4634
Kcnt1	2.94512	1.05421	0.430913	0.808733	0.278216	potassium, calcium activated		Slc24a5	0.808188	0.992146	1.43764	0.80666	0.724685	Na+/(Ca2+/-K+) exchanger family		Atp5g2	37.1388	74.2337	61.8919	49.6485	181.413
Hcn3	2.91351	0.532247	0.63113	0.48966	0.373857	cng channels		Slc24a6	2.19167	0.195654	2.98226	1.51277	3.75259	Na+/(Ca2+/-K+) exchanger family		Atp5g3	129.849	208.227	184.279	126.915	368.136
Clcn2	2.81059	2.71538	3.19279	2.77029	6.81632	chloride		Slc25a1	7.1118	7.93599	15.3778	9.11791	25.3868	mitochondrial carrier family		Atp5h	143.695	162.249	61.6344	40.9119	241.924
Tpcn2	2.73654	1.38286	2.09058	1.405	2.33549	two pore channels		Slc25a10	4.78362	8.63909	27.7612	12.3874	30.0096	mitochondrial carrier family		Atp5j	31.0624	58.441	46.9846	21.1407	100.999
Cacnb1	2.65733	2.35223	2.52661	2.53638	2.65133	calcium voltage gated		Slc25a11	30.9591	37.9073	31.1526	20.5386	60.6295	mitochondrial carrier family		Atp5j2	93.5215	112.184	104.93	49.4844	215.337
Gabrb3	2.64066	0.959647	0.456955	0.473921	0.937905	GABA		Slc25a12	33.8315	36.4876	26.0285	19.165	36.4903	mitochondrial carrier family		Atp5l	24.9206	70.3181	26.5936	8.68346	162.592
Glra1	2.59845	0	0	0.0290137	0	Glycin		Slc25a13	2.04646	3.03775	3.42547	2.12517	5.22001	mitochondrial carrier family		Atp5o	115.447	172.765	131.121	70.4256	208.373
Catsper2	2.5	1.52499	1.93698	1.50294	1.17604	catsper channels		Slc25a14	12.8622	8.5031	5.08698	3.62658	7.63124	mitochondrial carrier family		Atp6v0a1	63.9484	67.674	36.9687	33.4261	28.4428
Kcnn4	2.42937	1.40274	4.87801	3.12816	10.2754	potassium, calcium activated		Slc25a15	14.7401	15.2366	5.79005	6.32916	10.7196	mitochondrial carrier family		Atp6v0a2	14.4731	19.4567	15.0956	11.1635	17.1997
Kcnh8	2.3779	2.53121	3.54416	1.74046	1.70942	potassium,voltage gated		Slc25a16	13.8765	19.6455	12.2599	10.8119	26.5433	mitochondrial carrier family		Atp6v0a4	9.25551	17.119	16.4291	10.7822	22.2763
Ano3	2.36264	0	0	0.0163418	0.0527108	chloride		Slc25a17	16.4614	22.1264	23.6742	13.2559	39.5875	mitochondrial carrier family		Atp6v0b	62.1895	71.428	87.7691	59.7429	140.166
Clcnka	2.25843	7.0228	12.1561	8.59674	7.34359	chloride		Slc25a18	0.961542	0.392147	1.68636	1.69434	1.48382	mitochondrial carrier family		Atp6v0c	239.425	238.649	238.081	182.123	335.23
Kcnk2	2.1564	9.41108	13.6909	7.56561	15.34	potassium two pore		Slc25a19	5.85106	9.08371	7.61479	4.43513	9.44887	mitochondrial carrier family		Atp6v0d1	60.4115	71.8735	51.6955	38.6691	87.502
Ano1	2.12846	3.97679	21.0495	13.4975	25.5855	chloride		Slc25a2	0	0.661001	0.490247	0.101354	0.0678848	mitochondrial carrier family		Atp6v0d2	0.587515	2.77125	4.48053	1.6491	8.46839
Chrna7	1.93893	6.89168	2.15628	2.9606	1.98707	cholinergic		Slc25a20	9.11804	8.32055	7.42649	3.77263	13.1127	mitochondrial carrier family		Atp6v0e2	57.5458	58.4932	37.4084	30.3294	44.8046
Accn3	1.87751	0.539301	1.15984	0.902468	0.61414	Acid sensing protonen gated		Slc25a21	0	0	0.380891	0.500576	1.19885	mitochondrial carrier family		Atp6v1a	60.7362	99.6279	64.6898	41.7512	94.8438
P2rx3	1.83967	0.318961	0.303484	0.309273	0.668657	purinergic		Slc25a22	19.5634	20.4966	13.39	11.727	15.0172	mitochondrial carrier family		Atp6v1b1	15.5503	40.5703	29.8593	24.5162	63.5179
Kcnd3	1.73298	0.83993	0.187143	0.204788	0.426279	potassium,voltage gated		Slc25a23	21.0618	22.5306	17.8759	15.8496	23.5695	mitochondrial carrier family		Atp6v1b2	34.7572	49.4549	38.8102	26.4217	70.1804
Kcnq3	1.70516	0	0.177525	0.157376	0.288904	potassium inward rectifiying		Slc25a24	0	0.998035	1.84815	1.30139	5.54071	mitochondrial carrier family		Atp6v1c1	22.2665	29.6236	23.6138	15.7406	36.1148
Ano9	1.68832	2.10424	1.00905	0.631874	0.872739	chloride		Slc25a25	19.4777	26.4831	10.5254	9.27585	15.9903	mitochondrial carrier family		Atp6v1c2	6.34129	24.3347	16.0007	9.71807	42.8278
Nalcn	1.58692	1.55311	2.02562	1.05709	1.35703	sodium		Slc25a26	7.19839	2.1546	2.32401	1.81356	4.18913	mitochondrial carrier family		Atp6v1d	44.7822	52.5391	44.3085	29.5194	84.8557
Ano7	1.58115	1.14333	0.20103	0.117264	0.0699309	chloride		Slc25a27	20.6536	10.3898	5.34671	5.19544	6.5442	mitochondrial carrier family		Atp6v1e1	48.4257	77.666	62.7619	35.3625	122.857
Grin1	1.5522	1.13513	0.666829	0.766565	0.466852	Glutamate		Slc25a28	20.7321	14.6276	10.4091	9.58313	17.1604	mitochondrial carrier family		Atp6v1e2	0	0	0	0	0.0288243
Trpc4	1.47627	3.86962	0.809979	0.541136	0.996862	trp		Slc25a29	6.00369	2.27365	4.14226	2.90674	7.68621	mitochondrial carrier family		Atp6v1f	33.5887	75.3929	59.8364	34.4963	111.488
Aqp1	1.40611	2.14148	132.66	73.9067	216.108	aquaporine		Slc25a3	114.152	167.387	173.197	78.9442	226.434	mitochondrial carrier family		Atp6v1g1	77.2485	115.846	62.727	49.7858	162.513
Kcnj9	1.39454	0.143053	0.305005	0.269456	0.0515876	potassium inward rectifiying		Slc25a30	2.35154	0.861811	3.21226	1.73622	3.03682	mitochondrial carrier family		Atp6v1g2	7.08985	5.74432	2.39106	3.05497	4.7506
Kcnn3	1.38962	0.854714	0.72181	0.650697	0.695706	potassium, calcium activated		Slc25a31	0	0.704742	0.184468	0.176475	0.0338358	mitochondrial carrier family		Atp6v1g3	0	0.238466	0.767954	0.21883	0.55678
Kcnd1	1.38373	0.847743	0.999051	0.512142	0.343181	potassium,voltage gated		Slc25a32	6.44379	9.11364	8.33923	4.69901	9.04007	mitochondrial carrier family		Atp6v1h	36.5813	54.5447	40.8263	24.2713	66.2642
Kcnh7	1.3332	1.78042	0.530149	0.599161	0.482225	potassium,voltage gated		Slc25a33	31.6138	30.6768	11.1328	9.86402	18.889	mitochondrial carrier family		Atp7a	6.36409	12.2712	9.7956	7.24697	7.02278
Chrnb1	1.25307	1.90247	1.56077	1.02727	1.62071	cholinergic		Slc25a34	0.458933	0.362997	0.621146	0.451595	0.611372	mitochondrial carrier family		Atp7b	7.61278	11.0163	16.8088	12.3227	8.25514
Catsperg1	1.21733	0.132703	0.317094	0.43518	0.368999	catsper channels		Slc25a35	26.0975	49.3201	92.0086	52.7409	142.401	mitochondrial carrier family		Atp8a1	1.66849	3.36689	6.00502	3.99985	5.10514
Kcnj4	1.13335	0.483285	0.264471	0.249708	0.345667	potassium inward rectifiying		Slc25a36	15.5545	17.9458	18.4936	10.6889	19.7456	mitochondrial carrier family		Atp8a2	26.1315	19.4621	14.8071	12.369	5.24977
Kcnk5	1.0944	0.698965	4.06546	2.18001	4.29521	potassium two pore		Slc25a37	15.7707	15.2126	15.463	14.0924	19.7578	mitochondrial carrier family		Atp8b1	0.207867	0.917496	2.27097	1.69949	2.87608
Grik3	1.09208	0.209769	1.42215	1.19634	0.970181	Glutamate		Slc25a38	14.2529	8.72431	8.19813	5.79871	12.5617	mitochondrial carrier family		Atp8b2	4.97996	4.95328	6.35863	5.05454	9.0487
Cacna1e	1.07623	0.214106	0.522624	0.328699	0.242323	calcium voltage gated		Slc25a39	45.9363	59.1224	36.1879	34.3871	80.4183	mitochondrial carrier family		Atp8b3	61.9445	60.9718	21.1645	21.5868	12.6598
Glrb	1.06955	0.654001	1.80679	0.504802	2.9021	Glycin		Slc25a4	34.1148	44.2211	71.2356	45.5217	175.424	mitochondrial carrier family		Atp8b4	2.91443	4.21258	5.4635	3.37529	6.3795
Gabre	1.03716	1.54448	1.14947	0.758806	0.476141	GABA		Slc25a40	6.03335	4.00659	3.14209	1.91722	3.91584	mitochondrial carrier family		Atp9a	75.4089	94.8206	66.2101	56.8215	62.7274
Aqp2	1.0341	0	0.408175	0.372137	1.27837	aquaporine		Slc25a41	0	0	0	0.0379611	0.0516718	mitochondrial carrier family		Atp9b	20.1216	14.147	13.6965	8.96989	9.14483
Grin2d	0.979783	0	0.520358	0.24364	0.477818	Glutamate		Slc25a42	3.68304	3.10647	5.0788	4.36396	5.03076	mitochondrial carrier family		Bcs1l	2.85418	2.30413	2.79148	2.08214	5.14431
Kcnj10	0.978485	1.58737	8.29158	4.91497	5.90502	potassium inward rectifiying		Slc25a43	0	0	0.19457	0.304762	0.675885	mitochondrial carrier family		Chtf18	28.9506	5.33374	8.54468	9.19683	1.98639
Kcnab1	0.927282	0.911194	1.33432	0.516819	1.11716	potassium,voltage gated		Slc25a44	9.32466	12.2438	10.1912	8.4193	13.1456	mitochondrial carrier family		Fign	0.358627	0.742185	2.06128	0.980027	0.738203
Scn1b	0.912426	2.17196	7.3295	5.99953	26.1975	sodium voltage gated		Slc25a45	0	1.55442	1.56145	0.84991	2.56798	mitochondrial carrier family		Fignl1	0.519421	1.42991	1.75832	0.428825	1.80388
Scn1a	0.908193	0.0534984	2.23476	1.2354	0.0619868	sodium voltage gated		Slc25a46	25.1277	23.8462	14.4881	10.0931	23.5141	mitochondrial carrier family		Katna1	17.8484	12.3089	11.7459	7.71161	15.8926
Kcne3	0.903209	0	1.72519	1.03006	3.60831	potassium,voltage gated		Slc25a47	2.39335	1.32909	1.46255	0.788568	1.42236	mitochondrial carrier family		Katnal1	9.25694	10.1192	6.63231	4.64887	5.59386
Grid2	0.873151	0.279456	0.333213	0.384206	0.211135	Glutamate		Slc25a48	0	0	0	0	0.218919	mitochondrial carrier family		Katnal2	3.93227	4.97409	2.83225	2.79912	3.78715
Trpm4	0.85447	1.19804	4.86654	3.98246	5.6151	trp		Slc25a5	187.779	348.781	93.063	57.7383	426.774	mitochondrial carrier family		Lonp1	22.0308	17.5107	16.9333	14.5207	24.2357
Scnn1g	0.833287	2.91448	4.66121	3.16928	3.70913	sodium		Slc26a1	3.44386	6.79861	9.6261	5.38686	8.51977	multifunctional anion exchanger family		Lonp2	26.1489	31.9903	31.1382	19.4973	34.562
Ryr3	0.83283	1.54769	1.69502	1.48361	0.242006	ryanodin		Slc26a10	0	0	0.143216	0.163243	0.151722	multifunctional anion exchanger family		Nsf	43.5217	47.4447	29.5395	20.2977	24.4458
Grin3b	0.811472	0.564858	0.630556	0.947739	0.519258	Glutamate		Slc26a11	0.502156	1.77617	1.81063	1.42604	2.71328	multifunctional anion exchanger family		Nvl	18.6549	14.9303	8.38354	6.18472	8.64102
Grin3a	0.795085	0.137231	0.877068	0.413298	0.290257	Glutamate		Slc26a2	5.98285	3.54036	9.06583	4.69708	8.99978	multifunctional anion exchanger family		Orc1	0.822153	0	0.3792	0.297369	0.39345
Kcnj16	0.783825	0.364389	5.87234	3.15469	11.676	potassium inward rectifiying		Slc26a3	0	0	0	0.0402997	0	multifunctional anion exchanger family		Orc4	26.4693	22.9957	11.8617	6.3506	12.7698
Fam38a	0.776375	1.37556	5.19855	5.01422	5.87138	piezo-type mechanosensitive ion channel component 1		Slc26a4	0	0	0.570258	0.6688	1.14843	multifunctional anion exchanger family		Pex1	7.86577	5.95012	5.28914	2.61027	4.44741
Kcnh1	0.770307	0.463646	1.98849	1.79092	1.51308	potassium,voltage gated		Slc26a5	0	0	0	0	0.134051	multifunctional anion exchanger family		Pex6	17.7928	15.5037	8.55326	8.71446	19.1775
Kcnk4	0.762522	1.04057	0.182307	0.30178	0.28507	potassium two pore		Slc26a6	3.76385	1.34771	1.40509	1.14746	1.66497	multifunctional anion exchanger family		Psmc1	47.598	69.4693	46.5336	30.0324	71.1651
Trpm6	0.748155	1.27928	1.17152	0.747657	0.53841	trp		Slc26a7	11.7441	26.2456	22.5192	16.3665	19.884	multifunctional anion exchanger family		Psmc2	30.7609	45.5088	42.0538	22.6025	55.2785
Kcnb2	0.733767	0.944159	0.661283	0.523611	0.511049	potassium,voltage gated		Slc26a9	0.36473	0	4.90964	3.48242	2.71288	multifunctional anion exchanger family		Psmc3	27.4055	43.1151	46.5282	28.5392	63.7727
P2rx2	0.700756	1.95342	3.03835	1.73185	4.03063	purinergic		Slc27a1	11.8827	11.5958	13.164	12.1128	17.8448	fatty acid transport protein family		Psmc4	38.3507	54.2605	36.9486	24.8107	63.4366
Ano4	0.648209	0.440471	0.062375	0.215814	0.180983	chloride		Slc27a2	142.406	193.852	158.692	100.782	194.536	fatty acid transport protein family		Psmc5	55.1462	81.5958	71.079	43.6145	88.7714
Trpa1	0.647317	0.404328	0.384437	0.575144	0.0886439	trp		Slc27a3	1.69085	1.22152	3.15982	2.64586	3.79357	fatty acid transport protein family		Psmc6	50.559	60.4347	45.0062	21.445	69.6654
Kcnk1	0.627918	16.0776	18.4594	13.5339	34.1001	potassium two pore		Slc27a4	15.4698	17.4803	21.2042	13.9224	22.6152	fatty acid transport protein family		Rfc1	15.2644	16.6983	10.0914	7.55927	11.1642
Kcnd2	0.604347	0.831962	0.706683	0.676197	0.757188	potassium,voltage gated		Slc27a5	0	0	0.0821454	0.0776204	0.0643024	fatty acid transport protein family		Rfc2	26.2509	21.0724	14.4043	9.37244	21.4724
Scn2b	0.580465	0.203069	0.358968	0.258883	0.643578	sodium voltage gated		Slc27a6	0	0	0.256206	0.0548755	0.37858	fatty acid transport protein family		Rfc3	4.81683	7.873	4.06707	3.25841	8.62873
Chrm4	0.55396	0	0.476789	0.330103	0.154038	cholinergic		Slc28a1	0	0	0.0600673	0.0177583	0.0355289	Na+-coupled nucleoside transport family		Rfc4	1.10005	4.3631	3.73982	1.97258	6.65415
Kcnq4	0.549305	1.42727	0.512175	0.577743	0.450179	potassium inward rectifiying		Slc28a2	0	0.114639	0.0689362	0.0644325	0.138131	Na+-coupled nucleoside transport family		Rfc5	10.6937	11.0095	7.72954	4.68954	8.57895
P2rx5	0.507643	0.38424	0.695609	0.329217	0.219482	purinergic		Slc28a3	0.662562	1.17977	1.60257	0.694967	1.19784	Na+-coupled nucleoside transport family		Spast	20.6139	18.1535	13.0992	11.5993	19.166
Chrna10	0.485112	1.00188	0.722846	0.319223	0.812109	cholinergic		Slc29a1	0.721551	1.63359	14.6346	8.673	17.6544	facilitative nucleoside transporter family		Spata5	10.4589	9.94575	5.23329	3.68489	5.17669
Cacng2	0.47555	0	0.075351	0.074167	0.0107663	calcium voltage gated		Slc29a2	3.22035	0.90364	1.00592	0.841482	0.748054	facilitative nucleoside transporter family		Spg7	17.0972	12.2822	19.3247	11.4396	22.3974
Clic5	0.451644	0.540092	1.35208	0.877971	2.75727	chloride		Slc29a3	4.7146	5.08471	3.83056	2.54569	3.65169	facilitative nucleoside transporter family		Tcirg1	5.12175	5.88553	6.40533	5.43274	12.3868
Accn1	0.435683	1.19787	0.498624	0.298394	0.796085	Acid sensing protonen gated		Slc29a4	0	0.615474	1.39564	0.826724	3.94652	facilitative nucleoside transporter family		Trip13	0.593869	0.607489	0.436359	0.149388	1.22161
Scn7a	0.414512	0.645243	2.03817	1.39178	1.93268	sodium voltage gated		Slc2a1	15.3444	32.6982	55.913	31.8331	49.9512	facilitative GLUT transporter fam		Vcp	154.526	179.478	158.039	99.4254	179.608
Cacna1f	0.410581	0.0787863	0.342646	0.250173	0.0636658	calcium voltage gated		Slc2a10	1.70045	2.46716	2.45194	2.25631	4.35048	facilitative GLUT transporter fam		Vps4a	27.4698	31.5784	19.3505	12.5317	27.6417
Chrm3	0.397791	0.306141	1.79075	1.89381	3.7531	cholinergic		Slc2a12	8.29784	5.45708	3.98072	3.60496	4.45042	facilitative GLUT transporter fam		Vps4b	23.0879	28.069	17.8826	14.3552	35.1531
Trpm1	0.380687	0.752725	0.5958	0.383454	0.670425	trp		Slc2a13	0	0.238121	0.837984	0.684033	1.28739	facilitative GLUT transporter fam		Wrnip1	20.3706	29.1833	9.51792	11.4987	25.7118
Trpv4	0.372106	0.490505	3.41744	2.76585	4.51469	trp		Slc2a2	0	0.195501	0	0.0198971	0.0255716	facilitative GLUT transporter fam		Yme1l1	47.076	61.8727	28.4587	21.1856	43.6375
Kcnu1	0.370718	0.388919	0.293808	0.108267	0.362218	potassium, calcium activated		Slc2a3	5.34259	8.75777	6.65997	7.47947	7.0427	facilitative GLUT transporter fam
Kcnk3	0.35477	0.305097	1.93817	1.05949	1.9729	potassium two pore		Slc2a4	0.505886	0.196243	3.27606	1.25551	3.44095	facilitative GLUT transporter fam
Trpc3	0.352149	0.542314	0.427425	0.353576	0.864723	trp		Slc2a5	0	0	0	0.0461892	0.0817575	facilitative GLUT transporter fam
Fam38b	0.344992	0.253715	6.15737	3.93729	2.25093	piezo-type mechanosensitive ion channel component 2		Slc2a6	2.6357	0	0.980446	0.791895	0.564656	facilitative GLUT transporter fam
Cacna2d3	0.319097	0.781505	0.110934	0.36717	0.228981	calcium voltage gated		Slc2a7	0	0	0.110006	0	0.0207378	facilitative GLUT transporter fam
Chrna4	0.268921	0.840804	0.372807	0.511913	0.301508	cholinergic		Slc2a8	4.41463	7.37953	5.09889	3.78865	9.13579	facilitative GLUT transporter fam
Gria3	0.266964	0.425905	3.93467	2.24397	2.53745	Glutamate		Slc2a9	0	0.786968	0.813024	0.289559	0.620952	facilitative GLUT transporter fam
Kcnc2	0.259771	0.256326	0.172196	0.0752828	0.0878743	potassium,voltage gated		Slc30a1	7.83051	9.46935	7.60344	6.31847	9.45307	zinc efflux family
Scn11a	0.233593	0.253094	0.205674	0.0604943	0.107615	sodium voltage gated		Slc30a10	0.491341	0.250243	0.339433	0.17912	0.246696	zinc efflux family
Kcnq5	0.20389	1.1467	0.463298	0.304233	0.3321	potassium inward rectifiying		Slc30a2	0	0.347632	0.189937	0.499422	0.509822	zinc efflux family
Ano5	0.192925	0.238454	0.161351	0.197867	0.0901652	chloride		Slc30a3	0	0.30133	0.0910281	0	0.0534611	zinc efflux family
Kcnc1	0.168433	0.367089	0.475668	0.215259	0.446867	potassium,voltage gated		Slc30a4	1.49143	6.31488	8.04012	4.57733	11.1915	zinc efflux family
Trpm2	0.153797	0.0609499	0.077991	0.134834	0.105789	trp		Slc30a5	32.5392	34.0148	26.8195	18.6949	33.1508	zinc efflux family
Ryr1	0.147245	0.0313146	0.0405201	0.0310638	0.033907	ryanodin		Slc30a6	7.90239	10.8373	9.15812	6.54796	8.58053	zinc efflux family
Ryr2	0.137394	0.124318	0.193459	0.0504163	0.0512535	ryanodin		Slc30a7	2.20045	3.01082	5.83444	3.7487	6.03781	zinc efflux family
Scn10a	0.000200799	0.146413	0.151041	0.0520795	0.00453102	sodium voltage gated		Slc30a8	0	0	0	0	0	zinc efflux family
Accn4	0	0.385128	0	0.103252	0.481115	Acid sensing protonen gated		Slc30a9	38.7548	39.9602	24.9204	17.0505	32.3014	zinc efflux family
Accn5	0	0.272417	0	0	0	Acid sensing protonen gated		Slc31a1	14.3928	35.1133	55.3416	30.6998	61.0749	copper transporter family
Aqp12	0	0	0	0	0	aquaporine		Slc31a2	20.629	25.0002	36.0777	16.448	48.4908	copper transporter family
Aqp6	0	0	0.107749	0	0.0168567	aquaporine		Slc32a1	0	0.243436	0	0.0204552	0.0907183	vesicular inhibitory amino acid transporter family
Aqp7	0	0.403	0	0.0198872	0	aquaporine		Slc33a1	15.1531	19.1895	14.6274	10.9494	28.224	acetyl-CoA transporer family
Aqp8	0	0	0	0	0	aquaporine		Slc34a1	0	0	0	0	0	type-II Na+-phosphate cotransporter family
Aqp9	0	0.185364	0.102789	0.082623	0.239021	aquaporine		Slc34a2	0	0	0.260906	0.0461686	0.240639	type-II Na+-phosphate cotransporter family
Best1	0	0.464917	0.306951	0.572441	0.8784	chloride		Slc34a3	0	0.585107	0	0	0	type-II Na+-phosphate cotransporter family
Best2	0	0	0	0.106448	0.0939183	chloride		Slc35a1	8.69315	11.0647	14.0043	8.17078	18.1708	nucleoside-sugar transporter family
Best3	0	0.174805	0.215402	0.0839862	0.125675	chloride		Slc35a2	11.1109	12.3131	9.19496	8.87759	15.8878	nucleoside-sugar transporter family
Cacna1g	0	0.0656265	3.50164	3.08034	4.21704	calcium voltage gated		Slc35a3	31.0622	47.5701	49.595	31.4758	55.2074	nucleoside-sugar transporter family
Cacna1i	0	0.106826	0.236496	0.262322	0.0222619	calcium voltage gated		Slc35a4	9.60032	13.0409	13.2696	10.8486	24.1883	nucleoside-sugar transporter family
Cacna1s	0	0	0.100991	0.00678938	0.0328995	calcium voltage gated		Slc35a5	13.3782	12.7936	12.5781	7.4956	15.0259	nucleoside-sugar transporter family
Cacna2d2	0	0.0819392	0.118291	0.151482	0.145783	calcium voltage gated		Slc35b1	22.9084	39.7168	53.3104	28.2232	59.3453	nucleoside-sugar transporter family
Cacna2d4	0	0.146844	0.0534494	0.0499263	0.0564667	calcium voltage gated		Slc35b2	9.49209	13.6592	11.5976	8.52018	22.7957	nucleoside-sugar transporter family
Cacng1	0	0	0	0.083731	0.0537489	calcium voltage gated		Slc35b3	12.9682	8.18042	6.75266	3.92651	8.28986	nucleoside-sugar transporter family
Cacng3	0	0	0	0.064613	0.0216989	calcium voltage gated		Slc35b4	14.6183	14.2378	14.3867	8.90058	14.5474	nucleoside-sugar transporter family
Cacng5	0	0	0.213781	0.053906	0.0539381	calcium voltage gated		Slc35c1	2.79732	4.87225	6.99575	4.33146	11.2467	nucleoside-sugar transporter family
Cacng6	0	0	0	0	0	calcium voltage gated		Slc35c2	21.5432	20.1342	16.2497	14.53	25.0297	nucleoside-sugar transporter family
Cacng8	0	0	0.218548	0.0627074	0.0900869	calcium voltage gated		Slc35d1	13.8332	26.0861	31.1725	24.3222	29.4826	nucleoside-sugar transporter family
Catsper1	0	0.748712	0	0	0	catsper channels		Slc35d2	0.673156	0.853424	3.79854	1.78931	3.34134	nucleoside-sugar transporter family
Catsper3	0	0	0.547056	0.213478	0.124509	catsper channels		Slc35d3	0.582659	0	0.062857	0.0970966	0.0558738	nucleoside-sugar transporter family
Catsper4	0	0	0.11666	0.165275	0.0188344	catsper channels		Slc35e1	11.9509	12.2526	11.6959	8.54796	15.4342	nucleoside-sugar transporter family
Catsperb	0	0	0.134357	0.0758811	0	catsper channels		Slc35e2	8.24118	7.42785	6.07825	5.06808	3.51417	nucleoside-sugar transporter family
Catsperg2	0	0	0.115319	0.202097	0.038219	catsper channels		Slc35e3	11.5351	9.06105	10.0543	8.04801	11.3595	nucleoside-sugar transporter family
Chrm1	0	0.389143	0.322649	0.164534	0.631445	cholinergic		Slc35e4	1.60793	4.24837	3.11769	2.99871	5.90715	nucleoside-sugar transporter family
Chrm2	0	0	0.140093	0	0.0372656	cholinergic		Slc35f1	0.332138	1.73911	2.35445	2.20581	3.24517	nucleoside-sugar transporter family
Chrm5	0	0.2923	0	0	0.0709495	cholinergic		Slc35f2	0	0.388598	0.636687	0.266138	0.845224	nucleoside-sugar transporter family
Chrna1	0	0	0	0	0.115695	cholinergic		Slc35f3	2.07276	1.07984	2.79825	2.17677	3.44384	nucleoside-sugar transporter family
Chrna2	0	0.628752	0.0471855	0.0360985	0.0333717	cholinergic		Slc35f4	2.2737	1.35585	0	0	0.998157	nucleoside-sugar transporter family
Chrna3	0	0	0	0.0593504	0.0815167	cholinergic		Slc35f5	8.47727	15.5714	22.2425	10.8115	33.5943	nucleoside-sugar transporter family
Chrna5	0	0.166242	0.200016	0.0177793	0.0851353	cholinergic		Slc36a1	18.1613	10.4854	10.2528	7.23965	8.86462	proton-coupled amino acid transporter family
Chrna6	0	0	0	0	0.0212214	cholinergic		Slc36a2	0.0101876	0.706244	1.94546	0.698707	1.36043	proton-coupled amino acid transporter family
Chrna9	0	0	0.469847	0.135514	0.43969	cholinergic		Slc36a3	0	0	0	0	0	proton-coupled amino acid transporter family
Chrnb3	0	0.112998	0	0.0120683	0.196355	cholinergic		Slc36a4	7.34161	10.8484	6.22117	6.54757	8.66112	proton-coupled amino acid transporter family
Chrnb4	0	0	0.0564152	0	0.00916167	cholinergic		Slc37a1	38.7506	28.0358	18.7434	15.0798	12.1787	sugar-phosphate/phosphate exchanger family
Chrnd	0	0	0.11411	0.194015	0.213	cholinergic		Slc37a2	1.66995	0.49926	6.62461	3.91018	6.9906	sugar-phosphate/phosphate exchanger family
Chrne	0	0.328639	0.126414	0.0959209	0.0596209	cholinergic		Slc37a3	27.0049	22.6996	26.4421	17.0868	26.0906	sugar-phosphate/phosphate exchanger family
Chrng	0	0	0.173171	0.0248592	0.0168498	cholinergic		Slc37a4	6.12644	6.12498	5.17591	3.48335	6.08613	sugar-phosphate/phosphate exchanger family
Clcn1	0	0.273109	0.121175	0.160876	0.0444677	chloride		Slc38a1	4.15175	2.26336	8.01743	4.91248	11.2871	sodium-coupled neutral amino acid transporter family
Clcnkb	0	0	1.29836	0.420415	0.22105	chloride		Slc38a10	19.7037	28.8782	19.665	18.3612	33.3345	sodium-coupled neutral amino acid transporter family
Cnga1	0	0	0	0.032047	0.0409389	cng channels		Slc38a11	0	0	0.952607	0.0755523	1.14288	sodium-coupled neutral amino acid transporter family
Cnga3	0	0	0	0	0.0772954	cng channels		Slc38a2	45.9744	37.6775	189.583	72.2187	146.52	sodium-coupled neutral amino acid transporter family
Cngb1	0	0	0	0	0	cng channels		Slc38a3	0	0.208015	0.579733	0.424328	0.357144	sodium-coupled neutral amino acid transporter family
Cngb3	0	0.271218	0.0717145	0.0310718	0.0846213	cng channels		Slc38a4	0	0	0	0.0536246	0.408282	sodium-coupled neutral amino acid transporter family
Gabra1	0	0.11421	0.0697761	0.0781215	0.513601	GABA		Slc38a5	0	0	0	0.252554	0.132506	sodium-coupled neutral amino acid transporter family
Gabra2	0	0.194898	0.161266	0.178569	0.0279481	GABA		Slc38a6	2.92709	3.78878	3.88397	3.00789	3.37893	sodium-coupled neutral amino acid transporter family
Gabra3	0	0.343757	0.140589	0.181265	1.20088	GABA		Slc38a7	10.1169	7.40209	5.73121	5.41304	8.35649	sodium-coupled neutral amino acid transporter family
Gabra4	0	0	0.124851	0.129043	1.36299	GABA		Slc38a8	0	0	0	0	0	sodium-coupled neutral amino acid transporter family
Gabra5	0	0	0	0	0.0679095	GABA		Slc38a9	6.31216	3.95671	3.12729	1.93141	2.01823	sodium-coupled neutral amino acid transporter family
Gabra6	0	0	0	0.0216549	0	GABA		Slc39a1	6.09219	11.9961	22.7352	13.9673	33.2354	metal ion transporter family
Gabrb1	0	0	0.115343	0	0.081505	GABA		Slc39a10	8.09641	7.56856	15.2433	8.23321	15.2803	metal ion transporter family
Gabrb2	0	0.25322	0.414987	0.240451	0.254479	GABA		Slc39a11	5.51106	5.49981	11.7388	6.2168	19.4285	metal ion transporter family
Gabrd	0	0	0.195218	0.380278	0.170196	GABA		Slc39a12	0	0	0.0983434	0.140068	0.483132	metal ion transporter family
Gabrg1	0	0	0	0	0.00781716	GABA		Slc39a13	7.45468	6.25103	5.78435	4.46639	10.5467	metal ion transporter family
Gabrg2	0	0.20245	0	0.0954148	0.0823493	GABA		Slc39a14	9.10051	8.74266	7.02703	4.70583	5.02106	metal ion transporter family
Gabrg3	0	0	0	0	0.0182611	GABA		Slc39a2	3.25579	16.4745	13.5615	7.83884	17.1857	metal ion transporter family
Gabrq	0	0.442682	0.121406	0.0442466	0.104794	GABA		Slc39a3	27.8089	32.0544	19.1325	16.4437	24.1306	metal ion transporter family
Gabrr1	0	0.207056	0.223673	0.0346702	0.410804	GABA		Slc39a4	0	0	4.72117	3.43424	10.3761	metal ion transporter family
Gabrr2	0	0	0.274012	0.17754	0.0154815	GABA		Slc39a5	0.611034	0.275267	0.339799	0.279124	0.0170468	metal ion transporter family
Gabrr3	0	0	0	0	0	GABA		Slc39a6	9.64838	10.2974	10.0009	9.05084	14.3384	metal ion transporter family
Glra2	0	0	0	0	0.0506124	Glycin		Slc39a7	40.5968	32.5732	46.8134	28.5551	66.1763	metal ion transporter family
Glra3	0	0	0	0	0	Glycin		Slc39a8	0	0.154663	12.1907	8.15981	19.179	metal ion transporter family
Glra4	0	0	0.504381	0.154566	0.0428511	Glycin		Slc39a9	22.9886	24.6709	23.3171	16.2221	25.1941	metal ion transporter family
Gria1	0	0.307971	0.127209	0.0484361	0.0878907	Glutamate		Slc3a1	1.69952	0	0.393549	0.21912	0.116716	heavy subunits of the heteromeric amino acid transporters
Gria2	0	0.444094	0.0479836	0.0835502	0.0342305	Glutamate		Slc3a2	39.271	54.3577	55.8638	39.5899	72.1078	heavy subunits of the heteromeric amino acid transporters
Gria4	0	0.522225	0.737769	0.115963	0.663724	Glutamate		Slc40a1	0	0.574117	1.9378	0.914338	4.17139	basolateral iron transporter family
Grid1	0	0.138149	0.329671	0.44832	0.599364	Glutamate		Slc41a1	4.03956	4.28537	7.47418	6.06707	11.2455	MgtE-like magnesium transporter family
Grik1	0	0	0.0537005	0.0123935	0.0827339	Glutamate		Slc41a2	2.71947	1.24542	2.87856	1.78505	1.99132	MgtE-like magnesium transporter family
Grik2	0	0.790883	1.52396	0.574771	0.73705	Glutamate		Slc41a3	0	0.955688	2.04838	0.83544	2.40009	MgtE-like magnesium transporter family
Grik4	0	0.424685	0.0439945	0.124603	0.103482	Glutamate		Slc43a1	0	0	3.72416	1.13214	4.69466	Na+-independent, system-L-like amino acid transporter family
Grin2a	0	0.769112	0.246234	0.521499	0.174323	Glutamate		Slc43a2	31.4539	24.3147	17.0956	14.234	14.1662	Na+-independent, system-L-like amino acid transporter family
Grin2b	0	0.124436	0.171973	0.198825	0.00402475	Glutamate		Slc43a3	0.554846	0.820915	1.88724	1.53005	4.6862	Na+-independent, system-L-like amino acid transporter family
Grin2c	0	0.118486	0.0797759	0.166132	0.186909	Glutamate		Slc44a1	15.0862	28.9022	28.3823	16.5385	34.7084	choline transporter-like family
Htr3a	0	0	0.812202	0.0894818	0.528998	serotonin		Slc44a2	22.606	25.4696	26.1213	18.3711	32.5643	choline transporter-like family
Htr3b	0	0.201991	0.956071	0.671376	0.69767	serotonin		Slc44a3	4.09688	7.43728	12.4525	7.85444	17.5446	choline transporter-like family
Kcna10	0	0	0	0	0.0163924	potassium,voltage gated		Slc44a4	31.0926	27.7007	25.1853	17.7201	28.6758	choline transporter-like family
Kcna3	0	1.28116	0.559645	0.65272	0.252248	potassium,voltage gated		Slc44a5	0	0.122446	0	0.0127973	0.0252173	choline transporter-like family
Kcna4	0	0	0.04945	0.043322	0.0133278	potassium,voltage gated		Slc45a1	30.7732	35.6198	7.83021	8.04016	12.3623	putative sugar transporter family
Kcna7	0	0.150051	0.440519	0.371979	0.510949	potassium,voltage gated		Slc45a2	0	0	0	0.0529768	0.0228969	putative sugar transporter family
Kcnab3	0	0.800687	1.35311	0.628044	1.39971	potassium,voltage gated		Slc45a3	0	0	2.24247	1.51091	4.04091	putative sugar transporter family
Kcne1	0	0	0	0	0.0987212	potassium,voltage gated		Slc45a4	26.2326	32.5815	24.9659	19.5633	26.1531	putative sugar transporter family
Kcne1l	0	0	0.117997	0.0355671	0.269432	potassium,voltage gated		Slc46a1	1.42069	3.97784	5.43761	5.73473	9.44663	folate transporter family
Kcne2	0	0.831042	0.261762	0.2598	0.523997	potassium,voltage gated		Slc46a2	0	0	0	0	0	folate transporter family
Kcne4	0	0.180399	1.00466	0.565099	2.33082	potassium,voltage gated		Slc46a3	15.4462	21.9385	18.329	13.4106	24.6458	folate transporter family
Kcnf1	0	2.52643	0.555991	0.822943	3.81237	potassium,voltage gated		Slc47a1	1.08613	0	4.48116	2.82516	2.63663	Multidrug and toxin extrusion transporter family
Kcng2	0	0.761293	0.0398294	0.0677598	0.129004	potassium,voltage gated		Slc47a2	0	0.22192	0.323397	0.231848	0.292641	Multidrug and toxin extrusion transporter family
Kcng3	0	0	0.67285	0.881509	0.14905	potassium,voltage gated		Slc48a1	20.1662	34.6322	30.4623	23.246	43.8661	heme transporter family
Kcng4	0	0	0.114245	0.0879466	0.177937	potassium,voltage gated		Slc4a1	0.268087	0.214995	0.549663	1.5145	1.75256	bicarbonate transporter fa
Kcnh5	0	0.355675	0.320077	0.208392	0.0304852	potassium,voltage gated		Slc4a10	0.261184	0.784715	0.135271	0.0721425	0.10533	bicarbonate transporter fa
Kcnj11	0	0.836305	0.347092	0.10748	0.234809	potassium inward rectifiying		Slc4a11	5.42157	16.3044	17.3806	16.1414	14.6635	bicarbonate transporter fa
Kcnj12	0	1.10599	0.065652	0.189361	0.250026	potassium inward rectifiying		Slc4a2	11.2975	16.7697	14.2476	13.4622	21.6696	bicarbonate transporter fa
Kcnj14	0	0.189723	0	0.124182	0.0454082	potassium inward rectifiying		Slc4a3	1.57367	2.2382	2.18989	1.5997	2.48494	bicarbonate transporter fa
Kcnj3	0	0.591152	0.27955	0.208138	1.05717	potassium inward rectifiying		Slc4a4	81.2178	63.5118	46.5431	35.7758	20.0791	bicarbonate transporter fa
Kcnj6	0	0.11984	0.0909439	0.116505	0	potassium inward rectifiying		Slc4a5	0	0	0.220011	0.140835	0.201017	bicarbonate transporter fa
Kcnj8	0	0	0.759945	0.42635	1.46836	potassium inward rectifiying		Slc4a7	11.3322	24.9308	22.7806	10.3411	19.9685	bicarbonate transporter fa
Kcnk13	0	0.71393	0.0438364	0.0732775	0.271003	potassium two pore		Slc4a8	41.2202	25.458	13.8655	12.9135	6.85547	bicarbonate transporter fa
Kcnk15	0	0	0	0	0	potassium two pore		Slc4a9	0	0	0.055562	0.0154946	0.0933267	bicarbonate transporter fa
Kcnk16	0	0.628896	0	0	0	potassium two pore		Slc50a1	2.80498	12.0667	16.6647	10.7622	31.8848	sugar transporter
Kcnk18	0	0	0	0.0156482	0.0108261	potassium two pore		Slc5a1	7.56407	14.0818	8.11221	10.8007	20.1999	sodium glucose cotransporter fam
Kcnk6	0	0.120166	1.05717	0.511355	1.67069	potassium two pore		Slc5a10	0	0.499682	0.406527	0.139254	0.0311188	sodium glucose cotransporter fam
Kcnk7	0	0	0.170409	0.337043	0.161635	potassium two pore		Slc5a11	3.56281	8.58138	7.39558	4.61096	7.82286	sodium glucose cotransporter fam
Kcnk9	0	1.45255	0	0	0.064473	potassium two pore		Slc5a12	0	0	0	0.0105575	0	sodium glucose cotransporter fam
Kcnmb1	0	0.11766	1.00786	0.341875	1.38649	potassium, calcium activated		Slc5a2	0.65124	0	0.442616	0.0495162	0.0160996	sodium glucose cotransporter fam
Kcns1	0	1.16601	0.591784	0.631416	5.04143	potassium inward rectifiying		Slc5a3	5.82213	3.29494	10.7685	5.35113	2.71673	sodium glucose cotransporter fam
Kcns2	0	0.116658	0.182282	0.0626295	0.188187	potassium inward rectifiying		Slc5a4a	0	0	0.021558	0	0	sodium glucose cotransporter fam
Kcnt2	0	0	0.173534	0.116506	0.127659	potassium, calcium activated		Slc5a4b	0	0	0.366107	0	0.01683	sodium glucose cotransporter fam
Kcnv1	0	0	0.0596476	0.0121887	0	potassium inward rectifiying		Slc5a5	0	0.394194	6.30633	6.57879	4.78294	sodium glucose cotransporter fam
Kcnv2	0	0	0.0354925	0	0.0242286	potassium inward rectifiying		Slc5a6	4.13838	6.619	6.78774	5.51822	6.42411	sodium glucose cotransporter fam
Mcoln2	0	0	0.0912763	0.0859669	0.282701	trp		Slc5a7	0	0	0.0615363	0	0.0135101	sodium glucose cotransporter fam
P2rx1	0	0.781487	0.462347	0.130559	0.6896	purinergic		Slc5a8	2.6666	14.194	27.8398	17.4066	46.0535	sodium glucose cotransporter fam
P2rx6	0	2.46252	1.88701	1.41014	1.61365	purinergic		Slc5a9	0.930323	1.42465	8.22509	7.26882	11.7871	sodium glucose cotransporter fam
P2rx7	0	0.281147	1.82156	1.22262	2.30098	purinergic		Slc6a1	0	0.128666	0.290826	0.0976988	0.326139	sodium- and chloride-dependent neurotransmitter transporter family
Pkd2l1	0	0	0.319804	0.180088	0.00870921	trp		Slc6a11	0	0.793358	0.093008	0.112577	0.230346	sodium- and chloride-dependent neurotransmitter transporter family
Scn4a	0	0	0.165052	0.00684853	0.0534886	sodium voltage gated		Slc6a12	0	0	0	0.0201274	0.0812689	sodium- and chloride-dependent neurotransmitter transporter family
Scnn1b	0	3.99131	7.11229	3.78372	7.40764	sodium		Slc6a13	0	0	0.087144	0.0437526	0.136232	sodium- and chloride-dependent neurotransmitter transporter family
Trpc5	0	0.329656	0.144083	0.150186	0.0501422	trp		Slc6a14	1.95844	6.67002	5.93742	5.07151	17.3534	sodium- and chloride-dependent neurotransmitter transporter family
Trpc6	0	0	0.137361	0.0903426	0.164018	trp		Slc6a15	0.417946	4.01992	1.73364	1.0299	4.54697	sodium- and chloride-dependent neurotransmitter transporter family
Trpc7	0	0	0.0484524	0	0.0167622	trp		Slc6a17	37.8855	28.4178	15.304	14.8901	10.8561	sodium- and chloride-dependent neurotransmitter transporter family
Trpm8	0	0.111309	0	0	0.0149888	trp		Slc6a18	0	0	0	0	0	sodium- and chloride-dependent neurotransmitter transporter family
Trpv1	0	0	0.118469	0.0162216	0.0109392	trp		Slc6a19	0	0.202574	0	0	0	sodium- and chloride-dependent neurotransmitter transporter family
Trpv3	0	0.397945	0	0	0.048677	trp		Slc6a2	0	0.162406	0.216884	0.109063	0.373499	sodium- and chloride-dependent neurotransmitter transporter family
Trpv5	0	0	0	0.0525509	0	trp		Slc6a20a	2.30336	3.59739	4.74925	3.00453	5.32281	sodium- and chloride-dependent neurotransmitter transporter family
Trpv6	0	0	0.0590815	0.0870684	0.178554	trp		Slc6a20b	2.69012	0	0.751201	0.424901	0.0405954	sodium- and chloride-dependent neurotransmitter transporter family
								Slc6a3	0	0	0	0	0.00954058	sodium- and chloride-dependent neurotransmitter transporter family
								Slc6a4	0	0	0.424016	0.644596	0.118803	sodium- and chloride-dependent neurotransmitter transporter family
								Slc6a5	0	0	0	0	0.0550169	sodium- and chloride-dependent neurotransmitter transporter family
								Slc6a6	49.8368	65.2047	157.91	117.615	152.37	sodium- and chloride-dependent neurotransmitter transporter family
								Slc6a7	0	0.14901	0.107881	0.163434	0.0572344	sodium- and chloride-dependent neurotransmitter transporter family
								Slc6a8	38.8332	21.8045	19.8827	19.082	29.8935	sodium- and chloride-dependent neurotransmitter transporter family
								Slc6a9	1.71557	3.05966	6.45426	3.71635	6.18216	sodium- and chloride-dependent neurotransmitter transporter family
								Slc7a1	6.38807	8.27215	6.92356	5.99885	8.25486	ationic amino acid transporter/glyco- protein-associated amino-acid transporter family
								Slc7a10	0	0	0.534852	0.522926	0.536835	ationic amino acid transporter/glyco- protein-associated amino-acid transporter family
								Slc7a11	0.37274	0.0529349	5.54341	1.9166	2.13748	ationic amino acid transporter/glyco- protein-associated amino-acid transporter family
								Slc7a12	0	0	0	0	0	ationic amino acid transporter/glyco- protein-associated amino-acid transporter family
								Slc7a13	0	0.226065	0	0	0	ationic amino acid transporter/glyco- protein-associated amino-acid transporter family
								Slc7a14	0	0.0547035	0.104009	0.0803071	0.0470949	ationic amino acid transporter/glyco- protein-associated amino-acid transporter family
								Slc7a15	0	0	0	0	0	ationic amino acid transporter/glyco- protein-associated amino-acid transporter family
								Slc7a2	0.206421	0.992016	5.60741	3.85007	7.54832	ationic amino acid transporter/glyco- protein-associated amino-acid transporter family
								Slc7a3	0	0	0.755622	0.222268	0.95987	ationic amino acid transporter/glyco- protein-associated amino-acid transporter family
								Slc7a4	10.9607	14.1656	10.0102	6.73332	9.75918	ationic amino acid transporter/glyco- protein-associated amino-acid transporter family
								Slc7a5	50.538	63.9122	48.8201	36.0737	54.8751	ationic amino acid transporter/glyco- protein-associated amino-acid transporter family
								Slc7a6	26.0787	25.8882	21.7018	13.4761	17.3693	ationic amino acid transporter/glyco- protein-associated amino-acid transporter family
								Slc7a6os	5.70109	9.34163	4.53208	3.88639	9.42308	ationic amino acid transporter/glyco- protein-associated amino-acid transporter family
								Slc7a7	0	0.253776	2.35969	1.27321	4.09207	ationic amino acid transporter/glyco- protein-associated amino-acid transporter family
								Slc7a8	19.6171	10.5193	13.832	12.3989	8.26576	ationic amino acid transporter/glyco- protein-associated amino-acid transporter family
								Slc7a9	0	0	0.142591	0	0.124126	ationic amino acid transporter/glyco- protein-associated amino-acid transporter family
								Slc8a1	38.997	34.338	21.5924	15.489	5.02514	Na+/Ca2+exchanger family
								Slc8a2	0	0.254877	0.372938	0.609822	0.517742	Na+/Ca2+exchanger family
								Slc8a3	0	0	0.996429	0.465709	1.21538	Na+/Ca2+exchanger family
								Slc9a1	31.9842	27.2168	20.3169	17.872	15.6114	Na+/H+exchanger family
								Slc9a10	0	0	0	0	0	Na+/H+exchanger family
								Slc9a2	3.49536	11.4171	11.0435	7.16978	13.2801	Na+/H+exchanger family
								Slc9a3	1.62344	5.4119	5.02236	2.79212	4.14079	Na+/H+exchanger family
								Slc9a4	0	0.382844	0.129005	0.17214	0.255519	Na+/H+exchanger family
								Slc9a5	0.248813	0.202781	0.0595491	0.137206	0.249044	Na+/H+exchanger family
								Slc9a6	17.8335	17.2611	13.3557	9.02171	13.7745	Na+/H+exchanger family
								Slc9a7	22.7401	23.385	13.9413	10.5299	6.92875	Na+/H+exchanger family
								Slc9a8	21.7891	13.4793	12.6977	10.3387	12.8548	Na+/H+exchanger family
								Slc9a9	30.2101	20.475	15.948	12.9924	12.1358	Na+/H+exchanger family
								Slco1a1	0	0	0.00322399	0.052875	6.10847e-05	organic anion transporter family
								Slco1a4	0	0	2.25837	0.662433	1.16029	organic anion transporter family
								Slco1a5	4.68198	15.4102	27.0442	13.7788	23.1562
								Slco1a6	0	0.160223	1.16575	0.432655	0.107116	organic anion transporter family
								Slco1b2	0	0	0	0	0	organic anion transporter family
								Slco1c1	0	0	0.51682	0.187383	0.0784867	organic anion transporter family
								Slco2a1	0.334814	0.266773	8.31547	8.16262	12.0239
								Slco2b1	0	0.112934	0.800992	0.446198	1.93022	organic anion transporter family
								Slco3a1	16.6999	5.81523	10.9527	8.28408	13.2184
								Slco4a1	0.865803	0.361028	1.47738	1.44103	1.72008	organic anion transporter family
								Slco4c1	3.42073	14.5433	22.1606	11.0269	10.4149
								Slco5a1	3.70302	2.94388	1.26989	1.56172	1.02881
								Slco6b1	0	0	0	0.0238767	0.0151913	organic anion transporter family
								Slco6c1	0	0	0	0	0	organic anion transporter family
								Slco6d1	0	0	0	0	0	organic anion transporter family
