# Supplementary material for: Deep Sequencing of the Murine Olfactory Receptor Neuron Transcriptome
Source: PLoS One. 2015 Jan 15;10(1):e0113170. doi: 10.1371/journal.pone.0113170 (PMC4295871; doi:10.1371/journal.pone.0113170)
Supplement: S10 Table — (XLSX) [file pone.0113170.s023.xlsx]

## Sheet: S8 PI-signalling
	ORNs homozygous	ORNs heterozygous	OE1 CD1 male	OE1 CD1 female	OE1 C57BL6 female
PI-kinases
Pi4k2a	15.7926	15.6753	10.2702	8.89168	15.9062
Pi4k2b	5.80093	13.1273	8.50796	4.49525	13.0172
Pi4ka	30.7318	37.2469	30.1678	20.8684	20.314
Pi4kb	12.9419	15.6549	12.8379	10.2936	12.5689
Pik3ap1	0	0.17493	2.50146	2.66709	3.71339
Pik3c2a	22.9452	23.1676	13.6051	9.66426	13.0983
Pik3c2b	5.42146	12.7685	7.79305	9.74004	5.95487
Pik3c2g	0	0	0.191186	0.0972718	0.0826237
Pik3c3	12.3251	17.0014	10.6318	6.56633	11.0983
Pik3ca	18.5833	17.5792	12.9469	9.97673	10.7274
Pik3cb	7.58497	5.55427	7.77774	5.21418	6.76278
Pik3cd	2.73799	3.11011	2.25415	1.66766	3.27424
Pik3cg	1.03265	1.8029	1.14311	0.590233	1.00291
Pik3ip1	9.30198	9.59333	10.7471	6.85761	15.6025
Pik3r1	5.67953	9.17727	17.9149	11.61	18.636
Pik3r2	21.8731	25.028	16.8198	14.1787	24.628
Pik3r3	15.6701	21.0422	17.1277	10.9471	21.7065
Pik3r4	16.0194	17.2138	12.8156	8.05355	9.79007
Pik3r5	0.249212	0.843942	0.450036	0.581624	1.04912
Pik3r6	0	0	0.415806	0.1639	0.298854
Pikfyve	7.72527	7.37939	5.84959	3.79686	3.40323
Pip4k2a	19.588	32.9258	19.1743	14.6909	24.964
Pip4k2b	18.1369	27.1747	17.0995	14.355	16.1671
Pip4k2c	23	29.5893	24.7826	19.9645	28.2895
Pip5k1a	8.04381	10.2369	8.15895	6.03763	8.98709
Pip5k1b	0.949233	0.530604	1.70932	1.35594	2.93456
Pip5k1c	29.3255	25.602	14.6218	13.968	20.9502
Pip5kl1	0	0	0.113644	0.0306511	0.125443
Phospholipases
Plb1	0	0	0	0	0.776316
Plbd1	0.629508	0.220455	5.26449	3.65729	3.87302
Plbd2	13.2244	17.0391	13.4681	10.4041	20.291
Plcb1	0.173584	0.237024	1.34311	0.707275	1.11204
Plcb2	0.211918	1.03146	0.322125	0.468283	0.475363
Plcb3	23.5801	24.2347	14.5208	14.2635	15.6076
Plcb4	21.3972	16.8362	18.6617	11.7659	21.7038
Plcd1	0	0	1.75653	1.14737	3.0727
Plcd3	0.757854	0.682133	0.769079	1.98424	1.7563
Plcd4	0	0	0.630569	0.27738	0.198036
Plce1	3.48935	6.93095	7.28374	5.47712	5.27624
Plcg1	9.46322	7.75846	9.47168	6.58575	8.38006
Plcg2	0.509921	4.55208	4.83637	3.72038	5.50737
Plch1	3.88159	4.92406	3.92642	2.92346	4.21585
Plch2	3.57719	1.74541	2.47515	2.11555	3.67781
Plcl1	6.06612	6.72373	5.02236	3.5694	3.76265
Plcl2	19.596	13.3717	4.88884	4.31212	4.17812
Plcxd1	1.10352	1.3386	0.847625	0.526004	0.715503
Plcxd2	0	0.125405	0.744927	0.306052	0.679171
Plcxd3	4.27923	7.521	4.30637	2.84641	1.39167
Plcz1	0	0	0	0.020984	0.0134339
Pld1	0.25182	1.50914	3.03506	1.4594	3.0471
Pld2	4.91799	3.78158	4.24809	3.9978	5.94005
Pld3	16.2778	31.0766	31.0819	24.5891	46.5252
Pld4	0	0.246294	2.26494	1.27511	5.33943
Pld5	0	2.5893	1.13039	0.7875	1.90831
Pld6	0.795609	0	0.917567	0.513917	0.190942
other genes involved in PI-signaling
Itpr1	5.44756	9.4963	14.664	12.292	10.0605
Itpr2	2.54066	5.91536	6.56184	4.70498	3.09141
Itpr3	1.97991	3.58224	8.04846	5.05791	6.14118
Itprip	2.76207	0.75173	1.14064	1.55957	2.23379
Itpripl1	0	1.6238	4.25183	2.01373	3.84776
Itpripl2	0.207593	1.01858	4.97106	4.50845	11.9366
Pirt	9.1857	12.6155	5.35024	4.30022	7.39113
