# Supplementary material for: Deep Sequencing of the Murine Olfactory Receptor Neuron Transcriptome
Source: PLoS One. 2015 Jan 15;10(1):e0113170. doi: 10.1371/journal.pone.0113170 (PMC4295871; doi:10.1371/journal.pone.0113170)
Supplement: S11 Table — (XLSX) [file pone.0113170.s024.xlsx]

## Sheet: S9 enriched in ORNs
Genes	ORNs	OE1 CD1 male	OE1 CD1 female	OE1 C57BL6 female	Brain	Liver	Muscle	Testes	enriched in ORNs		Data for sorted ORNs were shown for heterozygous OMP-GFP mice
Cyp2a5	2956.03	4580.86	2120.79	9541.68	23.3478	0	0.14089	0.238551	>100
S100a5	2636.97	1245.68	943.254	1151.34	0	1.15588	0.11866	0	>100
Omp	2518.65	1370.58	1502.02	1600.44	0.326928	0	0.0242049	0	>100
Stoml3	2272.08	1045.54	844.986	1009.43	0.212485	0	0.050701	0.130963	>100
Cyp2g1	2017.15	2713.95	1531.14	1765.68	0	0	0	0	>100
Stom	1779.71	913.169	644.28	815.359	8.90014	0	13.3049	16.9081	>100
Ugt2a1	1421.29	1473.69	770.826	2341.95	0	9.3122	0	0	>100
Sec14l3	986.269	682.181	396.98	763.549	0.237223	0.0591143	0	0.351478	>100
Fstl5	713.575	341.654	215.101	315.038	1.09656	1.4092	0	0.850701	>100
Umodl1	663.862	221.387	218.924	117.781	0.0359379	0	0.00913855	0.231455	>100
Cnga2	480.313	256.717	231.524	216.747	0	0	0	0.185905	>100
Lcn13	469.999	7176.52	705.13	13992.2	0	0	0	0.342694	>100
Lcn3	336.059	1478.81	142.681	4197.25	0	0.0439488	0	0	>100
Rtp1	326.652	132.152	120.38	165.051	0.385164	0.0464841	0	0	>100
Sult1c1	318.631	432.208	169.481	825.617	0	2.38559	0	0	>100
Sult1d1	307.367	74.2024	47.4155	164.066	1.20653	0.636014	0	0	>100
Cnga4	304.888	115.922	111.258	91.2609	0.244624	0	0	1.49449	>100
Mslnl	248.51	81.3145	99.0073	75.1711	0.068359	0	0	0.0290537	>100
Scgb1c1	245.447	5147.31	2211.88	7106.66	0.430463	0	0	0.448552	>100
Pcdhb1	205.942	70.3347	73.4216	48.9307	0	0.0573167	0	0.317561	>100
Ebf2	205.733	75.0188	68.5426	64.368	0.46895	0.0177295	0.57231	0.446226	>100
Ebf3	193.182	70.6913	74.1767	78.9113	1.77927	0	1.52635	0.507338	>100
Scn9a	186.295	68.4798	62.363	36.2615	0.0587569	0.0880287	0.00522751	0	>100
Ano2	183.034	67.4614	64.6513	57.4468	0.51061	0	0	0.876999	>100
Acbd7	151.981	38.1523	27.625	64.3751	0.206812	0.102767	1.28719	0	>100
Aox3l1	150.048	223.555	190.904	105.197	0	0.0934725	0.077405	0.112847	>100
Ugt2a2	138.638	153.516	71.2644	105.455	0	0.00878929	0	0	>100
Cngb1	137.568	41.8104	47.1529	38.3362	0.204417	0.0407198	0.0596629	0.0707267	>100
Gm9846	136.286	0.296771	9.74498	443.736	0.0245412	0.0448592	0.0148146	0.000201741	>100
B4galnt3	121.789	54.9152	49.5021	38.8348	0.20807	0	0.30576	0.387164	>100
BC049352	113.527	69.3399	47.6228	67.858	0.253401	0	0.483724	0.49205	>100
Cldn9	104.156	42.8373	42.2505	49.2745	0.0687126	0	0	0.205586	>100
Lcn4	98.0029	727.824	81.1037	2384.87	0	0.389684	0	0	>100
Acsm4	96.3565	216.174	84.5187	306.917	0	0	0	0	>100
Abca13	91.9743	104.265	51.6155	11.4305	0.0148303	0.606837	0.0098751	0.116136	>100
Ysk4	74.2012	28.2102	23.374	15.0945	0.437892	0	0.0107851	0.106977	>100
Fmo6	72.6081	285.588	108.808	286.217	0.123407	0	0	0	>100
Tstd1	58.2059	17.7343	9.87763	32.9679	0.378969	0	0.271006	0	>100
Gm15450	57.4169	0	1.5987e-08	153.494	1.52304e-06	0.318529	5.967e-05	1.97978e-08	>100
Gldn	54.5851	26.749	23.7414	25.9137	0.270226	0	0.18362	0.084338	>100
Dcx	47.4804	23.2156	16.0581	23.6518	0.32391	0	0	0.206028	>100
Gm14744	46.1251	1896.93	677.24	19453.7	0	0	0	0	>100
Xist	43.7191	0.202113	56.4594	33.8871	0	0	0.00519362	0.114253	>100
Atp6v1b1	40.5703	29.8593	24.5162	63.5179	0.099327	0	0	0	>100
Reg3g	32.8327	386.446	208.883	935.377	0	0	0	0	>100
Kcnj5	32.2928	27.6495	26.7189	24.5367	0.200908	0	0	0	>100
Gm6878	31.159	12.0609	9.7066	3.6219	0	0.0293901	0	0	>100
Obp1a	30.7294	1332.36	567.701	18812	0	0	0	0	>100
Ascl3	25.9763	27.8683	17.265	33.7284	0	0	0.204327	0	>100
Mcoln3	25.1614	11.8863	9.23499	20.745	0.0589411	0	0.0815646	0	>100
5430402E10Rik	21.6164	1028.63	637.847	12552	0	0	0	0	>100
Gm1574	19.7609	5.38696	5.02632	16.9485	0.0708027	0.117561	0.0648567	0	>100
Tmprss2	18.9308	16.0969	11.9686	25.2574	0.0330862	0	0.145604	0.141739	>100
Tmem213	18.2617	22.888	16.2101	31.3932	0	0	0	0.139668	>100
Gm6086	15.318	15.0995	10.4047	14.7997	0.0238941	0	0.05931	0.0280806	>100
S100z	10.627	7.88329	4.67447	7.13483	0	0	0	0	>100
BC051070	10.5042	504.57	136.49	911.797	0	0.0119537	0	0	>100
Gm4461	10.3923	5.22508	4.62919	3.05861	0	0	0.0161639	0	>100
Trpm5	8.76593	2.1623	1.81189	1.46243	0	0	0	0.0430384	>100
Ly75	7.7102	7.22532	3.95765	3.07403	0	0	0.0543278	0.0266461	>100
Sftpd	5.30031	12.9197	5.14687	57.6976	0	0	0	0	>100
S100a2	4.47863	1.27878	0.244662	0.363878	0	0	0	0	>100
Arhgef38	3.82056	3.32327	3.6802	2.53997	0	0	0	0	>100
Foxi2	3.65212	1.61982	2.1719	2.09978	0	0	0	0	>100
Pip	2.66577	5.86765	0.554796	53.9969	0	0	0	0	>100
Rhox4a	2.27568	0.186616	0	1.49558	0	0	0	0	>100
Car6	1.79692	17.7857	0.480445	159.822	0	0	0	0	>100
H2-M10.5	1.52968	0	0.0464746	0.0642432	0.00292241	0	0	0	>100
Gpr82	1.41151	0.955242	0.670381	0.0293592	0	0	0	0	>100
Fpr-rs3	1.16802	0	0	0	0	0	0	0	>100
Gm5938	1.13051	143.374	153.05	133.482	0	0	0	0	>100
E330012B07Rik	1.04836	0	0.0650126	1.45121	0	0	0	0	>100
Nrn1l	205.07	139.938	113.85	87.024	2.06565	0	0.0831497	1.14911	98.798
Lcn14	349.513	3035.63	326.334	11227.1	0	3.75943	0	0	92.723
Xcl1	0.920946	0	0	0.123165	0	0	0	0	92.0946
Kirrel2	250.233	192.179	196.274	79.5367	2.72884	0	0	0.082755	91.3646
Ell3	175.183	76.9482	53.8419	116.113	0.503599	0	0.05424	1.91141	91.1742
Vaultrc5	170.057	220.262	33.217	0.235215	1.90467	0.0244561	0.433539	0	88.8179
Sprr2e	0.884571	0	0.0108285	0	0	0	0	0	88.4571
Cdh26	43.9208	40.9571	25.0257	43.4346	0.17052	0	0.0164609	0.486802	88.4071
Gm581	2134.42	920.357	1055.79	508.264	0.201509	0	0	24.2273	88.0634
Gm15348	3.35713	3.22457	3.06619	3.44908	0.0282512	0	0	0	87.7654
Abpb	0.850477	5.55139	0.365357	300.874	0	0	0	0	85.0477
6330407A03Rik	0.837952	0.699313	0.346204	0	0	0	0	0	83.7952
Gm7616	0.826405	0	0	0	0	0	0	0	82.6405
Atp2c2	16.8187	13.6736	12.3602	13.273	0.197277	0	0.0740267	0.0314434	81.1412
Dnahc11	31.3827	13.8681	11.1167	3.27593	0.176589	0	0.0126451	0.383814	79.6891
Gm10512	1.29189	0.252969	0.494998	0	0	0.00666351	0	0	77.5281
E030011O05Rik	15.8733	4.31287	3.50834	2.61364	0.137225	0	0.195057	0.122632	77.4092
Rd3	88.7131	44.2077	36.0852	53.5452	0.190569	0.213959	0.0610866	1.13623	77.3955
H2-M1	0.769249	0	0.0431558	0	0	0	0	0	76.9249
Ccdc129	7.44545	6.37065	3.81054	10.12	0.0885099	0	0	0.0805511	75.5807
H1foo	0.750778	0.275593	0.351033	0.0872614	0	0	0	0	75.0778
Flrt1	243.363	104.821	104.773	28.6455	3.2328	0.18994	0.136754	2.49954	75.0472
Prap1	0.741548	0.874026	0.64252	0.140012	0	0	0	0	74.1548
Gm14743	38.0695	1611.29	710.804	28707.2	0	0	0	0.505121	73.904
Cdcp1	13.3339	13.0631	9.88225	9.71899	0.0499831	0	0.172139	0.0975524	73.2073
Manea	199.591	53.4229	43.7714	54.4412	0.968645	0.562818	0.68404	2.72686	72.927
Gm12238	125.565	12.0202	1.78979	0	1.33841	0.91851	1.7373	0	71.8623
Pirt	12.6155	5.35024	4.30022	7.39113	0.0349844	0.166169	0.0163448	0.0327988	71.6102
Gabrp	13.5439	15.7085	17.4274	33.0567	0.108856	0	0.183461	0	70.0084
Gm10436	0.693596	0.044477	0.0183511	0.104846	0	0	0	0	69.3596
Cntn4	243.443	128.719	91.6512	82.6227	3.51382	0	0	0.219474	69.085
Aqp3	159.757	240.712	177.099	301.18	0.439992	0.426563	0.754741	2.31418	68.7369
Krtap5-2	0.68361	0	0	0	0	0	0	0	68.361
Ccl20	0.644031	4.90614	2.83979	1.94742	0	0	0	0	64.4031
Gk5	47.0315	43.9497	26.0353	22.5276	0.15794	0	0.21853	0.731891	63.3941
Gpr171	7.69776	3.47422	2.42567	0.242768	0	0	0.111796	0	63.2021
Fezf1	57.4307	22.1876	12.8898	29.1072	0.295823	0.900519	0	0.0647043	63.0747
Avpr2	0.628564	0.115699	0.152492	0.0593004	0	0	0	0	62.8564
BC066135	1.86093	1.11649	0.926593	1.2422	0	0	0.0196344	0	62.7963
Tprg	8.41708	3.66088	2.31736	4.80006	0	0.0224789	0.126534	0	61.6482
Rab19	4.88357	1.33355	1.19207	2.71685	0.0697974	0.0436133	0.0339085	0	61.1996
Adamdec1	15.9631	11.6941	8.42286	11.4425	0.0449641	0.01537	0.0198847	0.253531	60.5739
V1rg10	0.601852	0	0	0	0	0	0	0	60.1852
Sgpl1	359.253	214.209	158.189	174.933	5.9738	0	3.29546	2.79684	60.0376
H2-M10.4	1.21817	0	0	0.0279896	0.0103278	0	0	0	59.9263
Carns1	266.277	91.4196	121.902	80.0789	3.94866	1.14351	4.45027	0.847163	59.6997
Cdh1	64.434	64.6003	56.7815	61.1906	0.938739	0	0.710414	1.09263	58.4366
Ebf4	156.777	50.8605	61.9197	44.2992	2.68301	1.32627	0.0769737	1.85548	58.2163
Fgf20	4.42313	3.73971	2.12529	1.57687	0	0	0.0674405	0	57.1165
4931406H21Rik	7.93313	1.49069	2.53514	1.79234	0.0280363	0	0.0138446	0.13073	56.3713
Umod	0.562749	0.332267	0.143168	0	0	0	0	0	56.2749
Cbr2	1300.22	2310.14	1266.88	2753.41	10.1796	0.968619	23.4665	3.14108	55.3839
Ric8b	589.695	208.063	174.134	152.555	9.57192	0	10.6685	0.774954	55.2226
Lrp2	19.8161	17.8257	13.1309	4.022	0.0409473	0.234867	0.0325701	0.34916	55.1735
Scn5a	49.9012	24.7606	24.5686	12.5825	0.899181	0	0.00689108	0.331853	54.8859
Gm4741	0.543877	0	0	0	0	0	0	0	54.3877
Adcy3	659.424	281.488	253.227	167.7	12.1185	0	0.465597	1.4303	54.3698
Nphs1	11.1326	2.89966	4.56749	1.28284	0.195103	0	0	0	54.2781
Olfm4	9.52307	1.44719	6.07181	1.47914	0.136994	0.13481	0.0947601	0.165895	54.1407
St8sia6	14.3023	9.10716	6.54473	8.04411	0.0362876	0	0.207162	0.259621	53.0459
Cyp2b19	0.518832	0.885266	0.5046	0.906514	0	0	0	0	51.8832
Fgf15	0.513571	0	0	0.255682	0	0	0	0	51.3571
Glb1l2	164.821	77.5329	55.5808	68.4184	1.19629	0	3.21128	2.44787	51.1663
9130017N09Rik	4.98292	3.68095	4.21662	7.74444	0.0694992	0.0419899	0.0182143	0.0878846	50.9061
Gpr87	5.6391	4.72292	3.27947	0.99164	0.101607	0	0.0453845	0	50.5264
Mrgprb8	0.50365	0	0	0	0	0	0	0	50.365
Crxos1	0.500872	0.20875	0.562722	0.276121	0	0	0	0	50.0872
Gm8882	0.499534	0	0	0.706457	0	0	0	0	49.9534
Ap1m2	46.9785	33.772	21.1192	48.252	0.555641	0	0.797377	0.9617	48.3467
Prop1	0.479872	0	0	0.0801243	0	0	0	0	47.9872
Fam199x	12.5547	5.55655	4.45478	3.81625	0.214027	0	0.242928	0.251959	47.9262
Cxcl5	4.82086	11.1939	9.06802	19.1334	0.0911053	0.0415335	0	0	47.6816
4930567H12Rik	5.58398	1.65497	1.46318	1.05657	0	0	0	0.107277	47.6136
Ebf1	97.913	47.7421	37.2405	45.321	2.06995	0	1.67057	0.543688	47.0747
Wdr17	66.599	12.5039	9.98469	11.1983	1.43541	0	0.0470434	1.4638	45.1886
Fpr3	0.927262	0	0	0	0	0	0	0.0107689	44.6467
Gnal	985.179	399.296	359.822	337.805	22.153	0.0185542	0.409673	0.814602	44.4515
Foxi1	12.9345	8.1171	6.11022	11.5026	0.0874597	0	0.0644844	0.281236	44.4124
Myo6	292.149	121.942	103.06	70.0533	6.62689	0	0.78077	3.24723	44.019
Galr3	2.9153	0.395192	0.769473	0.620448	6.5236e-52	0	0	0.0571161	43.4367
Chi3l4	32.6371	34.1054	17.0995	127.992	0.0371311	0.750819	0.320812	0.254325	42.8973
Zscan4d	0.423724	0	0	0	0	0	0	0	42.3724
Cdhr1	56.8434	41.3044	34.9927	28.2345	1.3359	0	0.0226757	0.169557	42.2345
Gm4214	0.418287	0	0	0	0	0	0	0	41.8287
Gm4214	0.418287	0	0	0	0	0	0	0	41.8287
Il5ra	0.958991	0.550369	0.373	0.00815298	0	0	0.0129441	0	41.7968
Psg26	0.458022	0	0.0135622	0	0.00126992	0	0	0	40.6411
Cenpo	159.763	60.7548	48.0419	37.2226	4.12564	0	0.700033	3.46238	38.6308
Pof1b	5.99556	3.41938	2.21667	6.89036	0.032958	0	0.147919	0	37.966
Ap1s3	18.6814	11.8565	8.26806	13.7221	0.484293	0	0.203465	0.160447	37.7942
Cyp2f2	728.439	1179.73	748.424	1556.58	19.4066	0	3.73941	6.27481	37.5163
Gm10248	0.368064	0.509767	0.020593	0	0	0	0	0	36.8064
Slc5a8	14.194	27.8398	17.4066	46.0535	0.0251441	0.376608	0.131611	0.293065	36.7142
Acpp	6.98287	14.707	9.99503	14.308	0.182288	0	0.0840647	0.114625	36.3146
Tmem30b	28.2683	19.7712	20.1777	41.4573	0.590294	0	0.616584	0.772852	36.1094
Msln	26.6541	16.8032	17.4633	28.3635	0.740483	0.034913	0.241186	0.470721	35.5159
Nin	57.6717	28.543	28.7378	26.8358	1.62428	0	1.19589	0.210504	35.2888
Mmp16	31.3675	14.4794	11.4558	5.76013	0.888638	0	0.0757411	0.0659562	34.9056
Tusc5	105.743	28.7699	30.5874	31.6688	1.03581	0.410108	3.07325	0.0740368	34.296
Gnat3	0.34133	0.212865	0	0.287436	0	0	0	0	34.133
Wee2	3.37355	0.392217	0.243012	1.12814	0	0	0.0330943	0.0902166	33.6626
Ccdc64b	20.3009	5.57674	4.86555	9.67401	0.119179	0.593968	0.0649746	0.564776	33.6125
Coch	167.054	155.137	110.4	157.475	5.05969	0.446531	0.371139	0.314733	32.9515
Gm4141	0.325895	0	0	0	0	0	0	0	32.5895
Gm4201	0.325895	0	0	0	0	0	0	0	32.5895
Pitx1	17.324	10.891	10.7473	21.4231	0.132416	0.524919	0.360835	0.0540777	32.3862
Gcnt2	117.26	29.1844	32.9166	54.3496	3.61451	1.34777	1.81039	0.608886	32.352
Rdh8	0.323468	0	0	0	0	0	0	0	32.3468
Wdr72	2.25524	2.03904	1.67337	2.99707	0.0615285	0	0.00935158	0	31.5293
Pqlc3	59.5006	47.4769	27.3545	53.8367	0.621158	0.190482	1.88733	0.338095	31.3602
Atp6v0a4	17.119	16.4291	10.7822	22.2763	0.159267	0	0.11456	0.537806	31.2501
Galnt5	6.61006	6.1479	3.643	9.03585	0.0596444	0	0.201604	0	31.2379
Olah	0.311323	0	0.104177	0.04248	0	0	0	0	31.1323
Sec14l5	94.0648	42.4191	34.9345	23.719	2.4298	0.32713	3.01463	0.076796	31.0996
F8	5.53348	1.81446	1.16133	1.94432	0.168862	0	0.138647	0.129905	30.9371
Slc44a4	27.7007	25.1853	17.7201	28.6758	0.248075	0.0200201	0.644848	0.889266	30.8037
Dock8	37.8019	20.8072	17.1985	14.3547	0.68389	1.14776	0.650818	1.21956	30.7442
Dsc3	6.02445	4.25141	2.03423	10.1095	0.0636946	0.052616	0.186106	0	30.7204
Cxadr	57.4077	33.2432	24.5317	32.1036	1.87075	0	0.260591	0.873537	30.5238
Arhgap40	27.479	33.1764	19.6633	15.3487	0.0417581	0	0.0218713	0.895616	30.3429
Tbx10	0.302105	0	0.0987403	0	0	0	0	0	30.2105
Fetub	319.901	345.959	162.344	439.355	10.6003	10.256	0.697541	1.9954	30.15
Abca5	97.642	51.0207	30.051	21.5692	3.17038	0	1.43519	3.23375	30.1016
Ctsr	0.300414	0	0.0339174	0	0	0	0	0	30.0414
Dcdc2a	155.755	64.2654	52.5837	51.3506	0.459437	4.5847	0	5.21924	29.7854
Rgs13	2.99673	0.688318	0.485295	0.891908	0.0908358	0	0	0	29.7189
Fam190a	16.3575	7.30377	5.90226	3.71998	0.54325	0	0.156383	0	29.5662
Pcolce2	188.623	100.024	84.9936	76.8297	4.62604	0	6.37343	1.26173	29.5488
Vmo1	47.0033	2904.2	812.225	2364.23	0.281404	1.58359	0.137941	0	29.4952
Cxcl17	3.99351	10.5283	7.52102	50.031	0	0	0.0592962	0.129034	28.7233
Ncam2	52.4464	26.9808	19.6541	12.8079	1.8211	0	0.0449513	0.369114	28.642
Kcnq1	9.94138	8.42707	6.25311	12.9109	0.339321	0	0.339415	0.257629	28.4515
Slc22a20	2.92323	187.343	80.7943	145.385	0	0	0	0.0955776	27.688
5730601F06Rik	22.712	11.3016	8.04187	11.231	0.546462	0	0.820433	0.810897	27.3496
Lnpep	45.3915	34.3419	23.4291	10.5282	1.66624	0.665658	1.17414	1.48917	27.0794
Kcnj15	8.77876	36.8098	21.014	48.5437	0.09199	0	0.1142	0.31576	26.9486
Gm14812	0.269195	0	0.0263833	0.0354708	0	0	0	0	26.9195
Gadl1	90.9101	33.7153	26.5531	34.0448	0.894271	0	3.43589	0.511305	26.3822
Oprk1	4.26044	2.29434	2.26461	3.30594	0.152238	0	0	0	26.2604
Calcoco2	2.26379	0.621351	0.385707	1.13424	0.076331	0	0	0	26.2222
Gm10400	0.259824	0.145333	0.11421	0	0	0	0	0	25.9824
Rnf183	18.1358	7.69807	6.74286	4.76932	0.138761	0.0103039	0	0.690267	25.8984
Dzip1l	55.8428	26.5927	24.5309	21.7735	2.14862	0	0.298376	0.263196	25.8697
Sdk1	36.5311	27.2522	19.7094	13.8756	0.878693	0	0.232843	1.40489	25.819
Dmbt1	11.5366	169.377	35.837	283.392	0.437214	0	0.189414	0.145747	25.7966
Ripk4	13.6041	12.3453	9.43187	12.6216	0.344957	0	0.256531	0.517704	25.7798
Slc5a1	14.0818	8.11221	10.8007	20.1999	0.539842	0.023314	0.268944	0.0683311	25.6106
Sp8	22.0621	8.55938	10.2258	18.3844	0.320763	0.871807	0.0130963	0	25.0192
Mbnl3	16.863	6.35034	5.80034	3.95106	0	0	0.0793404	0.664434	25.0032
S100a3	3.85306	3.43612	1.79354	1.47114	0	0.0297219	0.144516	0	24.9363
St14	15.1303	18.1233	13.9563	23.621	0.538182	0	0.584518	0.597863	24.891
Rasgrp4	14.4367	8.50986	7.69647	2.50377	0.575015	0	0.477786	0.371733	24.6775
Syt14	18.5203	10.1779	7.61289	3.86359	0.749139	0.0344188	0	0.688599	24.3965
A730018C14Rik	0.243785	0	0	0	0	0	0	0	24.3785
Psg27	0.241284	0	0	0	0	0	0	0	24.1284
Kis2	0.240903	0	0	0	0	0	0	0	24.0903
Atp10d	28.2291	46.6669	48.2008	8.41137	0.501077	0.369598	0.245781	1.17075	23.9078
Clic6	87.7762	38.3751	42.9992	110.534	3.67231	0	0.0870392	0.469919	23.8373
Cyp2j12-ps	14.868	3.55544	4.45885	2.13083	0.616261	0	0.000391864	0.20032	23.7409
Fzd3	29.5022	18.4779	13.3794	8.71703	1.23926	0.291176	0.0611513	1.07233	23.6157
D130043K22Rik	72.6152	25.2738	22.3538	16.6258	3.08912	1.86918	0.00927193	0.351385	23.4309
Ptchd1	25.967	11.1166	10.4881	3.49826	1.10476	0	0	0.602763	23.2938
Trim60	0.232689	0.139489	0.0126219	0.032364	0	0	0	0	23.2689
Rgnef	64.0552	26.396	22.9606	18.0072	2.74802	0	0.776835	0.466249	23.2251
Hmx3	1.55635	0.082395	0.0830579	0.169732	0.0573029	0	0	0.0402419	23.1246
Tsku	95.851	139.003	93.419	96.3858	4.1665	0	0.733193	1.22469	22.9501
Gm9159	0.229271	0	0.0552999	0	0	0	0	0	22.9271
Gcnt1	11.2753	16.5285	9.5693	16.9726	0.308079	0	0.182765	0.483773	22.835
Igf1r	52.7888	36.4304	36.6632	13.3917	2.30318	0	0.650049	1.73816	22.8209
Kcnmb2	36.3117	12.2092	12.8678	15.0461	0.521092	1.58908	0.018884	0	22.7079
Agr3	10.6259	5.10797	4.11148	26.2982	0	0.460019	0	0	22.6074
6330545A04Rik	7.31773	1.6715	2.46934	3.42003	0.313744	0.062129	0.15728	0.231912	22.6034
Mcc	10.5215	7.55929	7.34635	3.65131	0.457567	0	0.133467	0.164258	22.5027
Sh3bgrl	137.768	65.4143	45.2984	158.701	6.11976	0	5.52229	5.91101	22.4753
BC048546	21.8896	131.969	28.5899	354.398	0.966365	0	0.0297432	0.926742	22.4195
Tmprss6	76.7941	31.9937	30.9632	28.105	3.46675	0.155538	0.0615689	0	22.0879
Tnfsf18	0.220365	0.398866	0.163172	0.297058	0	0	0	0	22.0365
Dsp	15.4593	20.3071	16.1143	12.7331	0.699776	0.0638084	0.5416	0.421122	21.7805
Fam92b	58.7765	29.8371	20.1107	29.2995	0.665445	0	0.0372024	2.70006	21.6883
Psg23	0.216741	0	0	0	0	0	0	0	21.6741
Mbd3l2	0.216128	0	0	0	0	0	0	0	21.6128
Expi	140.259	340.072	68.6241	1575.51	3.38701	0	6.52362	0	21.4673
Dock11	11.6968	7.53056	3.80825	6.95128	0.539835	0	0.407858	0.131195	21.2733
Tshz2	155.382	62.7083	55.514	60.7274	5.2581	5.69342	2.2011	7.44099	20.8539
A730017L22Rik	7.15502	2.58346	2.28489	1.90773	0.335101	0.0249766	0.130731	0.0947221	20.7331
Pcdha3	7.51793	2.768	2.98651	2.87951	0.358054	0	3.24157e-09	0.0976841	20.4262
Ncapg2	99.1442	42.6779	32.9241	33.5541	0.181725	0.287206	0.205381	4.85842	20.3648
Fam83b	1.07705	0.6095	0.696786	0.591149	0	0	0.0432555	0	20.2242
AU041133	2.2061	1.1762	0.616907	0.87058	0.0998895	0	0	0.087026	20.0756
Tcp10a	0.200587	0	0	0	0	0	0	2.66956e-06	20.0533
Efna5	54.0299	39.859	23.2701	16.3144	2.70853	0.024083	0.182212	0.175516	19.8747
Osbpl8	58.4875	23.4687	20.8668	21.2155	2.93525	0.0172399	1.43784	2.71268	19.8582
Cyp1a2	198.678	453.256	277.305	435.485	10.0201	0	0.0750004	0.0538299	19.8082
Plxna3	65.5712	30.9539	29.4158	16.8095	3.31229	0	0.0815549	0.188384	19.7367
F2rl1	13.3691	14.4164	9.15541	15.8286	0.295987	0	0.66805	0.213149	19.717
Frem2	6.51375	3.85717	3.08149	1.91052	0.320548	0	0.0853453	0.0936051	19.7059
Nek10	23.9476	11.8025	9.58275	5.81962	0	1.21522	0	0.864081	19.5456
Fam13a	79.5698	19.2495	20.5431	28.0555	3.64675	0	4.08349	0.320382	19.4381
Macf1	117.222	61.859	48.536	16.145	6.0292	0.0290998	1.02687	5.88895	19.4102
Phip	40.0548	27.4613	18.1887	11.3822	1.03964	0	0.842942	2.05654	19.3825
Mef2b	27.2167	14.8288	9.56138	24.0956	0.29708	0	0.0378009	1.39828	19.3262
Esrp1	20.6014	27.8053	19.0494	31.358	0.106489	0	0.504803	1.07735	18.9464
Bicd1	15.1112	9.40257	6.48938	5.62554	0.789231	0	0.0674077	0	18.9072
Rnf128	148.959	37.8483	43.5823	90.7331	6.258	0	7.97958	1.03318	18.6442
U46068	4.73714	17.3908	19.0329	35.4181	0.244428	0	0	0.214184	18.6188
Xkr4	23.4529	10.8309	10.5818	3.67645	1.25125	0	0	0	18.595
Emx2os	5.44933	2.16528	1.66176	1.75886	0.2852	0.0300746	0.118866	0	18.4598
Nhs	6.64785	4.78391	3.67075	2.73432	0.235324	0	0.0615392	0.353152	18.306
Pygo1	91.2548	36.8109	34.0922	25.8909	4.12288	0	5.00486	0.775192	18.1969
Hecw2	30.5836	9.33544	8.88048	5.43346	1.67192	0	0.479312	0.196011	18.1837
Stxbp5l	37.8582	14.5681	12.3181	5.84408	2.07355	0.231743	0	0.379341	18.17
Cpm	41.4685	33.8865	19.9266	42.9374	2.27771	0.359025	1.33831	0.348577	18.1266
Pard6b	29.94	10.9331	13.9554	15.9568	1.64542	0	0.194171	1.34912	18.086
Pcdha8	2.60419	0.979587	1.25863	0.332119	0.134115	0	3.80582e-09	9.41047e-170	18.0702
Rbm15b	159.861	41.2572	52.9466	56.0907	8.85688	0	1.29348	2.20415	18.029
Rs1	0.643869	0.41588	0.146763	0.0415941	0.022356	0	0.0097896	0.0257318	18.0195
Slc24a4	106.131	80.1453	63.5058	27.2513	5.92643	0	0	0.0509549	17.8779
Erbb2ip	107.915	58.3196	38.569	52.5947	3.6853	0	4.57233	6.02892	17.8699
E330033B04Rik	7.71498	6.11051	4.39858	1.17196	0.0194724	0	0.017007	0.422715	17.8292
Homer2	55.1082	29.6484	29.498	30.8131	3.12765	0	2.24285	0.284219	17.5635
B3gnt8	21.152	8.3009	7.09617	10.2451	0.94641	0	1.20143	1.03488	17.4604
Kif5b	176.554	80.4943	58.3329	79.3257	8.28169	8.02102	10.1193	6.38807	17.43
Mppe1	130.424	77.7576	69.2075	46.9349	7.51418	0.0276012	1.4084	0.603173	17.334
2300005B03Rik	3.99077	2.88229	0.921711	4.00141	0	0.00708781	0.22121	0	17.2604
Atf5	901.799	493.836	481.001	604.537	38.3588	0	52.4634	8.50358	17.1858
Kcnh4	96.3246	41.7243	47.886	33.4838	2.31041	5.63765	0	0.105512	17.0557
Avl9	37.1122	19.299	14.2158	20.9208	2.02619	0	0.695632	2.19999	16.7929
Pcdhb16	8.33096	3.02467	2.28515	2.6956	0.492932	0	0.0953707	0	16.5648
Irf2bp2	65.892	38.8716	39.3424	28.8309	3.99822	0	2.32975	1.97223	16.4392
Lima1	51.7752	31.6607	28.1084	62.9995	2.63342	2.12245	3.15664	1.51679	16.3502
Adam28	79.7223	62.0591	47.0331	50.416	0	0.217641	0.0930062	4.88919	16.2725
Ppl	12.6696	8.55004	7.45933	6.92713	0.401782	0	0.770301	0.612389	16.2368
Slco1a5	15.4102	27.0442	13.7788	23.1562	0.378743	0	0.941876	0.882027	16.1893
Crx	0.161572	0	0	0	0	0	0	0	16.1572
Celsr1	9.46918	10.6627	11.0655	8.91777	0.576429	0	0.0747046	0.132043	16.1472
Prkx	47.4657	23.268	19.3677	31.3745	2.93029	0	2.72701	2.36547	16.1432
Zbtb38	35.9692	15.8643	13.029	7.43097	2.21888	0	1.70171	1.28323	16.1378
Wdfy2	31.4338	22.1318	15.4803	13.5575	1.55458	0	1.3107	1.93863	16.1312
Lyst	29.3094	20.0088	12.8752	5.95261	1.8148	0.00526713	0.234021	1.45023	16.0617
Setbp1	22.2442	11.432	9.73388	6.50907	1.37712	0.0264891	0.378841	0.696996	16.0362
Foxl1	1.21356	0	0.0397563	0.0227574	0.065811	0	0	0	16.0077
Tet1	2.32257	1.96238	1.56107	1.76618	0.123809	0	0.0483753	0.135684	15.9425
D030025P21Rik	2.47214	1.98069	0.951179	1.01179	0.145159	0.097331	0.0443796	0.0235075	15.9329
Rod1	79.6175	35.2062	31.383	51.3146	1.19724	0.0153317	1.54289	4.99226	15.9163
Rfx3	73.6687	40.8628	29.9172	14.7938	0.427078	1.82107	0.0968798	4.71466	15.5924
Slc27a2	193.852	158.692	100.782	194.536	12.5236	0.0241554	0.134633	0.641349	15.4666
Pon3	179.792	114.947	64.9113	120.919	5.09719	0.0328246	11.6184	1.39674	15.4615
D630037F22Rik	16.8466	10.7559	6.32887	6.56788	0.421229	0	0.196608	1.07969	15.46
Lingo2	40.4468	20.4215	19.8721	14.3009	2.62858	0	0	0.152696	15.329
Sv2c	46.3873	29.1198	23.9523	7.83799	3.01777	0	0	0.661449	15.3206
Fut2	5.9843	3.50106	3.43989	3.65147	0.380643	0	0.270695	0.0769372	15.3191
Clrn3	0.153126	0	0	0	0	0	0	0	15.3126
Agr2	84.0436	175.286	57.1462	295.517	1.2122	0	5.48681	1.10087	15.2895
Papss2	77.5871	71.7936	48.2816	75.9587	5.2134	0	1.92314	2.72141	14.8538
Nqo1	226.261	91.5549	63.9598	98.3339	5.23419	0	15.3279	1.30615	14.7518
Slc12a2	175.279	95.9786	79.8514	122.022	7.54314	0.11295	11.8794	3.22584	14.7425
Ppp1r15b	93.47	37.5712	32.7451	46.8547	6.40759	0.0262451	2.77028	3.63749	14.5647
Mboat1	14.311	10.7596	7.42514	6.2837	0.431999	0	0.973389	0.24427	14.5527
Tshz1	38.885	19.2816	19.0372	26.9838	2.67373	0.0512306	1.29011	1.67253	14.4892
Cldn23	5.99464	5.71768	3.83762	13.9608	0.217181	0	0.405431	0.189088	14.4299
Kcnk10	26.9491	15.3704	11.5441	8.80028	0.468246	0	0	1.868	14.3499
Tmc4	16.2975	17.2793	13.2344	26.0493	1.07137	0	1.12026	1.13095	14.2841
Pcdh7	50.2589	30.4612	29.6485	24.6337	3.50996	0	0.590826	0.254078	14.2783
Gm11992	226.54	69.1752	68.6117	69.072	0.222364	0	0	15.8758	14.2605
Plag1	5.65162	1.53559	1.96709	0.998432	0.0270744	0	0.0363085	0.386589	14.2506
Kcna5	70.9595	20.606	24.8788	24.626	3.70159	0	4.97735	0	14.2279
Clstn2	211.826	78.9099	59.6589	50.1349	14.8899	0	0.0990921	0.278585	14.2166
Epcam	126.487	92.9533	80.8368	158.886	0.371712	0	1.9425	8.93817	14.1355
Zfp619	1.13191	0.252091	0.248714	0.397068	0.0591378	0	0.0177033	0.0704002	14.0784
Il17re	8.36708	7.75637	4.38402	11.5059	0.58638	0	0.513105	0.416892	14.0298
Nhlrc4	0.689665	1.59643	1.16477	2.99881	0	0.0393095	0	0	13.9865
Ppp1r3b	13.2986	9.08929	8.16893	10.8638	0.941645	0	0.777287	0.304782	13.9743
Lrba	84.8763	51.5856	36.679	19.5198	3.24119	6.06977	4.47547	1.90457	13.9604
Zfp462	21.2292	14.1889	11.9776	6.76219	1.5085	0	0.476703	1.51913	13.8832
Msi2	186.564	105.437	85.2261	80.5908	9.56442	6.0759	13.5184	6.89055	13.7905
G630025P09Rik	6.12402	3.30731	1.77818	5.16039	0.437779	0.0584612	0.230369	0.0796867	13.6764
Arap2	24.2195	10.2259	6.7974	8.51142	1.7612	0.783755	0.177256	0.731623	13.6741
Bsx	1.44387	0.196558	0	0.22792	0.0956836	0	0	0.0639225	13.6622
Myo5c	10.078	11.3928	7.68505	11.1441	0.445118	0	0.728862	0.619104	13.6399
Zbtb33	19.398	9.89447	6.83681	11.4966	1.40114	0	1.41228	1.13761	13.6387
Rab25	31.5134	19.7139	18.1106	39.2526	0.896687	2.30138	1.40214	0	13.634
BC030870	0.621026	0	0.0356472	0.647077	0	0	0.0356288	0	13.6104
Aldh1a7	41.1561	39.8515	22.1507	61.2529	3.01917	0.463588	2.80865	2.25088	13.5866
Ifit1	22.1983	4.67567	4.41395	10.0024	0.763055	0.132293	1.63145	0.38396	13.5236
Aqp5	29.2867	152.346	85.7944	296.758	0.752965	0	2.163	0.178013	13.4775
Zfp111	4.52757	1.7909	1.59936	1.83942	0.326637	0	0.181978	0.0647152	13.4494
Klf7	32.8223	23.5795	26.059	10.325	2.44141	0.0169916	0.995371	0.822635	13.3892
Rsbn1l	26.4081	8.95683	8.23893	10.7214	1.96714	0	1.46862	1.90776	13.3567
Dpysl2	122.719	60.2227	59.0724	8.31061	9.19975	0	0.954892	2.43772	13.3249
Rassf4	35.928	17.0981	16.2953	18.6476	2.68644	0	1.53212	0.102762	13.3242
Zc3hav1	26.2813	14.0217	13.3851	15.8878	1.33197	0.11647	1.9682	1.21997	13.2855
Intu	11.6259	4.98461	4.20371	5.74071	0.866171	0	0.525027	0.58449	13.269
Lrch2	12.9089	4.18069	3.72024	3.06298	0.964019	0	0.209333	0.208003	13.2532
Mpp7	14.1514	9.81241	9.21703	9.23216	1.06082	1.01395	0.492345	0.546765	13.2155
Myst3	69.5756	39.4943	34.9694	21.2601	4.39556	0	1.96043	5.2558	13.2127
Ceacam5	0.13173	0	0	0.00931435	0	0	0	0	13.173
Runx1	6.17628	11.4871	11.4703	11.6086	0.164395	0	0.302996	0.458861	13.1729
Lypd2	50.6621	181.789	128.87	268.05	1.03307	3.83635	0.400288	0	13.1715
Hdac9	26.0288	10.9046	10.4024	5.18512	1.96827	0	0.588005	1.60392	13.1574
Cdh23	20.2745	8.19251	9.36757	2.19341	0.467314	0	0.237462	1.54649	13.0258
Nfe2l3	11.4889	8.61945	5.26355	16.265	0.874845	0	0.0199255	0.835548	12.9841
Sema4b	36.376	25.6841	19.1685	21.3135	2.79244	0	0.854405	2.58585	12.9801
Zfp182	2.76027	1.15761	1.04284	1.34107	0.147734	0	0.0693897	0.204497	12.8686
Mageb16-ps1	0.128666	0	0	0	0	0	0	0	12.8666
Emx2	48.1878	16.2689	11.399	26.092	2.47507	0.886892	0.418672	3.73701	12.8603
Mtap1b	398.923	182.249	163.263	55.9313	31.1548	0	0.25915	5.81624	12.8004
Gnb1	1698.25	716.093	696.819	612.93	133.5	38.1664	19.4086	54.0362	12.72
Ptpn13	32.4235	18.7209	16.4175	13.7148	1.47207	2.05214	0.586577	2.54697	12.6804
BC006779	11.8841	5.42439	5.62534	2.95723	0.872234	0	0.927376	0.35157	12.6781
Pde7b	166.031	60.0394	58.6503	50.4448	6.5513	13.0935	4.36639	0.169349	12.6707
Rnf182	47.282	21.0504	18.5112	28.6738	3.74745	0.0293901	0	0.930818	12.5835
Kcnj2	50.1701	30.4161	25.1302	17.7626	1.53228	0.0778104	3.97782	0.239857	12.5808
Nwd1	78.2397	33.236	35.17	17.6894	6.21194	0	0.0564836	0.14434	12.5748
Tbx20	0.125061	0	0.0365399	0.0386611	0	0	0	0	12.5061
P2ry4	0.124424	0	0	0.00840743	0	0	0	0	12.4424
Tet3	23.466	16.4345	13.5951	12.4594	1.88702	0	0.856929	1.01173	12.3699
Rprl3	26.5897	1101.57	134.03	0	0.114901	0	0	2.14388	12.345
Dlx3	1.62974	1.42704	0.71546	2.30342	0.0738662	0.047144	0.059344	0.122069	12.3401
Gm10394	1.76493	0.390471	0.364156	3.03247	0.133061	0	0.0207871	0	12.3369
A230057D06Rik	0.885388	0	0.0238599	0.0157256	0.0622514	0	0	0	12.2543
Pcdh11x	3.13374	2.15948	1.20016	0.727799	0.245759	0	0	0.0320873	12.2527
Il13ra1	14.31	13.3041	7.44677	26.3659	0.820304	0	1.15983	0.877031	12.2325
Slc5a11	8.58138	7.39558	4.61096	7.82286	0.692877	0	0.0230596	0	12.2089
Klra2	1.0178	0.212682	0.405321	0.511041	0.0734438	0	0.0307897	0	12.1974
Calml4	30.6138	43.9045	20.2105	33.3217	2.50238	0	1.50076	2.22145	12.1852
Zfp810	5.64672	3.52337	1.84387	4.52533	0.453766	0	0.117043	0.240429	12.1758
Il17rd	12.2714	11.0031	8.69241	8.02048	0.704466	0.17267	0.445827	0.998407	12.1691
H2-T9	4.20856	1.1981e-05	3.75014e-05	10.2018	1.22284e-05	0	8.85429e-06	0.33612	12.1593
Nphs1as	1.81129	3.08488	4.22076	0.0446728	0.13906	0	0	0	12.1514
4930579K19Rik	5.03421	2.71109	1.38079	4.2996	0.106535	0	0.0488997	0.405599	12.1131
Slc35a3	47.5701	49.595	31.4758	55.2074	1.68641	1.77517	2.03427	3.92493	12.0892
Tmprss13	3.52741	4.93258	2.95763	5.55161	0	0	0.281967	0.21434	12.0815
AY512915	0.120675	0	0	0	0	0	0	0	12.0675
Fam169b	4.25676	2.58147	3.18772	4.79682	0.34453	0	0.298441	0.0893624	12.0068
Gabpb2	23.6361	12.0081	9.61111	11.0338	1.06935	0.21033	0.832631	1.9624	11.9834
Bcl2	16.0994	10.6851	9.94004	7.84456	1.33758	0	0.520915	0.244199	11.9469
Fam149a	39.8058	16.8784	17.5208	23.6098	3.35167	0	0.387612	0.126016	11.8411
Rnu12	242.222	44.9623	10.7392	0	20.6256	1.62732	15.0233	0	11.7381
Top2b	69.6907	37.756	26.9073	43.5941	5.92943	0.28975	4.09348	4.04766	11.7336
Krt18	133.339	112.233	73.3473	235.421	4.9875	11.3736	6.21458	0.545671	11.7133
2010002M12Rik	1.24966	0.722448	0.397339	0.553924	0.0648017	0	0.0967119	0	11.7106
Slc16a11	142.041	73.4885	71.2477	138.725	7.10507	12.1977	0.139726	1.15407	11.6354
D14Abb1e	41.5315	17.5286	12.3438	11.0023	1.38954	0.561109	0.643949	3.57189	11.5949
Pls1	20.9989	11.2194	11.8748	14.3744	1.8145	0	0.0856262	0.929086	11.5094
Wdsub1	109.137	53.6164	51.644	60.5501	6.08482	1.202	9.47833	1.57704	11.5022
Ugdh	109.933	99.721	59.7634	166.857	9.58364	0	4.68049	0.633691	11.4589
Trcg1	0.760481	0.691924	0.290526	0.0471105	0	0	0	0.0566117	11.4166
Prss8	17.7875	22.3485	13.1627	32.2911	0.619806	0	1.55358	1.09868	11.3761
Zfp799	9.41037	3.17391	2.50865	4.05539	0.818522	0.194268	0.436638	0.184882	11.358
Dennd2d	8.03463	9.95294	5.43315	14.6133	0.36018	0.0310613	0.69773	0	11.3527
Asxl3	3.13243	1.66598	1.54051	0.96995	0.266408	0.126917	0.0121801	0.0837113	11.3326
Trim56	7.5752	6.33803	7.04409	6.09887	0.65896	0	0.561455	0.252255	11.3238
Lrrn1	189.14	59.0756	61.5451	58.2873	16.7045	0	1.78207	0.480524	11.3159
Taok1	38.3002	23.5242	18.754	11.6565	1.46436	0.740939	1.52765	3.37721	11.3073
Kcns3	42.0832	16.4327	14.3715	14.8697	1.38217	3.73024	0.327056	0.793368	11.2515
A530054K11Rik	2.55401	1.05232	1.04991	1.08658	0.218498	0	0.14964	0.150007	11.1774
6330416G13Rik	54.2239	28.2824	24.5315	28.4854	4.85277	0.0587916	4.42928	1.07707	11.1508
Agphd1	6.87076	6.65255	3.03409	10.2648	0.606642	0	0.0634351	0.234776	11.1422
Sec14l2	225.848	171.65	123.146	161.886	20.3468	0	0.51385	0.496259	11.0945
Lhx2	175.625	65.1666	64.6685	102.29	15.8343	0	0.0210907	2.9414	11.0844
Tshz3	19.0399	10.4193	8.9502	6.5117	1.71178	0	0.300277	0.212598	11.0583
Ttll7	201.649	56.7537	52.2888	50.7147	13.7027	0	18.249	15.1215	11.0438
Gm8234	3.85753	1.49584	1.0224	1.47063	0.339376	0	0.263685	0.0444375	11.0412
Tlr5	3.91236	3.42887	2.28516	2.32057	0.133209	0	0.344469	0.109966	11.0372
Akap17b	22.7802	9.46636	7.99354	9.58713	0.957501	0	0.351165	2.05716	11.02
Slc8a1	34.338	21.5924	15.489	5.02514	3.11234	0	0.618582	0.120018	10.9975
Mcf2l	186.287	88.4536	83.1283	63.4737	16.9514	0	4.06384	1.82275	10.983
Cep250	46.4423	15.8979	19.3382	11.4353	2.35245	0	0.402706	4.22	10.9793
A830080D01Rik	9.51467	2.92158	2.58894	4.31527	0.47788	0	0.356078	0.859441	10.9434
Trpa1	0.404328	0.384437	0.575144	0.0886439	0.0269647	0	0	0	10.9382
Pon1	164.953	275.978	155.73	350.978	15.0832	0.0213535	1.41765	0.203429	10.929
Nfib	34.6311	36.6514	24.7099	21.4949	3.11626	0.711558	3.16004	1.01198	10.9245
Zfp882	4.64571	2.58087	1.97554	2.49072	0.379586	0	0.32747	0.41735	10.871
AA474331	9.87228	3.09586	2.16781	5.01814	0.715306	0	0.900576	0.833511	10.8418
B130006D01Rik	2.02702	1.28584	0.802359	0	0	0.17746	0	0	10.8131
H2-M10.6	0.880958	0	0.141825	0.118755	0.00279708	0.0715743	0	0	10.7995
Pik3c2b	12.7685	7.79305	9.74004	5.95487	1.17457	0.386528	1.11041	0.663525	10.779
Zfp738	2.5372	1.14879	0.840113	1.14417	0.202425	0.121354	0.184115	0.226043	10.7489
Acss3	14.9533	16.8765	11.0727	16.6294	0.918432	0.741233	1.38602	0.385183	10.7114
Ildr1	35.5905	24.8444	21.2617	44.7052	0.404536	3.31688	0.593833	0.238487	10.6979
Cyp2j6	33.1657	37.4493	17.6444	61.9799	3.10385	1.99177	1.16689	0.0795566	10.651
Cacna1d	27.8405	22.828	16.5612	9.86553	2.60613	0	0.0780608	2.24331	10.6419
Pcdhb13	3.03643	1.46373	0.863862	1.04758	0.275439	0	0.0146144	0.103232	10.6378
Ammecr1	14.8507	6.03367	6.11442	5.59543	0.614192	0	0.755446	1.39032	10.6052
B230206F22Rik	4.91027	2.53372	2.72958	1.53072	0.253301	0	0.192394	0.457407	10.5053
Gucy1b2	3.18333	0.391224	0.567993	0.362182	0.0695094	0	0.033035	0.29317	10.5001
Tmx3	52.713	25.8619	17.8118	36.4142	5.02553	0	4.82539	1.56679	10.4682
Gpr126	4.80499	3.95737	1.98174	3.23864	0.449732	0	0.31166	0.0468369	10.4517
Apc	69.6781	39.6723	32.5547	20.835	6.72455	0.173725	1.40094	4.03353	10.3464
Trim66	98.1802	44.508	39.8648	36.3786	4.20978	0	0.0450416	9.48508	10.3401
Otoa	1.29143	0.714795	0.684228	0.296244	0.0546687	0	0.027195	0.115068	10.3258
Stx19	2.67717	1.09846	1.05426	1.0806	0	0	0.0712097	0.249465	10.318
Yipf6	30.8886	19.2858	16.1233	27.4903	2.98505	0	1.6248	2.57051	10.3132
Gpr155	91.7815	138.002	75.4676	173.023	8.88948	0.104351	2.98534	1.43552	10.3131
Zxda	5.8854	1.68699	2.57846	2.14492	0.561929	0	0.441501	0.289494	10.2904
Muc13	0.934889	1.54393	1.20938	1.87026	0	0	0.017309	0.080939	10.2804
Alox5	5.29374	1.62246	0.783798	1.63864	0.505119	0	0.504248	0.236895	10.2767
Slc17a6	101.952	49.1074	45.7031	27.9429	9.9203	0	0	0.515965	10.2668
Creb3l1	44.0581	26.5293	34.731	27.8873	2.53537	0	2.6435	4.30336	10.2143
Nbeal1	14.5359	12.1777	7.26774	3.326	0.259023	0	0.400463	1.41388	10.2087
Gm7056	0.102067	0	0	0.00628741	0	0	0	0	10.2067
Tbck	17.2413	12.4955	10.2461	4.84912	1.67948	0	1.02622	1.07254	10.2051
Irf6	28.1436	15.02	14.3334	28.0678	0.431781	0	0.578062	2.7587	10.1649
Cldn7	22.2736	25.1258	22.1836	49.852	0.485298	2.19697	1.08712	1.25225	10.0924
Prss36	19.8299	14.4218	11.4163	10.3221	1.95531	0	1.76738	1.40441	10.09
Fam60a	27.4713	14.5272	10.3911	20.6659	0.595099	0	0.549677	2.71346	10.0869
Cyp2b10	11.3215	19.2214	10.1132	23.2993	1.11579	0	0.0268339	0	10.0565
9230114K14Rik	6.54753	1.64607	1.57813	1.84567	0.145692	0	0.483913	0.641649	10.0476
Abcc1	71.45	49.103	33.1264	35.0756	4.22925	0.22954	6.13801	7.11606	10.0266
D330028D13Rik	16.8398	6.35861	6.37049	7.73244	0.589129	0	0.479412	1.6842	9.93968
Cbx3	71.9508	16.0534	6.85229	85.9899	7.23087	0	6.09576	5.03818	9.93676
AI427809	1.03329	0.480214	0.130229	0.58906	0.0508528	0	0.0939965	0	9.93582
Rab11fip1	27.1992	11.1703	12.1131	13.438	0.315917	0	0.191417	2.72807	9.93371
Scnn1b	3.99131	7.11229	3.78372	7.40764	0.0845478	0	0.149068	0.393087	9.90186
Cwh43	6.70746	3.71854	1.21165	13.4133	0.438189	0.0812236	0.668549	0.12942	9.885
Ksr2	45.286	26.4261	36.1639	7.37681	2.41222	4.57523	0.0214083	0.410411	9.87649
Gm5567	33.7847	17.8331	15.2729	8.02977	3.41512	0.669181	0.0649094	0.168928	9.8638
Zfp101	5.63425	2.09766	1.65811	3.45285	0.361685	0	0.477626	0.561513	9.85848
Pde1c	203.852	56.6619	59.3552	54.4156	1.04066	0	0.133959	20.6903	9.84778
Gpx2-ps1	2.10414	0.389163	0.245026	0.0620044	0	0	0.0487167	0.203724	9.84513
9330182L06Rik	35.0132	15.0796	10.5784	8.27898	3.5522	0	0	0.40921	9.82909
Plcxd3	7.521	4.30637	2.84641	1.39167	0.755475	0	0	0	9.82527
Zfp750	5.82726	4.36922	3.41045	6.77438	0.280448	0.585749	0.0550329	0.249015	9.7814
Kcnrg	5.86093	8.58438	6.3062	13.4323	0.589255	0	0.0584923	0.569823	9.78036
Baiap2l1	22.5187	13.8739	9.16069	15.6213	1.24519	0	0.266971	2.30231	9.73862
Tmem2	11.2445	10.9669	8.4735	8.98976	1.14789	0.878236	0.782035	0.290445	9.7112
Hcn4	24.7272	12.5754	13.5354	7.9988	2.54074	0	0.310365	1.84078	9.69413
Klhl28	47.6402	27.8046	18.1816	15.0206	1.41895	0.181872	1.66638	4.90604	9.69077
Zfp763	8.58895	4.47168	2.23285	5.49696	0.755931	0.877326	0.270853	0.508895	9.67959
Mboat4	1.32727	0.389634	0.50079	0.326201	0.128312	0	0.0320856	0	9.5962
Gm5176	2.34101	0	0.123201	0.465935	0.177085	0	0.234071	0.172672	9.59151
Marveld3	12.0176	6.70417	5.86163	14.4083	0.249888	0	0.267917	1.24388	9.58433
Pcdha9	8.64834	1.76631	1.85265	2.19237	0.893036	0.199384	1.44566e-09	0.0503409	9.57696
Marveld2	9.06407	6.23133	3.78393	9.97099	0.936775	0	0.3842	0.440134	9.57363
Rhox2f	0.178281	0	0	0	0	0	0	0.00863802	9.56545
C030034I22Rik	11.8482	2.14125	2.13387	7.50928	1.23071	0.753353	0.570142	0.637421	9.54953
Impdh1	260.939	92.9073	98.4024	121.615	27.3185	0	8.20845	2.50118	9.54824
1500015A07Rik	11.5465	4.69068	2.53064	6.67298	1.20333	0.0397447	0.784567	0.655604	9.51637
Zfp719	6.52917	2.62185	2.08775	2.75032	0.469212	0	0.676541	0.536408	9.51024
Unc45a	114.812	89.0196	72.7642	58.5051	12.0714	0	4.85262	1.75556	9.5032
H2-DMb2	14.8147	10.5061	7.93068	6.87846	0.933743	0.414066	1.54976	0.526786	9.49806
Gm7173	13.7916	4.84371	4.02186	0.859158	0	0	0.0176225	1.44899	9.45284
Srd5a2	34.0433	242.243	144.264	251.589	0.917511	0.0116195	3.60113	1.37973	9.42733
Strc	0.635714	0	0.101953	0.0701086	0.0354339	0.0308642	0	0.0574809	9.42065
Ikzf2	18.4885	10.3397	8.15394	4.14664	0.11069	1.95352	0.359135	0.0542238	9.416
Dmrta2	9.83903	6.22092	4.34248	21.1086	1.02421	0	0.0191661	1.03522	9.41336
Atp11a	84.5431	79.7124	63.1343	83.3533	8.9789	0	4.66992	5.87488	9.40528
Tmem117	47.3654	28.2003	23.5886	24.9466	3.15188	0	5.02953	0.600556	9.39877
Crabp2	23.1747	19.8994	14.4849	37.7082	2.45925	0	0.29497	0	9.38532
Epb4.1l4b	38.0918	23.0371	16.4985	33.6542	4.04949	0	0.864118	1.13163	9.3834
Kcnj1	3.2832	4.10216	1.98815	3.50774	0	0	0	0.340147	9.37663
Epha5	19.6946	11.7875	13.5667	5.63046	2.09565	0.154162	2.15028e-06	0.224264	9.35322
Endod1	243.416	104.673	99.7353	110.433	26.0257	0	1.75299	1.18563	9.34932
Six3os1	7.83579	4.952	4.42721	4.94159	0.829867	0	0	0	9.3298
Pawr	15.7489	12.2069	10.2182	29.3105	1.25618	0	1.68388	1.62093	9.29753
Frmd7	2.0836	0.632426	0.388745	0.93545	0.122802	0	0.21429	0.193613	9.28976
Ncam1	289.851	129.145	122.526	40.4459	31.2044	0	0.892471	1.55301	9.28581
Otx1	10.2357	7.34053	9.60354	17.0404	1.09238	0	0	0.131877	9.28509
St6gal1	46.2903	44.1168	26.8422	44.9576	4.83654	5.00505	1.98815	2.6393	9.23028
Dsg2	8.22098	11.463	6.76162	12.6442	0.884404	0.187323	0.118597	0.0609716	9.19157
Iapp	0.754777	1.98839	0.733588	0	0	0	0.0721557	0	9.18715
Lrrc8e	3.22489	3.20063	1.77255	3.38495	0	0	0.10528	0.341977	9.16222
Pcdh19	17.1104	8.94402	7.81027	3.52399	1.8594	0	0.359992	0.0380231	9.15288
C130071C03Rik	4.44246	2.4414	1.43041	0.493223	0.478145	0.0216501	0	0	9.1007
Notch2	19.2357	25.3813	20.5353	8.73725	2.10881	0.0649178	0.89508	1.97158	9.07854
Rtp2	213.673	83.6651	80.9631	104.465	0	23.5341	0	0	9.07544
Shroom3	40.2625	15.2707	15.1988	16.4997	0.790347	0	0.242795	4.42841	9.07138
Sp4	16.4605	7.87542	7.30179	7.38927	1.80518	0	1.67923	0.678205	9.06825
Atp7a	12.2712	9.7956	7.24697	7.02278	1.01375	0	1.02635	1.34331	9.06755
Rab39	2.46111	1.31583	0.630515	0.992004	0.243808	0	0.177153	0.261666	9.05932
Fam89a	19.8941	6.2751	7.06787	12.8269	0.834197	0	1.18346	2.19086	9.03924
Fam161b	20.1254	6.319	5.8031	7.73405	2.22028	0.903195	0.3498	2.15363	9.02371
Kdm6a	17.3539	14.6927	12.9914	17.067	1.91848	0	1.67807	1.81204	8.99875
Lifr	30.1706	28.091	16.4439	9.63533	1.88432	3.34348	3.12126	1.75686	8.9968
Cyp4v3	56.472	31.9816	22.2069	34.2018	6.28691	0	1.24208	0.923822	8.96821
B930003M22Rik	10.7817	3.58502	2.11276	5.71638	1.19982	0.124914	0.0488114	0.281626	8.91182
Arhgap42	9.48144	2.39046	2.83783	5.15374	1.05413	0	0.601704	0.350207	8.91004
Tom1	226.589	71.9766	76.7616	118.989	24.6871	0	25.4631	24.8009	8.89523
Lrrc3b	68.0851	38.1397	41.2463	24.7453	7.65502	4.69562	0.719507	0.0617977	8.88257
Zdhhc23	19.372	10.2948	6.62061	5.768	2.17436	0.0338645	0.396964	0.48244	8.8685
Fmn2	64.4281	16.1306	21.0759	18.9738	7.26538	1.48504	0.0392666	0.590712	8.85563
Zfp157	3.7043	2.10166	1.39075	3.31091	0.408931	0	0.381483	0.280914	8.84227
Scnn1g	2.91448	4.66121	3.16928	3.70913	0.135155	0	0.0326676	0.32099	8.80534
Cebpg	86.7545	42.6089	34.5917	66.8264	6.21504	0	8.77975	9.853	8.79595
Megf9	85.6366	36.1776	34.6499	26.4255	7.2982	9.73401	0.928083	1.21604	8.78864
Muc20	4.52356	5.55155	3.84442	6.32246	0.0278273	0	0	0.506163	8.76382
Tnfrsf21	126.213	55.524	66.909	54.3468	14.4276	0.113883	6.49485	0.687725	8.74197
Igsf10	5.95421	3.62523	2.5301	3.48683	0.671967	0	0.215677	0.258752	8.73094
Crabp1	35.127	91.4073	45.2937	100.369	1.73562	0	0.293093	4.01474	8.72777
Ctf2	0.590609	0.219766	0.169826	0.208824	0	0	0.0576945	0	8.72462
Sfn	12.6569	4.94123	3.72173	13.4527	0.905108	0.366967	1.44147	1.11149	8.72006
Casp6	28.5172	13.9786	9.49482	30.6759	1.7151	0	2.61903	3.2667	8.70302
Ankrd57	9.97988	3.41146	3.18364	6.54439	1.03221	0.0637674	0.763408	1.13833	8.69078
Entpd7	5.12242	4.2951	2.94907	2.22295	0.580154	0	0.124564	0.234127	8.6798
Med12l	31.7778	17.6801	14.0349	7.98785	1.25136	0	0.019407	3.65725	8.66529
Hltf	11.3616	6.50066	4.72203	8.92546	1.30132	0.255348	0.76389	0.985508	8.66425
Dtx3l	10.5294	4.0197	4.06147	4.80129	0.77061	0	1.20561	0.0949719	8.66182
Ttc39b	29.4555	14.6664	10.8595	10.9671	3.37958	0.201605	0.377568	3.39267	8.65658
Cpsf6	52.7454	38.2839	23.3078	27.2156	5.24426	1.04287	1.9707	6.08625	8.65211
Tgm7	0.878443	0.262634	0.104313	0.433007	0.0919967	0.0547116	0	0.0919947	8.61246
Casp3	21.3196	22.7753	12.685	47.7505	2.47089	0	2.31691	0.459007	8.59353
Mettl7a2	3.49039	0	3.42301e-09	0.101774	0.0572256	0.110902	0.0280453	0.397503	8.56531
Spink7	2.90262	1.33504	2.66133	0	0	0.328992	0	0	8.5625
Gm1006	11.155	3185.17	1935.93	2032.2	0.0461774	1.29631	0	1.2197	8.53932
Psg29	0.0853806	0	0.00904101	0	0	0	0	0	8.53806
Rufy2	16.807	12.5309	7.66522	6.42653	1.97106	0	0.328323	1.484	8.48384
Spint1	13.0731	17.7504	14.2356	32.3728	1.33898	0.0140056	0.757877	1.53257	8.47488
Fos	76.6701	1.49132	3.33455	3.15165	9.04386	1.4559	5.79731	0.157314	8.46822
Entpd5	75.313	72.8848	48.5696	98.0805	8.88562	0.777315	3.89167	5.48511	8.4663
A330040F15Rik	8.81754	1.89658	1.20844	2.72487	1.03269	0	0	0	8.45653
Spin4	1.40498	0.881664	0.481151	0.805287	0.073874	0	0.157079	0	8.40908
Trpv3	0.397945	0	0	0.048677	0.0373392	0	0.0187873	0	8.40625
Id4	195.59	27.1123	42.6992	103.91	23.297	2.48003	1.05776	14.9463	8.3919
Pak3	32.7689	11.2924	9.26516	5.7843	3.02989	0	0.0482996	3.91209	8.35496
Dmxl2	46.3014	22.694	18.0902	13.0547	5.53551	0	0.184611	4.94742	8.34935
Nucks1	47.9386	32.9027	25.0184	24.8983	5.73257	0.844519	4.77429	4.77167	8.34793
Ncoa1	85.8193	41.1475	32.2262	25.9324	10.2779	9.3521	3.10894	6.52366	8.34177
Ptprg	34.8558	25.9581	19.5019	14.4508	4.17998	0	1.87511	2.36718	8.31885
Tet2	6.12575	5.87296	5.53429	2.79987	0.507632	0	0.483776	0.732535	8.24978
5730422E09Rik	0.539486	0.379342	0.180831	0.083826	0.0555025	0	0	0	8.23611
Zfp287	6.08867	2.57876	2.14722	1.97448	0.615204	0.610859	0.19428	0.729746	8.23076
Bmpr1b	16.0819	6.40055	3.94026	10.6102	1.94451	0	0.765334	0.191151	8.2281
Nfatc1	63.5621	18.8546	25.2623	18.1065	3.37299	0.220496	7.73739	0.859912	8.20432
Gm8773	0.413771	0.199937	0.0433692	0.147151	0	0.0404521	0	0	8.20126
6720401G13Rik	18.1898	10.9177	8.81977	14.3177	2.21205	0	0.97451	0.303765	8.18604
Etv3	35.5513	17.0311	14.2885	17.1513	4.33631	0.531999	3.00475	1.52209	8.17965
Myocd	0.968018	0.424924	0.477798	0.385081	0.0195529	0.108633	0.0383639	0.0810131	8.15977
Arhgef12	60.1972	31.2471	26.6373	26.4968	7.42185	0	2.66344	3.06344	8.09989
Pard3b	5.08707	2.57772	2.02589	2.58924	0.602086	0.102141	0.580962	0.619558	8.08038
Alx3	1.63582	4.0888	2.25649	6.03319	0.192808	0	0	0.025501	8.06586
Slc6a14	6.67002	5.93742	5.07151	17.3534	0.0800867	0	0.101501	0.8192	8.04392
Trpc1	26.872	12.3246	10.8301	11.6915	3.33076	0	0.168101	1.58249	8.04368
Zfp958	5.13274	2.25818	1.09113	1.89828	0.548768	0	0.62822	0.344838	8.04227
Gal3st2	23.2718	25.8015	18.4015	35.7513	0	2.8855	0.0737984	0	8.03723
Mettl10	39.4391	22.8223	10.3603	25.1372	4.90934	0	3.66001	3.45548	8.01715
Hmgn3	124.84	75.0843	53.2637	113.839	15.6157	0	2.66933	7.29715	7.9894
Serpine3	0.674906	0	0.0933171	0.14105	0	0	0	0.0747963	7.95914
Tmem136	20.0321	10.7552	7.80683	8.08762	2.50869	0	0.429534	0.186964	7.95338
Efna3	207.937	88.8231	83.884	110.56	26.1953	15.3815	0.133816	0.434511	7.93492
4632427E13Rik	9.53069	5.17666	5.84949	1.28245	0.278817	0	1.1973	0.107053	7.89422
Fosb	21.7846	0.156668	0.729038	0.34375	2.56725	0	0.215031	2.75021	7.89237
A230046K03Rik	14.7798	10.3133	6.45862	9.928	1.46844	0.212429	1.17441	1.86497	7.88269
A3galt2	1.5679	0.599456	0.661028	0.389666	0.189115	0.0949594	0.0318707	0.0365912	7.87434
Chga	714.85	293.142	267.794	255.144	90.9215	0	1.09585	5.23598	7.86141
Slc26a7	26.2456	22.5192	16.3665	19.884	0.048794	0	0.0219511	3.33059	7.85658
Foxo6	37.9513	14.1682	20.3461	31.0552	4.82598	0.31971	2.23656	1.15331	7.8477
Htr1b	8.53337	4.41686	4.20559	1.77423	1.07741	0	0	0	7.84743
Fam123b	5.37125	5.51389	4.03756	4.6916	0.675167	0	0.388502	0.589943	7.83933
Tceanc	4.75816	2.35948	1.46673	2.82534	0.125724	0	0.597708	0.0469737	7.82968
Eomes	11.2253	1.04622	2.26548	2.65656	1.42411	0	0.0637607	0.132718	7.82736
Creb1	22.0298	16.1554	11.0148	11.9056	1.84338	0.051242	1.14474	2.80497	7.82594
Muc4	5.31836	3.84381	5.78725	1.83487	0.0169943	0	0.0242651	0.670269	7.81802
Rp2h	137.187	42.0059	37.5923	46.377	0.915626	0	1.22336	17.58	7.79915
Plxna1	106.708	59.6424	50.9534	26.3488	13.6987	0	1.92211	6.91111	7.78396
LOC100270707	0.459651	0.183878	0.131403	0.188934	0.0491132	0	0	0	7.77578
Cwc22	3.1405	4.20069	2.13251	3.87741	0.254202	0.393962	0.309238	0.238111	7.77425
Zfp781	1.55238	0.405122	0.434654	0.733109	0.125984	1.01749	0.0387664	0.190274	7.75128
Plxna4	68.6397	35.597	34.82	12.2564	5.29659	8.85034	0.269356	0.378787	7.74685
Cpne3	11.6883	15.4629	9.42923	15.8567	1.06827	0	1.49925	1.11788	7.74444
Slc12a7	47.6617	33.967	29.046	28.991	2.03019	6.15491	2.05816	2.47858	7.73113
Steap2	20.7951	12.0792	6.98931	10.709	2.68248	0.11936	0.144351	0.716696	7.7234
Mup4	22.5538	966.71	189.987	3055.64	2.91111	0.282737	0.260027	0.989578	7.72097
Eaf1	89.6382	36.6223	35.4489	65.338	5.8361	6.60281	4.81417	11.6157	7.71035
2610018G03Rik	12.1754	5.68003	2.74826	8.27341	0.557859	0	1.24823	1.56941	7.70883
Zbtb7b	103.106	51.3932	44.5684	61.7866	9.12359	13.3981	8.95442	2.84106	7.68983
Slc9a9	20.475	15.948	12.9924	12.1358	2.65508	0	0.717062	0.190647	7.6827
Grhl1	24.3404	22.7303	13.0534	29.1616	1.81588	0	0.328503	3.16035	7.67751
Pigg	18.7989	11.4212	7.33406	10.6268	2.44636	0	1.64876	1.23177	7.65315
Tbc1d8b	5.14035	3.6057	2.36995	5.50182	0.455526	0	0.662399	0.524344	7.64479
Plxnb2	117.412	87.0825	77.7165	86.2131	15.3954	0	2.67407	9.42924	7.62148
Zfp418	3.03588	2.65417	1.93298	1.19576	0.388708	0	0.122392	0.0922723	7.61429
Dicer1	28.5212	18.5338	14.8814	15.042	3.74193	0	3.06775	2.78684	7.60174
Ffar3	0.326243	0	0	0	0	0	0.0329634	0	7.59351
Twsg1	62.3273	49.5273	34.9354	71.8553	7.06773	0	8.20817	2.42628	7.58409
Zfp300	0.723519	0.334	0.148789	0.241601	0.0534112	0	0.0108918	0.0855107	7.57527
Kcnc4	315.501	134.499	150.521	88.2357	41.7671	7.96337	33.5288	0.0552167	7.55201
Setdb2	22.3476	14.7164	8.00306	8.59704	0.882869	0	1.09412	2.95022	7.5493
Tmtc2	25.5558	11.8387	10.2238	13.2209	1.38754	3.3911	0.274204	0.691039	7.51398
Ece1	120.331	103.374	80.9734	89.1759	14.228	0	16.0494	3.3804	7.49287
Exoc6b	82.5936	44.6453	39.6886	23.1041	11.0177	0	2.70519	2.15431	7.48965
2310057J18Rik	6.96072	158.894	16.998	60.8416	0	0.91939	0	0	7.48956
Lcp1	35.511	40.4076	27.2727	74.5385	4.28653	0.656361	4.74102	1.58441	7.47439
Gpr110	2.25543	4.93185	2.85325	2.07339	0.029603	0.291882	0.027615	0	7.47123
4933407C03Rik	525.103	203.935	242.314	144.217	70.4364	0	3.16571	7.78028	7.45394
Usp9x	65.0849	52.4613	34.8201	23.0436	7.24976	0	5.64213	8.73041	7.44644
Gusb	52.8516	52.8426	34.5847	84.1902	7.10001	2.35812	5.39003	2.90317	7.43341
Sigirr	10.1102	5.75481	5.07044	7.40077	1.15714	0	1.35066	0.948784	7.43036
Atrx	26.1633	19.6436	12.7133	12.9811	2.54068	0	1.02901	3.5334	7.38367
Pcdhb14	8.69074	2.62424	1.75761	2.34005	1.17658	0	0.210109	0.0757364	7.32419
Ddx3x	152.371	98.4927	83.1199	132.306	17.3649	0	20.8179	8.92619	7.31572
B230319C09Rik	2.25106	0.613594	0.562985	0.208916	0.297766	0	0.142114	0	7.31419
Rab39b	25.04	10.0062	8.0754	11.6583	3.41653	0	0.0791137	0	7.30768
Gng13	883.801	381.027	257.124	565.265	120.953	0.170469	0.106442	0.187391	7.30637
Rasa2	8.8791	7.18711	4.52712	5.18716	1.20668	0	0.449686	0.883957	7.29781
Tmed8	32.4706	14.5557	12.4589	14.1029	4.44775	0.666972	0.532695	1.80507	7.28408
Dapp1	9.00007	7.08702	2.91518	12.2454	0.90243	0	1.22644	0.782071	7.27902
Sprr4	3.09265	0	0	0	0	0.181626	0.415601	0	7.26655
Pcdh17	24.2479	24.6923	19.1419	13.448	3.32757	0	0.114821	0.387408	7.26514
Zfp667	7.64846	4.13941	2.6707	3.88832	1.0446	0	0.73315	0.95151	7.25247
Unc13c	14.2062	8.71843	6.04891	3.67683	1.9524	0	0.0648211	0.0475551	7.2392
Robo1	26.8361	19.4655	15.3422	14.5159	3.70821	0	0.163791	0.556472	7.21748
Stk38l	26.8281	13.394	9.34968	12.7146	3.70841	0	2.07638	2.62641	7.21494
Nfatc3	47.6599	23.2752	17.1416	23.2824	3.41467	0	5.64821	6.60031	7.20993
Scnn1a	9.60076	12.2298	10.6289	25.9477	1.32234	0	0.125354	0.962159	7.20594
Pde4a	209.017	70.4279	90.9271	64.2592	28.0952	0	8.21591	29.0877	7.18328
Slc24a5	0.992146	1.43764	0.80666	0.724685	0.128239	0	0	0.0768597	7.17703
Birc6	32.4364	26.5991	17.2689	7.63773	3.99203	0	1.41557	4.5173	7.16462
Pcdhb6	0.990906	0.254995	0.446345	0.462272	0.128369	0.0245967	0.0208163	0.044131	7.16133
Edn2	8.17572	1.30205	1.56603	2.48499	0.149372	1.13319	0	0.160859	7.15167
Psen2	101.916	70.6517	63.166	60.541	14.2515	0.534881	8.11406	2.89178	7.14623
Tmem139	2.03465	2.53465	1.97569	4.08882	0.0964714	0	0.274926	0.18303	7.14098
Tulp3	32.9886	13.6789	12.2831	17.4519	4.61716	0	1.44655	0.77215	7.12934
Osbpl3	19.4937	11.7136	8.84144	13.8881	2.72812	0	0.256065	0.291241	7.11937
Gpr21	3.78454	1.94385	1.49149	0.570263	0.52348	0	0.104913	0.200239	7.09406
Akap13	20.4751	24.3098	17.506	12.0544	1.58723	0	2.88241	2.73977	7.07891
Fam193b	60.7392	27.5606	28.8238	23.9345	8.63079	7.42533	2.67055	2.608	7.02936
Sytl2	36.847	14.6972	9.64466	9.72584	5.2402	0	2.24083	0.754963	7.01821
Gramd1c	220.693	57.0879	59.9752	78.0804	0.389698	2.15969	0.141159	31.4375	7.01782
Cd209e	0.269138	0	0	0	0	0	0.0284669	0	6.99661
Ttc30b	50.8498	11.3416	11.8231	28.4731	2.78535	0	1.37524	7.25981	6.99465
Sema6a	15.4197	14.8757	12.3892	6.57105	2.19879	0	0.547467	0.0990188	6.98106
Zfp229	3.78617	2.28638	0.966687	2.40229	0.142112	0	0.532853	0.086495	6.97458
Dleu2	10.3009	3.64493	3.58255	4.55135	1.46931	0	1.44225	0.931183	6.96331
Rab36	49.341	18.5674	21.6769	23.3993	7.08498	0.0755273	0.13741	3.13442	6.95435
Appl1	40.8734	20.376	14.2505	21.0378	4.90461	0.31179	4.27455	5.86744	6.95429
Igsf3	28.0875	19.4216	17.3153	8.83231	1.52323	4.03694	0.468065	0.245486	6.94043
Mtr	19.7145	25.2381	23.6412	8.18819	2.10239	0.417885	2.12876	2.83417	6.93155
Thap2	13.3256	8.0536	5.3156	8.60118	1.38401	1.91925	1.20442	0.706356	6.90714
Il7r	1.88333	0.888094	0.612536	1.29954	0.0697041	0.263402	0.238765	0	6.8885
Atp6v0d2	2.77125	4.48053	1.6491	8.46839	0.0476605	0	0.392414	0.343883	6.88656
Dmrt3	6.23905	6.1017	6.0518	17.4186	0.0389802	0	0.0220295	0.898212	6.8696
Vps54	29.5357	15.5732	11.7481	23.2017	3.30834	0.888833	4.2928	1.91702	6.8643
Dub1	0.165289	0	0	0	0	0	0	0.0140835	6.86316
Rbm4	54.2011	26.7589	26.11	18.3703	6.90412	7.88771	3.28558	2.42996	6.86289
Sfrp1	11.5158	21.8521	20.9077	48.1811	1.6713	0	0.820827	0.87759	6.84934
Kdsr	16.7996	17.993	10.2326	12.2726	2.44337	0.648602	1.09927	1.64033	6.84756
Prrc2b	296.475	115.3	119.926	95.3604	43.3305	0	10.5283	2.68885	6.8406
Epas1	144.03	135.969	123.831	188.17	21.0453	0	16.6508	5.71036	6.84056
Slc35d1	26.0861	31.1725	24.3222	29.4826	2.85964	0.612893	1.02786	3.80776	6.83283
Sec24d	33.7971	21.269	17.1999	32.5035	3.37101	4.9419	3.07742	2.80838	6.82508
Hmx2	1.65277	0.343733	0.0364534	0.0659814	0.232699	0	0	0	6.80996
Afap1	14.8104	10.7932	9.01622	8.17085	1.08748	0	0.483869	2.1665	6.80469
Itga4	5.30806	1.6892	1.58722	1.31509	0.657048	0.770296	0.59634	0.0818547	6.80262
Vps13c	14.1109	11.3481	7.05956	3.43142	2.07903	0	1.03904	1.42287	6.75476
Pcdhac1	5.5584	2.64057	2.22824	1.3749	0.815627	0	2.16256e-09	4.60565e-167	6.73234
Fgd4	9.81308	8.62401	4.59627	4.27633	1.20058	0.227958	1.44908	0.27473	6.72553
Ddx6	80.6975	59.9679	39.0449	56.7504	11.5256	0	8.06831	11.9955	6.72171
Thbs1	14.2645	25.1666	11.6992	29.6944	0.70548	0	2.11436	0.897173	6.71473
Tmem181b-ps	59.4938	16.0973	12.9304	14.2809	8.85036	0	1.11315	0.774133	6.7146
Osbpl5	59.329	31.6018	32.5474	29.3824	8.88653	0	5.25123	0.767518	6.66878
Prkdc	8.97763	6.53168	3.69657	1.87532	0.619202	0	0.496416	1.33696	6.66511
Sh3pxd2a	37.5956	24.924	26.4319	22.7305	5.55718	0.21968	5.63528	1.12024	6.65965
Ccr9	0.430682	0.514035	0.477764	0.373632	0.0275776	0	0.0547483	0.0356405	6.65163
Mfsd1	70.7224	57.3247	40.5605	74.899	8.939	1.20355	10.6287	2.2138	6.64765
Zfp606	6.78316	3.92734	2.14775	4.09399	1.01047	0	0.719094	0.532987	6.64709
6820431F20Rik	15.7752	2.92005	3.28847	16.9324	0.828774	0	0.452093	2.36339	6.6467
Braf	43.4508	20.4207	17.1003	12.7538	3.06482	0.0307399	0.513662	6.53438	6.63941
Zfp551	1.45801	0.374266	0.502143	0.745844	0.209683	0	0.0968195	0	6.63688
Il18bp	10.7301	5.00182	3.54943	2.87935	1.61257	0	1.05669	1.5704	6.61303
Fam164a	43.5479	21.5605	17.9708	29.52	6.57778	0.0915234	2.73371	2.67103	6.61041
Pds5a	38.2029	28.145	18.9823	21.9352	3.48363	3.04048	2.84048	5.7717	6.60755
D10Bwg1379e	17.1129	7.78086	6.79772	2.60224	2.4339	0.0674357	0.0347734	2.58352	6.59833
Mysm1	10.2364	6.25276	4.93866	4.6589	0.588131	0.0706843	0.445796	1.54321	6.59048
Gprc5c	91.476	50.9145	46.8461	40.5857	9.21049	0.219956	13.8754	0.7758	6.58793
A830010M20Rik	30.5976	11.1419	9.54458	10.6796	4.6367	0.218203	0.721937	2.16619	6.5848
Ofd1	10.0771	5.14262	3.223	5.69131	0.746719	0	1.49639	1.52057	6.58389
Dusp11	28.2825	17.3727	13.1078	17.8947	3.16758	0	2.70651	4.28714	6.5817
Nfe2l2	134.239	52.3106	42.3033	81.2976	11.2002	3.98385	20.4019	3.9892	6.57651
Eya1	24.6988	39.8061	28.4944	40.2184	2.05116	0	3.74613	0.529071	6.5756
Fgf12	130.041	37.5768	35.4486	40.4363	19.8028	0	0.0778809	0.497397	6.56348
Gm11818	20.5356	7.00172	4.37647	10.2171	1.91783	0	0.707342	3.11908	6.56282
Suv420h1	26.9056	17.9027	14.2642	16.722	4.09751	0	2.88183	2.31824	6.55034
Chsy1	10.4439	6.23292	5.84172	8.0868	1.56193	0	0.774393	1.58603	6.54367
Zfp952	4.45553	1.04527	1.1012	3.03697	0.671008	0.150111	0.653848	0.364942	6.54255
Nbea	59.2573	33.26	23.4828	15.2824	9.05337	0	0.186867	4.39089	6.53811
Ifitm1	34.515	78.7433	51.3514	159.469	5.2847	0	2.61014	3.97814	6.51878
Zfp790	7.49185	4.39124	3.27688	3.76993	1.14439	0	1.07568	0.213897	6.48988
Spon2	6.23986	6.00461	6.32477	2.77143	0.425165	0	0.953388	0.181167	6.477
Chuk	34.8893	15.7053	12.0381	22.7324	3.13703	0.113469	2.6643	5.37693	6.47666
2210020M01Rik	8.34485	4.14541	3.62642	12.6689	1.27894	0.253184	0.694861	0.286684	6.4742
Ccrl1	7.99999	7.08504	4.74937	5.63094	0.849204	0	1.22586	0.488725	6.47322
Nav3	7.43421	3.10642	2.89105	1.60365	1.14047	0.144948	0.0787863	0.0619561	6.46189
Odz2	46.6265	32.8219	29.5595	8.72717	7.20942	0	0.0827573	0.237851	6.45848
Dnahc9	6.9877	7.76729	6.2046	3.85962	0.305068	0.351266	0	1.0722	6.45694
Rassf7	29.7426	16.4553	12.6254	17.2928	1.39084	0	0.463238	4.59995	6.45183
Tbc1d2	3.46581	1.71724	1.65367	2.50361	0.527198	0	0.403308	0.493708	6.45164
Cdkl4	56.0079	19.8718	15.3521	30.1327	2.18656	0	0.0159458	8.68167	6.44386
Mlph	7.9131	7.82408	5.37333	19.1255	0.880536	0.147405	0.572997	1.22663	6.39892
Atxn1	12.9919	6.65942	7.68596	2.39401	0.982722	2.022	0.724863	0.67088	6.39365
Cbx4	71.4251	33.1117	30.091	31.5266	11.1862	0.103008	0.930364	2.2192	6.37941
Cdon	10.345	12.4991	8.32259	9.67424	1.37019	0	1.61254	1.19457	6.37581
Ifih1	5.4904	2.43991	2.06336	4.25206	0.817368	0.453327	0.852232	0.569526	6.36766
Rpe	28.0158	14.6444	9.83204	24.8584	4.39931	0.110092	4.05404	1.66011	6.35378
4930452B06Rik	15.6967	8.84995	5.25393	13.9859	1.89548	0.137391	0	2.46451	6.34336
Spint2	200.584	201.603	153.892	345.388	25.2074	0	14.9302	31.6684	6.33189
Mdga2	6.12628	0.751912	0.925474	0.665204	0.960364	0	0.00555413	0.316281	6.31338
Zfx	8.80898	6.63168	3.8931	7.78909	0.815671	0	1.3876	0.583149	6.30293
Iqgap1	59.9319	44.9515	32.7481	36.9602	3.42895	0	4.88162	9.49977	6.30214
Usp48	40.5081	30.4894	22.171	22.6044	5.94247	0	3.39946	6.42033	6.29954
Zfp420	4.66283	0.869153	0.843738	1.6265	0.678684	0	0.300086	0.731049	6.2922
Gpr137b-ps	20.079	12.828	8.10296	14.8893	3.19303	0.0152179	1.33673	0.268347	6.26875
Zfp663	0.225291	0.103409	0.211345	0.102056	0.0262222	0	0	0	6.21969
Exph5	5.67976	3.35665	2.72516	3.49313	0.903482	0	0.0739072	0.286929	6.2177
Klhl11	22.2526	12.2882	10.7039	5.65655	2.30055	0.018776	0.383694	3.56914	6.2173
Zkscan1	20.8478	11.3707	9.06884	8.05247	1.68052	0.0169549	0.697418	3.36525	6.17667
Wfikkn1	3.28502	1.2029	1.05879	0.171021	0.115863	0.522352	0.0206794	0.489127	6.17077
Acsm3	6.42778	23.7352	6.80068	30.1761	1.03354	0	0.937941	0.26611	6.15959
Pik3c2a	23.1676	13.6051	9.66426	13.0983	0.585038	0	0.768986	3.76114	6.14339
Fancm	4.94035	3.20278	2.348	2.25946	0.517476	0	0.177363	0.796302	6.12717
Fzd8	12.6745	11.0518	10.7634	13.6523	1.99704	2.06562	1.23626	0.429604	6.10637
Eps8l1	11.7311	2.24797	2.18025	6.27735	1.9152	0	0.861212	0.0534405	6.09344
1600021P15Rik	64.0924	20.8633	23.4004	25.6949	10.5266	5.05152	3.21114	0.375885	6.08284
Abcc4	46.8354	31.1094	22.4169	24.1634	3.28196	7.69067	2.62619	0.93083	6.08199
Zfp146	20.6336	13.2086	8.22801	14.9996	3.2762	0	3.38587	1.33904	6.07609
Fam63b	34.7411	19.7759	15.2352	20.4616	5.71266	0	3.81917	1.28165	6.0708
Lgr4	35.4201	19.2157	18.6663	25.7157	4.05916	0.0475943	5.82727	2.07718	6.06792
Atp6v1c2	24.3347	16.0007	9.71807	42.8278	0.111955	4.00945	0.26626	0	6.05424
Robo2	22.9791	17.9021	14.34	9.16039	3.78836	0	0.0297843	0.014794	6.04974
Mogat1	4.58812	3.39871	2.4928	6.1271	0.749371	0.0182323	0.689165	0.333251	6.042
Dennd3	6.74399	2.5483	2.53151	3.51138	1.10693	0	0.767011	0.746484	6.03797
Zbtb41	7.5563	7.79893	5.29977	6.6919	0.602013	0.0190717	0.96399	1.24188	6.03596
Lclat1	49.9904	22.403	17.5201	23.3435	8.27468	3.2374	3.71868	3.92588	6.03408
Sp3	32.2313	17.7025	13.4557	26.0229	4.12325	0	3.97419	5.33661	6.02836
Dennd4a	24.0232	11.8115	7.77592	9.34362	3.9769	0	0.614138	1.52518	6.02553
Itsn2	20.8442	12.8144	12.0494	10.236	1.87678	1.40705	1.90561	3.45393	6.0175
Gipc2	3.3788	5.97688	4.10568	19.3038	0.148845	0	0.0347102	0.553178	5.99952
Glce	18.4394	20.2726	12.549	15.4174	3.06383	0	1.52487	2.73127	5.99884
Hsd11b2	0.611598	0.199512	0.146782	0.0920884	0.0557711	0	0	0.0921104	5.98958
Chd9	12.0645	10.017	7.37122	5.43289	1.9935	0	0.694691	2.00562	5.9855
Ermn	31.0486	19.0994	9.71076	43.6346	5.18601	0	0	0	5.97547
Tbrg3	3.01376	2.0126	1.95788	0	0	0	0.00769659	0.495784	5.95859
Gdf11	23.7714	26.104	32.1904	17.5831	3.98368	0.577884	2.8722	1.08427	5.95225
Hdx	0.401315	0.428217	0.203783	0.150811	0.0574601	0	0.0119334	0	5.94892
Nav1	40.4941	17.9688	17.2465	10.2968	6.79723	0	0.663609	1.21764	5.94869
Rictor	17.6654	10.1858	7.45103	5.23079	2.20409	0.287307	1.07708	2.9664	5.93516
Eml6	21.3656	11.8409	9.31104	7.03666	1.323	3.5936	0.199225	0.561462	5.92896
Fam129c	1.72025	1.42222	1.2694	1.08516	0.181762	0	0.280149	0	5.92885
Med13l	35.0258	18.7214	17.4764	10.6195	5.90135	1.87425	1.48667	5.02061	5.92518
Otx2	36.2176	31.6061	22.9071	53.4981	1.77729	6.11142	0	0	5.91654
Sgtb	62.7146	8.59349	9.2504	36.1809	10.5966	0	0.158119	1.07851	5.91279
Xrn1	10.9087	9.71265	6.16641	4.33603	1.08077	0	0.953547	1.83588	5.90976
Kdm6b	35.9768	25.0898	25.3784	15.7497	4.06303	5.40742	2.34033	6.08381	5.90383
Ltbp2	5.52273	3.50406	3.19678	3.35963	0.927207	0.740797	0.18533	0.876989	5.89275
Ovgp1	3.6468	2.19672	1.45103	1.54769	0.49148	0	0.608939	0.446007	5.89202
Cryl1	52.1407	56.7895	32.1708	93.9988	8.84725	0	3.32046	1.41538	5.88678
Six5	6.06179	3.90363	4.66438	5.2333	1.02269	0	0.943112	0.885361	5.8699
Slc5a10	0.499682	0.406527	0.139254	0.0311188	0.0464367	0.0752161	0	0.0443758	5.8637
BC037703	2.7366	1.49373	1.34384	1.12181	0.0554953	0.457836	0.0273132	0.0291592	5.84949
Zfp712	1.57781	0.377075	0.50707	0.748957	0.137958	0	0.0990868	0.259807	5.84792
Ttc9	79.8937	30.8094	26.4911	40.3664	13.6988	0	3.13154	10.5556	5.82791
Xpo1	50.1723	27.9281	18.6408	31.8619	4.5856	0.323067	3.03373	8.60961	5.82072
Cnot6l	26.7315	23.9365	14.3064	15.0877	3.74065	0	2.72254	4.58256	5.82061
Cd9	258.493	219.275	129.822	376.178	41.2431	0	44.4094	2.95973	5.81937
Cask	15.7871	11.1415	8.16736	11.6024	2.70336	0	1.20511	0.303144	5.81828
Dpys	21.9213	20.69	13.1531	17.6765	3.41599	3.75802	0.021094	1.08944	5.81772
Klre1	1.63658	0	0.114992	0.110282	0.271673	0	0	0	5.81021
Insr	23.0261	19.3001	17.3795	12.5133	3.95552	0	3.7975	2.8942	5.80658
Drd2	70.0419	41.0775	44.8152	33.6077	12.0603	0	0	0.78529	5.80283
Zfp148	15.9673	12.8818	8.80745	10.5908	2.5615	0	1.82775	2.74303	5.7999
Acsl6	299.124	94.8748	85.007	93.2725	51.5877	2.30166	12.0661	15.3491	5.79724
Zfp946	3.36141	0.866783	0.896025	2.69819	0.56993	0.0292902	0.494586	0.146071	5.79623
Elf1	14.5141	8.85853	8.06293	16.3932	1.48637	1.08029	1.92477	2.49485	5.7944
Grhl2	5.47268	6.28834	5.05799	9.64104	0.135954	0.078531	0.169455	0.936806	5.78015
Heatr6	15.9493	7.9338	6.33626	7.37451	2.75174	0	2.20916	2.41743	5.77509
Stox1	16.066	4.90946	4.68482	4.76593	0.665455	0	0.104662	2.77865	5.76121
Thoc2	27.8615	14.1356	9.62155	11.9462	0.905868	0	1.16611	4.83482	5.75078
Casz1	21.6229	10.2657	9.75762	6.33766	2.03365	1.11747	3.75004	3.09583	5.75071
Folr4	1.65903	0	0.136757	0.0737973	0.0797908	0	0.271159	0.278617	5.74821
Zfp36l3	0.488676	0	0	0	0.0751356	0	0.0620187	0.0606513	5.73997
Zfp772	4.18921	0.623808	0.404628	1.94801	0.71993	0	0.256312	0.158245	5.73919
Galnt14	57.9789	23.9611	21.3354	23.6426	5.01744	10.0955	0.0179111	0.315512	5.73736
Tmem20	8.72739	6.56611	3.90479	8.2417	0.867814	0.0113103	0.81886	1.51148	5.73612
Trpm7	25.6907	15.497	11.0348	17.4406	1.8771	0	2.95038	4.46934	5.73538
Sp6	2.19471	0.580416	0.591501	1.35745	0.373405	0.217328	0.247786	0.140322	5.72426
Elmod3	129.994	62.9457	53.4758	52.2307	10.3787	0	5.45611	22.71	5.72157
Pola1	2.93009	3.52855	2.0293	2.91254	0.221696	0	0.20496	0.502386	5.71852
Adam22	36.219	18.9538	12.7831	7.61979	6.34029	1.15494	0.0462623	1.83079	5.70352
Mll3	21.9643	18.3789	12.7591	5.63289	2.47636	0.0511175	0.870435	3.86172	5.67301
Gucy2f	0.0566465	0.26352	0.211748	0.191226	0	0	0	0	5.66465
4732456N10Rik	2.76037	1.28081	1.48999	4.0569	0.141292	0.478125	0.0180069	0	5.65505
Abcg1	55.5863	45.8981	34.9289	30.7061	9.82551	0	0.674824	0.20369	5.65159
Ier2	47.3715	15.7797	20.5298	23.5376	8.40084	0	6.01581	1.97627	5.6322
Pram1	2.84128	3.6205	2.29066	0.872361	0.279909	0	0.433327	0.495228	5.62376
Iqgap2	16.5916	28.2801	17.4452	30.2158	2.94572	0	0.634558	2.58678	5.61339
Fsd1l	14.7905	5.0888	5.15122	4.90732	1.18186	0	1.40158	2.6256	5.61182
Kcnma1	41.4577	34.0579	22.5676	9.9544	7.39487	0	1.80841	0.473298	5.59871
Rbm47	22.3909	25.4708	19.7591	17.5768	0.456291	2.02406	0.211876	3.99054	5.59697
Lman2l	125.289	69.1473	58.8	71.9028	22.4256	0.832428	10.0613	2.82451	5.58438
Zfp595	0.723884	0.221322	0.161317	0.224657	0	0.0321064	0.119666	0	5.58268
Met	9.06043	18.4602	11.3206	19.1991	1.0015	0.193208	1.61979	0.458108	5.55926
Atp13a5	37.9548	38.4552	25.9451	41.5231	1.42571	6.81862	0.467034	0.0907668	5.55819
Pcdhb22	4.04472	1.34179	1.19575	1.65594	0.718172	0.650823	0.235255	0.0409088	5.55462
Fmr1	21.5418	10.0423	9.11541	17.7661	2.43602	0	1.22531	3.87615	5.54322
Socs4	19.2951	12.8258	11.2095	9.10021	0.41869	0	0.62846	3.47141	5.54232
Myt1	11.0107	4.64749	4.4341	3.2431	1.49805	1.97774	0	1.0558	5.53931
Ptma	598.599	126.546	98.9264	1076.32	108.096	0	43.7651	54.8926	5.53715
Lin7c	84.5821	58.2158	40.7547	67.3721	4.70505	5.85576	3.84634	15.3048	5.5229
Cbx8	32.1294	12.5392	9.60046	13.9544	5.80939	0.192123	1.19553	0.741297	5.52109
Zfp933	3.07234	1.5377	1.1692	1.54587	0.397005	0.193783	0.359574	0.54659	5.51993
A730008H23Rik	56.8848	9.6694	7.55601	16.6854	7.18691	1.05395	1.79103	10.2988	5.51808
Ankrd10	47.9561	30.5898	21.3365	27.9544	7.32251	0	8.68165	6.71596	5.51749
Cybrd1	7.64696	22.5348	16.6343	9.85836	0.671886	0	0.140188	1.37782	5.51005
Ccdc126	19.2817	11.4832	7.67012	10.9627	3.49446	0	1.69644	1.66307	5.50205
Gm12	0.641726	1.40226	1.76153	1.30233	0.106738	0	0	0	5.49715
2310014L17Rik	1.40522	0.584096	0.214888	0.486307	0.24565	0	0.110569	0.128733	5.49666
Maml1	10.5662	5.63587	5.95878	7.2432	1.91523	0.0742899	1.17892	1.54741	5.48828
Sec14l4	7.12204	5.13191	5.63809	5.00262	1.14841	0	0.0324161	1.28847	5.48495
Ifnk	2.31526	0.390186	0.691024	0	0	0.412337	0	0	5.48202
Nuak2	8.6939	5.56267	4.49164	7.05283	0.528425	0.0912973	0.449349	1.58022	5.46711
Unc5b	52.3277	20.186	24.3397	24.3903	9.57044	0	1.2931	0.381764	5.46193
AU021092	91.1825	88.3724	47.6827	80.5534	1.75472	0	1.18813	16.6879	5.46072
Ccdc157	131.076	41.1053	43.2437	46.5062	3.68511	24.059	0.960593	10.0483	5.44584
BC037032	0.737827	0.391391	0.570094	0.624476	0.0697001	0.125492	0.125334	0.0183962	5.44554
Lrrc10b	45.7645	11.1694	15.6853	28.7649	8.39637	0	0	1.80117	5.44403
Mtmr10	22.2198	13.8703	8.94022	19.4493	3.83183	0	4.0799	1.38807	5.43285
Prdm15	9.82604	5.70588	5.0363	3.94813	1.80029	0	0.76329	0.47105	5.42788
Rnf150	34.1171	16.196	16.8536	11.8443	5.36133	0	6.27847	0.30952	5.42534
Lass5	82.5837	49.619	43.1917	57.3527	15.2451	0.149825	4.66093	10.4878	5.41351
Zfp397	12.586	8.52293	5.3203	8.79647	1.35111	0	2.01138	2.32367	5.39322
Ccnc	38.6639	22.6817	11.3877	23.8607	4.72153	0.0855193	5.61355	7.16962	5.38523
Tbl1xr1	25.6399	19.8595	14.4134	10.5674	1.623	0	1.28902	4.75181	5.38449
Por	266.067	343.998	208.171	459.029	49.4048	0	14.8772	9.44501	5.38436
Gm3002	0.418424	0	0.000449517	0.230472	0.0456545	0	0.0164504	0.0677725	5.3801
Pard3	29.4461	19.3891	16.6791	20.924	5.4661	0	5.29955	0.779705	5.3772
Nufip2	32.2734	27.2009	18.8053	9.47846	1.48525	0.142439	1.54192	5.99329	5.37595
Plekhm3	24.2034	12.3252	10.6027	6.64544	4.4936	0.0310837	0.735402	1.06302	5.37423
Plekha7	15.3077	8.19508	7.97551	7.6222	2.84318	0	0.202333	1.84791	5.36514
Gm10941	2.13017	0.892668	0.476954	1.33503	0.274523	0	0.213322	0.387323	5.36131
Pou2f3	7.42904	1.56377	1.95353	2.00708	0.193916	0	0	1.37604	5.3599
2810407C02Rik	260.117	151.541	101.119	156.684	29.1718	0	48.6515	18.1634	5.34544
Twf1	48.7502	37.3858	22.5548	49.9355	9.12135	0	4.0148	8.30515	5.33877
Stag2	46.3712	28.6113	19.3153	33.3271	4.17782	0	8.68451	5.35044	5.33339
Zdhhc13	23.6765	11.3796	6.95793	17.5334	4.43263	0	2.52852	3.71372	5.32939
Dio2	9.87215	9.09422	5.62341	5.77991	1.84587	0.242105	0.0718278	0.78401	5.31942
Ttc38	15.7095	16.3434	10.9644	21.9168	2.94534	0	1.9417	0.502348	5.31563
Scn3b	92.653	41.3132	44.1916	34.7426	17.4527	0	0.45348	0.579287	5.30577
D430042O09Rik	90.1691	39.4808	33.261	25.7116	2.96976	0	1.24627	16.994	5.30282
Sacm1l	62.0897	44.326	24.9034	54.1405	11.7024	0	8.03074	4.2019	5.30119
Gdap1	37.0805	14.4187	10.3945	18.2054	6.99025	0	1.12904	1.01178	5.29703
Elmod2	11.076	5.75451	4.4698	8.98163	1.92294	0	2.08189	1.50712	5.29473
Spcs3	73.4221	64.0547	28.8474	53.7765	13.86	0	12.4823	12.6007	5.29359
Akap9	32.0372	17.8392	12.4183	8.52794	2.42837	0	1.24298	6.04332	5.2925
Trpm1	0.752725	0.5958	0.383454	0.670425	0.0155465	0	0.0474715	0.132266	5.29097
Eml5	32.1422	15.619	14.9865	8.67816	2.0087	0.0323727	0.943989	6.06822	5.28809
Ormdl3	201.078	127.31	96.8536	141.32	38.0267	0.51936	23.3204	25.3175	5.28642
Twist2	4.69554	0.326268	0.974605	0.686447	0.878594	0.0618551	0.681095	0.338482	5.28424
P2ry14	8.20612	7.93247	6.09587	4.79385	1.54339	0	1.34085	1.30343	5.28272
Bbs12	5.14351	3.99479	2.63441	3.37228	0.440276	0	0.428027	0.963776	5.28203
Ctnnal1	12.0586	10.808	6.0752	16.3218	1.7416	0	1.7018	2.27327	5.28129
Helq	6.48302	3.015	2.78865	3.4744	1.218	0.0555584	0.730736	0.580692	5.27933
Bdp1	11.0367	7.22421	4.56172	4.05564	0.651682	0	0.429111	2.08149	5.27696
Zfp7	6.13618	2.3935	2.073	4.97399	1.15371	0	0.109124	0.398184	5.27295
Ptprr	30.8405	12.5841	10.8	12.7962	5.85285	0.312529	0.546303	0.413002	5.26033
1200014J11Rik	11.1775	7.20434	5.39965	7.52615	1.94566	0	1.43231	2.12517	5.23495
Hivep1	29.4834	15.9579	15.3341	15.6999	5.62418	0.222213	1.46636	4.6839	5.23295
5430407P10Rik	10.3651	10.986	6.46385	14.5612	1.97483	0	0.513616	0.727015	5.22216
Ndp	16.4003	9.32734	5.70472	12.3077	3.13406	0	0.0279562	0	5.21628
Pwwp2a	14.8374	7.04144	6.23786	7.48153	2.57579	0	1.01015	2.83844	5.20896
Mycbp2	50.7784	33.7487	24.964	12.1317	8.81281	4.76527	1.26301	9.74403	5.20589
Ppef2	0.796271	0.538189	0.955707	0.496558	0.124924	0.0693735	0.0205164	0.143377	5.19159
B3gnt6	1.0587	0	0.182109	0.0287491	0.194096	0	0	0	5.18726
Il33	92.7689	68.944	40.418	57.8947	14.0442	17.8771	2.64177	0.850502	5.18636
Alg10b	28.6488	16.7709	14.6819	17.9422	5.52161	0	4.93353	2.7855	5.17911
Mib1	33.5833	32.2196	25.0232	17.1915	3.10265	3.20385	2.29958	6.48033	5.17436
Rbm11	9.14731	2.81454	2.37317	5.26094	1.75785	0	0.0845176	1.2998	5.17426
2310035C23Rik	25.3894	10.074	9.15769	12.6505	4.90989	2.24515	1.36413	1.93234	5.16056
Csrp2	38.5178	41.7079	29.1914	112.055	7.46505	2.21619	5.16146	5.26914	5.15285
Gm12657	4.05827	0	0	6.6413	0	0	0.280953	0.777584	5.15281
B3gnt2	44.5656	24.0316	14.9613	28.6905	8.6531	0	2.76761	0.580026	5.1443
Ankle2	23.9236	16.2279	10.7509	13.6108	4.46474	0.135693	4.60363	4.64136	5.14336
Slc22a23	50.1406	26.8037	24.7687	26.1172	9.74876	1.18307	1.35738	0.325588	5.13801
Phf17	25.2574	13.7525	11.3437	14.7034	4.90927	0	3.22485	3.43049	5.13438
Srsf2ip	25.3346	14.8733	10.2604	14.6955	4.92438	3.27582	4.08595	3.61081	5.1343
Numa1	63.5214	34.1626	30.335	24.7948	12.374	0	4.73187	10.0271	5.12931
Tgtp1	0.842723	0	0.188873	3.63075e-05	0	0.154578	6.25611e-05	9.57046e-07	5.12051
Kdm3b	33.4572	16.279	14.2587	14.2297	6.52408	0.997086	3.64572	3.29033	5.12041
Lrp6	14.2789	24.1783	14.3322	17.5385	2.77901	0	2.28635	2.14048	5.1197
Lrrc19	1.9064	1.30039	0.701562	0.170199	0	0	0	0.362646	5.11585
Dclre1a	4.65991	2.72905	1.518	3.03235	0.901099	0.878612	0.843119	0.876782	5.1146
Lhfpl1	1.10965	0.771743	0.517537	1.50298	0.207098	0	0.0312634	0.0836146	5.11129
Elf3	8.08106	8.39561	7.5389	20.027	0.420173	0.0157549	0.646953	1.57239	5.10687
Sft2d2	30.6065	44.508	32.0921	48.6617	5.98814	0	5.9875	2.53375	5.10267
Aph1b	20.1953	13.0995	9.61801	13.2073	3.94867	0	1.19355	0.429171	5.10154
Aff4	63.3408	35.6931	28.0607	28.5225	7.64384	12.414	4.69538	7.47829	5.09826
Mmgt1	48.749	22.3903	16.4753	26.8045	7.17478	0	9.57233	0.877808	5.08738
Zmiz1	97.6241	45.3732	55.7019	30.7271	19.1985	0	3.24651	4.73664	5.08234
Tmem181a	70.2967	42.3035	32.0917	25.2918	13.8337	0	3.33999	1.66444	5.07788
Klhl5	123.887	55.2428	50.212	52.8634	10.8271	24.4025	2.81674	3.88362	5.07474
Phxr4	2.67048	3.60221	3.33576	0	0	0	0.0881774	0.516474	5.07239
4831440E17Rik	1.72136	0.929124	0.534212	1.34139	0.108541	0	0.329488	0.314979	5.07046
5430419D17Rik	3.54647	231.945	152.681	73.4115	0	0	0	0.691052	5.05878
Chic1	6.34405	4.2345	2.77169	2.86855	1.24568	0	0.0655228	0.260344	5.05228
Rtbdn	1.07401	0.260625	0.280438	0.340542	0.202642	0	0.0793776	0.0486235	5.05079
Slc9a7	23.385	13.9413	10.5299	6.92875	4.62337	0	1.29337	0	5.04708
Greb1l	3.19861	1.17911	0.897801	0.610117	0.541541	0.412666	0.00583876	0.623886	5.04603
Epha1	1.89042	2.57763	2.15396	3.96018	0.357082	0	0.364645	0.161537	5.0459
Maml2	5.89842	5.11818	4.75249	4.68122	1.16001	0	0.410581	0.160768	5.04134
Abca7	30.3829	16.1497	13.9621	11.5323	6.02117	0.665657	1.65594	0.954732	5.03765
2310067B10Rik	111.228	48.4014	57.0493	29.7021	18.2996	0	12.0281	22.0836	5.0344
Sema3a	5.02005	6.72866	3.11509	4.84527	0.991544	0	0.412367	0	5.01231
Atp2c1	54.3756	44.2442	29.3628	45.9126	10.84	0	4.48012	5.10446	5.01158
Zfp26	6.92603	2.68315	2.66304	3.04787	0.112741	0	0.171323	1.37333	5
